# Supplementary material for: Molecular profiling of thyroid cancer subtypes using large-scale text mining
Source: BMC Med Genomics. 2014 Dec 8;7(Suppl 3):S3. doi: 10.1186/1755-8794-7-S3-S3 (PMC4290788; doi:10.1186/1755-8794-7-S3-S3)
Supplement: Additional File 1 — TC_TEXT PMID list. The PMIDs in the TC_TEXT corpus are listed in this .txt file, one PMID per line. [file 1755-8794-7-S3-S3-S1.txt]

24408145
24408039
24407910
24407430
24407283
24407274
24406625
24406181
24405857
24405546
24403951
24403717
24402165
24402044
24402013
24401191
24400871
24399106
24399028
24399011
24398917
24397849
24397359
24396701
24396700
24396684
24396683
24396678
24396676
24396673
24396664
24396658
24396653
24396650
24396464
24395638
24395016
24394985
24394853
24394556
24394133
24394132
24394017
24392554
24390830
24390657
24390055
24389496
24389136
24388407
24387918
24385788
24385210
24383114
24383104
24383082
24382797
24382015
24381917
24380044
24379874
24379539
24379520
24379068
24379037
24378103
24378102
24378098
24378096
24378070
24377989
24377629
24377596
24377527
24377506
24376829
24376458
24375752
24375266
24375191
24374647
24373836
24373300
24373298
24372980
24370125
24369476
24368535
24368533
24368531
24367375
24367234
24367047
24366644
24366642
24366638
24366419
24366273
24366272
24363946
24363762
24362526
24362483
24361808
24361211
24359603
24358156
24357248
24357246
24357177
24356783
24355935
24355224
24354346
24353512
24353283
24353138
24353098
24353068
24352594
24350640
24350419
24350284
24349811
24348592
24348554
24348463
24347911
24346019
24345825
24345490
24345455
24345443
24345332
24344588
24343809
24343746
24343523
24342426
24342307
24341953
24341498
24341462
24341425
24341232
24341126
24340519
24340305
24339702
24338678
24338169
24337906
24337241
24335091
24335009
24332749
24332602
24332551
24332292
24331265
24330878
24330874
24330873
24330871
24330870
24330869
24330356
24329613
24328999
24328997
24328403
24327568
24327398
24326832
24326000
24325994
24325865
24325646
24324857
24322795
24322323
24319759
24316908
24316730
24314253
24314043
24312313
24311794
24308748
24307906
24306120
24306103
24305950
24305931
24304993
24304276
24267957
24267705
24267471
24267409
24267151
24266923
24302752
24302667
24302666
24302655
24301760
24301304
24300902
24299515
24299506
24298787
24297809
24297798
24297791
24297502
24296516
24296167
24295411
24295207
24295148
24295076
24294568
24292975
24290349
24289654
24289643
24289279
24288632
24288553
24287799
24286852
24286091
24285679
24285100
24284145
24283853
24283561
24283207
24283042
24282820
24282633
24281999
24281845
24278321
24277899
24277897
24277507
24277376
24277231
24276639
24276613
24276590
24276457
24276455
24276452
24276450
24275884
24275747
24274694
24274180
24273606
24273003
24272600
24272599
24272198
24271275
24269327
24268368
24267947
24266009
24265024
24263684
24263637
24263457
24262069
24262022
24261394
24261392
24261375
24260876
24260054
24259657
24256343
24256334
24256049
24255689
24255588
24255586
24255086
24254202
24253105
24252387
24252334
24251967
24251307
24249433
24248429
24248188
24247722
24247620
24246352
24246351
24246348
24246339
24243688
24243631
24243033
24240178
24238058
24238053
24238052
24238051
24238049
24238047
24238042
24238040
24237991
24234516
24233662
24233345
24232819
24232180
24231907
24228840
24228637
24226333
24225416
24225415
24225414
24224029
24223389
24222765
24222120
24222113
24221277
24220443
24220341
24218083
24217901
24217550
24217429
24216474
24215589
24214362
24213969
24213562
24212880
24212324
24211307
24207093
24206207
24206204
24205031
24204363
24203313
24201747
24199968
24199963
24197803
24197448
24196587
24194626
24192286
24192098
24191355
24190591
24190100
24189220
24188348
24186588
24186587
24185354
24185120
24184200
24181663
24181031
24179662
24179649
24177601
24176579
24176541
24175846
24175792
24174176
24171920
24171036
24170771
24170460
24170107
24169686
24168730
24168507
24168500
24168494
24167125
24166935
24166887
24166025
24164964
24164374
24164362
24163997
24163775
24163569
24163519
24163390
24163324
24163084
24162768
24162238
24161638
24159407
24159010
24158087
24158077
24157347
24156385
24156026
24155971
24153240
24152685
24152682
24151745
24150898
24150545
24149717
24146414
24146034
24145614
24144365
24144287
24142644
24142502
24142328
24141777
24140756
24139209
24138990
24137755
24137580
24137562
24137351
24137342
24136889
24136888
24136366
24135281
24135138
24132694
24132654
24129693
24128898
24127332
24127282
24126841
24126800
24126547
24126232
24126230
24125989
24125670
24125629
24124924
24123003
24122984
24122778
24122002
24121722
24121313
24121026
24117478
24117205
24116351
24115217
24115043
24114667
24114644
24114422
24114184
24114005
24113885
24113469
24107636
24107609
24107415
24107087
24106316
24106286
24105688
24102584
24102036
24101616
24101052
24100961
24099521
24099428
24098937
24098017
24098016
24098014
24097007
24097005
24096868
24096806
24094640
24094451
24094449
24094448
24093878
24093640
24092989
24092278
24091491
24089994
24089082
24088549
24088332
24086368
24085223
24084444
24084443
24084189
24083952
24083727
24083187
24081800
24081676
24081540
24081539
24081538
24081532
24077637
24077636
24077587
24077221
24077086
24075674
24074579
24074409
24073856
24072237
24071017
24068719
24068716
24068558
24068396
24067543
24067080
24065492
24065405
24065313
24065307
24064755
24064692
24064622
24063701
24059060
24057319
24054026
24053206
24052424
24052184
24051677
24050958
24050953
24050927
24050232
24046274
24045964
24045656
24045534
24045533
24044517
24042420
24042329
24042327
24041142
24040896
24040471
24039206
24038626
24037980
24037912
24037891
24037737
24036131
24035621
24034423
24033704
24030942
24030941
24030686
24030667
24030189
24030184
24029020
24028408
24026318
24025918
24025621
24025583
24024935
24024270
24023911
24023790
24022557
24021940
24021843
24021782
24021475
24020873
24020714
24020018
24020017
24019666
24014040
24013989
24013978
24013977
24013973
24011840
24011674
24008611
24008490
24008393
24006772
24006096
24005594
24004175
24003960
24003398
24002992
24002951
24002705
24002560
24002516
24002501
24001745
24001133
24001104
24000666
23999842
23998864
23998804
23998291
23998197
23997507
23997506
23997505
23997504
23997503
23997087
23996757
23994986
23993450
23993207
23991912
23988591
23987922
23987661
23987486
23987485
23987484
23987483
23987482
23987481
23987479
23987029
23986551
23986546
23985215
23985131
23985043
23982783
23982781
23982724
23982677
23982465
23982456
23982258
23982257
23981603
23981162
23979959
23979949
23979653
23979292
23979211
23979108
23978950
23978638
23978593
23978295
23978269
23978252
23977259
23975716
23973115
23972648
23972643
23971786
23971481
23971446
23970787
23970782
23969901
23969277
23969188
23969186
23969174
23969150
23969100
23969099
23968452
23966419
23966243
23964714
23964647
23963832
23961501
23961472
23958302
23958091
23958090
23957698
23956904
23956350
23956009
23955992
23955938
23951827
23951697
23949366
23948454
23947771
23946802
23946782
23945320
23943066
23941514
23939918
23939917
23939843
23939703
23939698
23939265
23937803
23937572
23937391
23936990
23936603
23936586
23935620
23934677
23933154
23932596
23931930
23931769
23931639
23928981
23928980
23928671
23928665
23928562
23928231
23925628
23925627
23925626
23925625
23925579
23925578
23924549
23924025
23922347
23921836
23920320
23918565
23918549
23918305
23918194
23917784
23917679
23917143
23916366
23915122
23913830
23913779
23912452
23912397
23910176
23907326
23906686
23906442
23905892
23905101
23904314
23904275
23902827
23902621
23902240
23901323
23900865
23900743
23900477
23900472
23900364
23900210
23899778
23899414
23898609
23898117
23898059
23897646
23895847
23895846
23895145
23895130
23894204
23894154
23894022
23894017
23893334
23890557
23890372
23889916
23886742
23886706
23885719
23884781
23884779
23883275
23881987
23881852
23881601
23880922
23880920
23879222
23879004
23878812
23878753
23878537
23877804
23877529
23873767
23873720
23873102
23873032
23872914
23872202
23869322
23869316
23867569
23867349
23867310
23867215
23867087
23866977
23866429
23865086
23863688
23863524
23863219
23861775
23861463
23860896
23860623
23860494
23860349
23859872
23858942
23858734
23858723
23858508
23858039
23857783
23857250
23857214
23857157
23857092
23857026
23856826
23856094
23856028
23852348
23851891
23850374
23849459
23849247
23848043
23847363
23847295
23847140
23846818
23846784
23846666
23845866
23845470
23845451
23845288
23844610
23844264
23844163
23843822
23843772
23842457
23841925
23841029
23840792
23839822
23839797
23839586
23837952
23837752
23837487
23837393
23837025
23836362
23835563
23835075
23833756
23833651
23833397
23833040
23833016
23832530
23832286
23831771
23831201
23829347
23828865
23828701
23828439
23828437
23828436
23828435
23828434
23828432
23828431
23827935
23826916
23826897
23826853
23824630
23824493
23824064
23822199
23821456
23821365
23821288
23820062
23819507
23819464
23819462
23819433
23818522
23818056
23817544
23817292
23817291
23816245
23816244
23815012
23814862
23814830
23813775
23812773
23811186
23810576
23810164
23810163
23809489
23807669
23807380
23806830
23806737
23806056
23806007
23804339
23803106
23803071
23801405
23801296
23801264
23800189
23799503
23799495
23799312
23799287
23797834
23797723
23797273
23796566
23796563
23796305
23796304
23796008
23790797
23789291
23794134
23792105
23791356
23790258
23790190
23790177
23788988
23788971
23788962
23788956
23788690
23788101
23787511
23787013
23786233
23784860
23784811
23784086
23783369
23783103
23781895
23781308
23781307
23780999
23780998
23780707
23780378
23777982
23776923
23776922
23776898
23775351
23775018
23775008
23774152
23774098
23773339
23772787
23772417
23771538
23771388
23771319
23771305
23770925
23770539
23768889
23766517
23766359
23766237
23765737
23765728
23765102
23764750
23763764
23763220
23762775
23762664
23762596
23761783
23760305
23758653
23733893
23757752
23757627
23757613
23757117
23757116
23756719
23756355
23754825
23754744
23754668
23754652
23754651
23752111
23751999
23751876
23750887
23750862
23750241
23749834
23748409
23748362
23746767
23745775
23745650
23745318
23745162
23744851
23744765
23744408
23744335
23743097
23742290
23741817
23741589
23739647
23739638
23738683
23737884
23737785
23737541
23737403
23737320
23735604
23734674
23734630
23734600
23733708
23732632
23731273
23731250
23730117
23729390
23729380
23729360
23729320
23729272
23729187
23729184
23729178
23704249
23729010
23728951
23728859
23725891
23725177
23725167
23724969
23724721
23724150
23724124
23723055
23722226
23722225
23721570
23721357
23721245
23721138
23720784
23720229
23719099
23718964
23718885
23718201
23717806
23717668
23717622
23717495
23716943
23716027
23715628
23715371
23715351
23714679
23713855
23712706
23712566
23710865
23710806
23709654
23709653
23709283
23708871
23707998
23707002
23706909
23706807
23706806
23706447
23705946
23704446
23702575
23702469
23702359
23701878
23701453
23701365
23701167
23701142
23701071
23700887
23700803
23700214
23700178
23700070
23698635
23698085
23697667
23697382
23696715
23696480
23695590
23693108
23692026
23691467
23691401
23690926
23690721
23690210
23690118
23690115
23689802
23689220
23689063
23688271
23688251
23687957
23687641
23686454
23686276
23686008
23685895
23685894
23685355
23684153
23683128
23682579
23682232
23682094
23681153
23681150
23681073
23678644
23678260
23678037
23678034
23677575
23677562
23676640
23676418
23676148
23675755
23675434
23673111
23672766
23672743
23670834
23670709
23670286
23669556
23668719
23668559
23668556
23668555
23667377
23666970
23666969
23666966
23666798
23665603
23664051
23663694
23662344
23662243
23661936
23661355
23660264
23660162
23659946
23659773
23659732
23657056
23656720
23653645
23653300
23653279
23652675
23652210
23651658
23651132
23649086
23648927
23645777
23645766
23645647
23645546
23645532
23645523
23645304
23645248
23641736
23640966
23640873
23640345
23640232
23640055
23639973
23637257
23637256
23637102
23636898
23636513
23636505
23636013
23635911
23635450
23634318
23631146
23631133
23629566
23628990
23628919
23627255
23626606
23626564
23626010
23626005
23625920
23625600
23625578
23625380
23625203
23625193
23624819
23623837
23623585
23623584
23623403
23623210
23622038
23621264
23621223
23618770
23618581
23618223
23617728
23617709
23616630
23616395
23616188
23616148
23616135
23615414
23613422
23612233
23611326
23611278
23611271
23610849
23610395
23610115
23609834
23609190
23608996
23608930
23608928
23608867
23607293
23607002
23607000
23606839
23606353
23606350
23605778
23604857
23604801
23604232
23602840
23602735
23601564
23601563
23601166
23600998
23599966
23599804
23599737
23599721
23599079
23598436
23597069
23596352
23596135
23596110
23596027
23595984
23595630
23595409
23595407
23594881
23594687
23591524
23591368
23590991
23590130
23589799
23589525
23589120
23585950
23585692
23585494
23585181
23584948
23584460
23583302
23582597
23582411
23581474
23580256
23580066
23579984
23579981
23579962
23579269
23579263
23578371
23578370
23578315
23577313
23575762
23572163
23571594
23571588
23570682
23569568
23569392
23569377
23569218
23569038
23569010
23568361
23568044
23568042
23567930
23567283
23567219
23565416
23564944
23564885
23564824
23564596
23564559
23564322
23564257
23564213
23564026
23563786
23563004
23562021
23561205
23560632
23559564
23559083
23558934
23557957
23554058
23553855
23553645
23553532
23553243
23551656
23551059
23550697
23549811
23545125
23544999
23544872
23544852
23544739
23544697
23544456
23544172
23543930
23543667
23543666
23543460
23543082
23542577
23542526
23542525
23540162
23539734
23539728
23539722
23539720
23538281
23536779
23536393
23536285
23535680
23535112
23535081
23534811
23534744
23534550
23534290
23533895
23533888
23533874
23533411
23533260
23533237
23533235
23533233
23533107
23532502
23532501
23532074
23531853
23531851
23531772
23531770
23531739
23531738
23531031
23530993
23529782
23529781
23529779
23529772
23529672
23529395
23529347
23529253
23528862
23528724
23528368
23526929
23526730
23526581
23526464
23525852
23525600
23525286
23525204
23522438
23520464
23520201
23519682
23519608
23518150
23517405
23517343
23517313
23516535
23515861
23514669
23514632
23514614
23514568
23514432
23514372
23514345
23514266
23514012
23513231
23513230
23512999
23512389
23512387
23512384
23512381
23512068
23510883
23510370
23510334
23509880
23509868
23509459
23509102
23508860
23508706
23508631
23505540
23504651
23504142
23497965
23496874
23496275
23495036
23494581
23493434
23493194
23490138
23489940
23489023
23488941
23488912
23488614
23488141
23487510
23487501
23486547
23486378
23486336
23486319
23486016
23485727
23455356
23483569
23483525
23483137
23482606
23482591
23482475
23481614
23479704
23479590
23478226
23478056
23477374
23477346
23476860
23476646
23476074
23475155
23474829
23474639
23474638
23474266
23472231
23472230
23472229
23471917
23471186
23470012
23469895
23469796
23469793
23469622
23469561
23468571
23467939
23467725
23467309
23467027
23465738
23464784
23463928
23463926
23463762
23463652
23463330
23463113
23463092
23462866
23462656
23462224
23462194
23461964
23461399
23460225
23460222
23459631
23459462
23458783
23458040
23457943
23457315
23457043
23456589
23456424
23456166
23455530
23455522
23454445
23451063
23450950
23449617
23448944
23447568
23447387
23446741
23445571
23443190
23442323
23441600
23439510
23439148
23438656
23438201
23437421
23437031
23437030
23437029
23437028
23437027
23437026
23437025
23436920
23436916
23436219
23435375
23435044
23435043
23435040
23432459
23432420
23431899
23430789
23430575
23430156
23429749
23429735
23429386
23429180
23428179
23427917
23427907
23427895
23426832
23426704
23425972
23424967
23423788
23422764
23422095
23421588
23421519
23417694
23417692
23417593
23417499
23417435
23416955
23416953
23415778
23414893
23414714
23414635
23414265
23414134
23412977
23412848
23412600
23411614
23410906
23410206
23410185
23409558
23408061
23407367
23406984
23406819
23406665
23406048
23406047
23406032
23406027
23405642
23404751
23404627
23404348
23403741
23403717
23403514
23403140
23402640
23401818
23401692
23401254
23400037
23398619
23398107
23398043
23397793
23397791
23397760
23397759
23397758
23397757
23397756
23397755
23397753
23397752
23397168
23396868
23396617
23396588
23395549
23395200
23393171
23393170
23391859
23391119
23389626
23388428
23388425
23386415
23386162
23385783
23385357
23384723
23384558
23384309
23383099
23380809
23379688
23378202
23377480
23376845
23376608
23374592
23374149
23374006
23373961
23373232
23372702
23372442
23371046
23370668
23369855
23365926
23365543
23365119
23364912
23364882
23361896
23361303
23361298
23360821
23360496
23360127
23358953
23358404
23358403
23358352
23358214
23358100
23357825
23357595
23357591
23356147
23355745
23355570
23355002
23354781
23354036
23353996
23351287
23350941
23350883
23350694
23349474
23349472
23349468
23349314
23348395
23348184
23345998
23345543
23345095
23344507
23343222
23342554
23341727
23341393
23341072
23340930
23340593
23339824
23337720
23337621
23337385
23337150
23337017
23336663
23336429
23335021
23334946
23334134
23334130
23334110
23333784
23333637
23331839
23331276
23330459
23330455
23329771
23329184
23329180
23327964
23327839
23327804
23327803
23327367
23327335
23326756
23326755
23326736
23325061
23324947
23324246
23323230
23323105
23323040
23322816
23322686
23322499
23321160
23320248
23319982
23319867
23319493
23319340
23318645
23317708
23317509
23317391
23316684
23314590
23314540
23313446
23313099
23313072
23311700
23311668
23311243
23307110
23306957
23306762
23306753
23306572
23304637
23304478
23304140
23304086
23303277
23303025
23302207
23302199
23302196
23302164
23302163
23301671
23300866
23300224
23299031
23298138
23298113
23297615
23297512
23297510
23296284
23296175
23295304
23295303
23295297
23295290
23294877
23294708
23294230
23293334
23293329
23293327
23293053
23292257
23290848
23289836
23289835
23288825
23288662
23288646
23286372
23286248
23283368
23282969
23281924
23281890
23241938
23281387
23280049
23278166
23278115
23276957
23276755
23276172
23275525
23275305
23274361
23273524
23273222
23271753
23271410
23271037
23271024
23270903
23270549
23270002
23269881
23269878
23269585
23268545
23268094
23268093
23267669
23267265
23267166
23266584
23265135
23264400
23264394
23264393
23264214
23264145
23264066
23263904
23263826
23263698
23261982
23261411
23259723
23259706
23259638
23259327
23259300
23259287
23256610
23256514
23255951
23255945
23255922
23255848
23255036
23254889
23254479
23253715
23253637
23253616
23252377
23250737
23250731
23250539
23250147
23249377
23248180
23247489
23245825
23244801
23244482
23244139
23243548
23243533
23242250
23242040
23242039
23241865
23241295
23240926
23238703
23238509
23237308
23236561
23235344
23235190
23235189
23234477
23234462
23234370
23233417
23232573
23232481
23231950
23231932
23229718
23229684
23228448
23227462
23227461
23226791
23226764
23224826
23223485
23221728
23221257
23221150
23220892
23220878
23220838
23218882
23218594
23217362
23215816
23215728
23214316
23214298
23214280
23214073
23214069
23214067
23214059
23214055
23214052
23213765
23090797
23212308
23212265
23211839
23211578
23209819
23209797
23209716
23208486
23208354
23207498
23207437
23206607
23206602
23206312
23205908
23205883
23205080
23203004
23202050
23201134
23200790
23199665
23197912
23197550
23197194
23197046
23196676
23194434
23193961
23193402
23193072
23192956
23192507
23192464
23192391
23192308
23192295
23192090
23189968
23188784
23188542
23188536
23188483
23186980
23186979
23186976
23186064
23186033
23185983
23185843
23185742
23185308
23185295
23185034
23183674
23183621
23183267
23183175
23182961
23182919
23182918
23182499
23181387
23181129
23180660
23179992
23179777
23177617
23176389
23176314
23173919
23174730
23174718
23173945
23173630
23172496
23172165
23170308
23169509
23168236
23167807
23167390
23167299
23167291
23166885
23166884
23166414
23166165
23166112
23166108
23165376
23165002
23163848
23163107
23162534
23162095
23162025
23161796
23161752
23161723
23161556
23161258
23160481
23159897
23159896
23159847
23159288
23158190
23158188
23158187
23158186
23158184
23158182
23158181
23158179
23158178
23158176
23158172
23158170
23158169
23157897
23157751
23157614
23157475
23155686
23155612
22997443
23154740
23154538
23153322
23153310
23152855
23152121
23150968
23150967
23150966
23150733
23150695
23150687
23150684
23150679
23150177
23150029
23149870
23149389
23149302
23149095
23148663
23148625
23148580
23148184
23148044
23145146
23144473
23144465
23143780
23141451
23141398
23140924
23140922
23140512
23139822
23139085
23138464
23136908
23136893
23135422
23135100
23134913
23134840
23134514
23133912
23133823
23133762
23133761
23133451
23133319
23132809
23132793
23132792
23132790
23132514
23131897
23130931
23130807
23130564
23129600
23129029
23128507
23128335
23128246
23125304
23124277
23124070
23118895
23118893
23116823
23115948
23115614
23115073
23114882
23114422
23113752
23112262
23111705
23111381
23111353
23110624
23110552
23110453
23110020
23110016
23109980
23109979
23109464
23108925
23108556
23108398
23106428
23106409
23106056
23104708
23104540
23104538
23104534
23104533
23104465
23103151
23102966
23102932
23101467
23100385
23100233
23099978
23099977
23099964
23099542
23098431
23098385
23098114
23097725
23096937
23096929
23095564
23095563
23095556
23095203
23094430
23094169
23094166
23093830
23093698
23093648
23092835
23091929
23091928
23046557
23091791
23091489
23091248
23091247
23090642
23090269
23090072
23090034
23089475
23089471
23089437
23089436
23088956
23087323
23086700
23085589
23084016
23084014
23083444
23083442
23082768
23081996
23081821
23079931
23079930
23079721
23079204
23079201
23078633
23078153
23078135
23077700
23077520
23077453
23076684
23076644
23075900
23075716
23074376
23073921
23073506
23073125
23072609
23071479
23071350
23070788
23070784
23070753
23069926
23069579
23067689
23067528
23067402
23067375
23067330
23066120
23066117
23066114
23064295
23064004
23062653
23062364
23062260
23061901
23061373
23060067
23060062
23059849
23059472
23059115
23056499
23055546
23055533
23055532
23055017
23055011
23053387
23052805
23052744
23052735
23051831
23050789
23050786
23050785
23050784
23050172
23049746
23049733
23047541
23045424
23044318
23043274
23043247
23043196
23042936
23042745
23042505
23042124
23040929
23040712
23040711
23038920
23038916
23038915
23036367
23033769
23033768
23031543
23031220
23030782
23030349
23030006
23029740
23014073
23014072
23014071
23014070
23014069
23014068
23014067
23014066
23029627
23026382
23025542
23025540
23025507
23023232
23023230
23023200
23023191
23022340
23021374
23020544
23019349
23019347
23019144
23017335
23017080
23016536
23016483
23016436
23015367
23013767
23013763
23013266
23013110
23012466
23011723
23010732
23009688
23009127
23009101
23008749
23008095
23007921
23003571
22987985
23002023
23000762
22998928
22998776
22998497
22998226
22997967
22997954
22997209
22996715
22996403
22996253
22996245
22996244
22996055
22995901
22995155
22993650
22992568
22992277
22991264
22989468
22989467
22989215
22988353
22987188
22987167
22986535
22985488
22985335
22985269
22985192
22985118
22984796
22984126
22982803
22982785
22982218
22980691
22980131
22979912
22978687
22977757
22977712
22977629
22977318
22975937
22973979
22973946
22972977
22972563
22972508
22972223
22971127
22971040
22970410
22970393
22970009
22969748
22969247
22969246
22968355
22968075
22966911
22965940
22965924
22965902
22965292
22964613
22964303
22964185
22963891
22962940
22962672
22962671
22961909
22961732
22960778
22958938
22958914
22957654
22957322
22957312
22957267
22956413
22956067
22955376
22954126
22953992
22953991
22953656
22953458
22953123
22952609
22951943
22950788
22949361
22948774
22948757
22948755
22948464
22947350
22946503
22946486
22946465
22946448
22946151
22945817
22945693
22945636
22944464
22944270
22943994
22943672
22943083
22942786
22942610
22942242
22941167
22941166
22941165
22941160
22940904
22940856
22940844
22940229
22939503
22938902
22938406
22938056
22936512
22936505
22936503
22936267
22936184
22936136
22935577
22935231
22935174
22934199
22933955
22932786
22932242
22932241
22932157
22931988
22931861
22930786
22930785
22930660
22928739
22928443
22928442
22927223
22926550
22926510
22926096
22925427
22925390
22925004
22924828
22924613
22923288
22923201
22922830
22921753
22921682
22921681
22921633
22921310
22920877
22920548
22919227
22919068
22919057
22918840
22918771
22918703
22918300
22918165
22915989
22914989
22914564
22913268
22911723
22911289
22911282
22909219
22908061
22908057
22907829
22907586
22907522
22906332
22904617
22904176
22903648
22901217
22901190
22900889
22900782
22900242
22900222
22900132
22899291
22899202
22898790
22898678
22898677
22898315
22897890
22896930
22896872
22895530
22895275
22894584
22894583
22894582
22863493
22893587
22893183
22892653
22892502
22892223
22892040
22892017
22891559
22891351
22890595
22890443
22890105
22889801
22889799
22889785
22889782
22889773
22889737
22889272
22888980
22888973
22888961
22887810
22887574
22885380
22883640
22882326
22882239
22881996
22881837
22878999
22878751
22878578
22876778
22876757
22876054
22875646
22874712
22874698
22874477
22873942
22873825
22873801
22873179
22873040
22872517
22870979
22870901
22869846
22869844
22869474
22869417
22867963
22866159
22865907
22865699
22864639
22863385
22863305
22862560
22858857
22857014
22856482
22856227
22855999
22855847
22855362
22855192
22853728
22853727
22852077
22851780
22851687
22849877
22849876
22849875
22849874
22849873
22848860
22848350
22847364
22847238
22847218
22846585
22846513
22846422
22846387
22846220
22825279
22843022
22838165
22837947
22837931
22837926
22837909
22837091
22836546
22836040
22833451
22829399
22829035
22828612
22827641
22827579
22827552
22827494
22827435
22826964
22825524
22825036
22823995
22821943
22821892
22819640
22819076
22818209
22817976
22815124
22815123
22814366
22812685
22812676
22811860
22808807
22808259
22806060
22805036
22803838
22802008
22801569
22800593
22800531
22800361
22799572
22799316
22798248
22798227
22797360
22797060
22796689
22794824
22793259
22792596
22792510
22792439
22791761
22791758
22791600
22790962
22790468
22788117
22787366
22787184
22786745
22785529
22785508
22785502
22785429
22785260
22785182
22784565
22784501
22783809
22783638
22783570
22783497
22783428
22783423
22783225
22782175
22781452
22781388
22780573
22780453
22780333
22779035
22778883
22778714
22778453
22776915
22776660
22776298
22776282
22774547
22774406
22774390
22774213
22774206
22773156
22771635
22771508
22770943
22770922
22768711
22768666
22767968
22767446
22766893
22766655
22766226
22766122
22765906
22762696
22762011
22761434
22760799
22760704
22760408
22760303
22759393
22753906
22753663
22752848
22752682
22752254
22752218
22751750
22751346
22751340
22749201
22748331
22747746
22747440
22746009
24121384
24121375
22745248
22744940
22744926
22744707
22744629
22744626
22744413
22743249
22742583
22741153
22741146
22740998
22740962
22740931
22740848
22740838
22740704
22739428
22739003
22738343
22737305
22737144
22736773
22736408
22736042
22735115
22734180
22733476
22733393
22732927
22732794
22732473
22732299
22731672
22731671
22730910
22730719
22730228
22730192
22729367
22729332
22728508
22728346
22726971
22726970
22726673
22724272
22723793
22723734
22723320
22722924
22720993
22718439
22718346
22718304
22715896
22715565
22710684
22715430
22715063
22714422
22712849
22711876
22711760
22711546
22711401
22710988
22710337
22708523
22707512
22707460
22706863
22706487
22705690
22703591
22702340
22701765
22700315
22699773
22697131
22696880
22696507
22694820
22694280
22693487
22693094
22692277
22691885
22691412
22691366
22690899
22690712
22690419
22689614
22688732
22688583
22687987
22687950
22687542
22686234
22683901
22682753
22682159
22681706
22681701
22680613
22679698
22679559
22679061
22678126
22677990
22676344
22676297
22676047
22675538
22675319
22674918
22674491
22674371
22674227
22674136
22673602
22673565
22673534
22673318
22672756
22672530
22672149
22671036
22670319
22669053
22669022
22667452
22667450
22667339
22667331
22666793
22666738
22665903
22665706
22665351
22664856
22663926
22663551
22663550
22663549
22663304
22661970
22661594
22661532
22658888
22655533
22655532
22655531
22655204
22654876
22654875
22654872
22654562
22654561
22654560
22654559
22654558
22653101
22652461
22652015
22650231
22650230
22650161
22649896
22649419
22649416
22649151
22648965
22648435
22648105
22647908
22645520
22645299
22645042
22644998
22644688
22643561
22643269
22642938
22642507
22641644
22641097
22641002
22639292
22639291
22639286
22633083
22632373
22630346
22630170
22630062
22629532
22629431
22628612
22627121
22626557
22624934
22623819
22623323
22623175
22622106
22622023
22619159
22619157
22619156
22619155
22619153
22584721
22584717
22584715
22584712
22584711
22584710
22584709
22584708
22584707
22584703
22584699
22584698
22619683
22619350
22618378
22616040
22615040
22614217
22614210
22614200
22614199
22614194
22614193
22614187
22614186
22614184
22614183
22613573
22612312
22611764
22611752
22608906
22608398
22608396
22607583
22607512
22605833
22605565
22605559
22595535
22594885
22594576
22593455
22592144
22591973
22590810
22586301
22586128
22585608
22584569
22583421
22582949
22582495
22578300
22577338
22576662
22576227
22576067
22575864
22572813
22572548
22571512
22570818
22570003
22569239
22569012
22568399
22568397
22568250
22565664
22565486
22565118
22564994
22564710
22564664
22563563
22563534
22563533
22563264
22563225
22563106
22562954
22562766
22562706
22562091
22561771
22561568
22561184
22560341
22559902
22559001
22558476
22558328
22555571
22553943
22553813
22553812
22552740
22551618
22551133
22551128
22551127
22550280
22549936
22549934
22549559
22548798
22548272
22548269
22547555
22547013
22546981
22546877
22545753
22545752
22525405
22542383
22542262
22541716
22540955
22540914
22540396
22540190
22539585
22539583
22538752
22538288
22536880
22535974
22535767
22535724
22535643
22535608
22535259
22535019
22533887
22533521
22532918
22532159
22531829
22531688
22531686
22531679
22531543
22531042
22530159
22530151
22529875
22528941
22528774
22528560
22527948
22527889
22527615
22527029
22527019
22526913
22526904
22526578
22526546
22526481
22526413
22526037
22525560
22525339
22524499
22524498
22524497
22524470
22524469
22524468
22523209
22522710
22522602
22522436
22522360
22522060
22521882
22521644
22521260
22520405
22519226
22518348
22517468
22515292
22515291
22515161
22515127
22515002
22514922
22514109
22514108
22514106
22514085
22514060
22514023
22513979
22512593
22512455
22512414
22512150
22511796
22511794
22511602
22511178
22510270
22510141
22510139
22510122
22510046
22510021
22509853
22508777
22508706
22508684
22508675
22508673
22507947
22507512
22507501
22507269
22507190
22505562
22504374
22504308
22504197
22504175
22503804
22503667
22503316
22500115
22500044
22499323
22498723
22498581
22498265
22498184
22498183
22496942
22496497
22495817
22494995
22494910
22494711
22494608
22493307
22492228
22492024
22490598
22489920
22488961
22488941
22486813
22486048
22485196
22484994
22484983
22484490
22482103
22481925
22481871
22480114
22480091
22477151
22477067
22475976
22475637
22474878
22473335
22472564
22472193
22472175
22471242
22471241
22470158
22469512
22469035
22468940
22467286
22467230
22466533
22466351
22466343
22465813
22463724
23933699
23882980
23723594
22461634
22460811
22460690
22460527
22460197
22460085
22459989
22458972
22458971
22458945
22458925
22458627
22458003
22457234
22456999
22455851
22455785
22455656
22454401
22454152
22452749
22451620
22451558
22451557
22450825
22448520
22447813
22447639
22447148
22447144
22447142
22447139
22447137
22446864
22443983
22443981
22443979
22443977
22443973
22443064
22442909
22442908
22442268
22441916
22441894
22441009
22441006
22440660
22438958
22438678
22438634
22438360
22438227
22437920
22436880
22435914
22435913
22435912
22434789
22434524
22434481
22434304
22434287
22432942
22431938
22431868
22431538
22431287
22430670
22429375
22428508
22426957
22426956
22425190
22425061
22422100
22420431
22420394
22419727
22419700
22419100
22418010
22416255
22415807
22415411
22415115
22414981
22414970
22413118
22413115
22411172
22411092
22411090
22410458
22410364
22410363
22410362
22410359
22409226
22407311
22404432
22404106
22402972
22400969
22400075
22399519
22399513
22399508
22399280
22396935
22396568
22396039
22395996
22395994
22395991
22395348
22394998
22394702
22394669
22394552
22394276
22394256
22392921
22392776
22392775
22392521
22391408
22389382
22389381
22389264
22389255
22388929
22388923
22387750
22387099
22386953
22386712
22386456
22385766
22385290
22385288
22384766
22382609
22382509
22382202
22380349
22379896
22379350
22379200
22378813
22378073
22376169
22376168
22376167
22375510
22374978
22374624
22374240
22373971
22372399
22371400
22371224
22371144
22370572
22369573
22369392
22369355
22369326
22368398
22368156
22367912
22367111
22366982
22366838
22365975
22365643
22364239
22363874
22363872
22362717
22362641
22361675
22360502
22360351
22359889
22359623
22359510
22358021
22358013
22358007
22357900
22357195
22356484
22356185
22356023
22355500
22355466
22355179
22354558
22354485
22352873
22352209
22352010
22351693
22351646
22350610
22350587
22348590
22345304
22345297
22345151
22344193
22343387
22341348
22341051
22341048
22341042
22341041
22340484
22340102
22339761
22338069
22338059
22337391
22337133
22336216
22336157
22335993
22335992
22335974
22335973
22335972
22335971
22335912
22335294
22335197
22335187
22334393
22333377
22333106
22332763
22332734
22332559
22331172
22329804
22328846
22328572
22328282
22328112
22328109
22328107
22327982
22327757
22327316
22325789
22325223
22325220
22324041
22323846
22323775
22323563
22323002
22322952
22322651
22322537
22322310
22321434
22321094
22319731
22319042
22319002
22318823
22318822
22316618
22315711
22315442
22315013
22314446
22313838
22313454
22313412
22313411
22312249
22311415
22311302
22311188
22311136
22310938
22310270
22310269
22310256
22310253
22310247
22308914
22308864
22308835
22307576
22306838
22306682
22306494
22306493
22305971
22305454
22304797
22304417
22304390
22304389
22304369
22302283
22302078
22301787
22301033
22300928
22300808
22300251
22300250
22300249
22299551
22299530
22298862
22298251
22297326
22297052
22296651
22296364
22295872
22295711
22295372
22294499
22294492
22294096
22293278
22291704
22291212
22290866
22290851
22290487
22289555
22288969
22288964
22288963
22288962
22288056
22288052
22287652
22287259
22286373
22285896
22285864
22285105
22284763
22284047
22282540
22280230
22280229
22280228
22280227
22280184
22278672
22278431
22278420
22278419
22278418
22276106
22275472
22275265
22274720
22274547
22273853
22273333
22273220
22271876
22271686
22270997
22270993
22270990
22270347
22268190
22268084
22268042
22267982
22267200
22266856
22266805
22264740
22263178
22263102
22260524
22259061
22259054
22258744
22257374
22257371
22256121
22254148
22253131
22252610
22250403
22249628
22249626
22248969
22248902
22248072
22248037
22247974
22247619
22247012
22246939
22246921
22246427
22244412
22242469
22242190
22241953
22241789
22241722
22241721
22241534
22240889
22238975
22238400
22238396
22237710
22236755
22236542
22236503
22234582
22234463
22234175
22234114
22233760
22233588
22233555
22233478
22233194
22233172
22233131
22233130
22232784
22232772
22232715
22232232
22232148
22232024
22230963
22230962
22229102
22228400
22228358
22228337
22228332
22227921
22226435
22225776
22224821
22224820
22224819
22224818
22224815
22223766
22223169
22223087
22222852
22125105
22125104
22220168
22220151
22219428
22218878
22217370
22216985
22216706
22216705
22215780
22212611
22212458
22211139
22209341
24006829
23964447
23788893
23788883
23739622
23624131
23607220
23607201
23600282
23599598
23494110
23464463
22207521
22207494
22207493
22207351
22207295
22205465
22205241
22204713
22204181
22203727
22202325
22202324
22202265
22202241
22202162
22201714
22200581
22200037
22199277
22196673
22196634
22196157
22196093
22194735
22194506
22194161
22193147
22192803
22192610
22191796
22191412
22191411
22191403
22191389
22191388
22191261
22190384
22190222
22188859
22187797
22187768
22187575
22187252
22187242
22187228
22185756
22185367
22184780
22184631
22184134
22184105
22183190
22181338
22181337
22181336
22180331
22180291
22180109
22179975
22179439
22178776
22177254
22177058
22177047
22177040
22176837
22176831
22176500
22176498
22175271
22175241
22175239
22175034
22174712
22173648
22173058
22171652
22171322
22171099
22170715
22170714
22170709
22169639
22169560
22169547
22168782
22168229
22167730
22167503
22167068
22166704
22166703
22166358
22165758
22165686
22165522
22165070
22164182
22162581
22162569
22162469
22162466
22161024
22160654
22158951
22158923
22158616
22158569
22158505
22158039
22158037
22157935
22157038
22156907
22156674
22156470
22156469
22156468
22156467
22156466
22156465
22156464
22156463
22156462
22156461
22156460
22156459
22156458
22156457
22156456
22156455
22156326
22155802
22154894
22154337
22154208
22154066
22153796
22151618
22150595
22150591
22150560
22149743
22148123
22148122
22147924
22147633
22147099
22147009
22145510
22145476
22145467
22145466
22144222
22144096
22144088
22143831
22143496
22143188
22143121
22142994
22142826
22142572
22142373
22138624
22138076
22137098
22136969
22136853
22136851
22136850
22136849
22136848
22136847
22136846
22136845
22136843
22136842
22136837
22136836
22136826
22136825
22136821
22136820
22136819
22136818
22136817
22136816
22136375
22136270
22136268
22136267
22136266
22136265
22136209
22136207
22136206
22136185
22136157
22135723
22135066
22134299
22132110
22131992
22127951
22127603
22126838
22126669
22126540
23486990
22124360
22123232
22121014
22120515
22119117
22118425
22118325
22117813
22116681
22115282
22113498
22111543
22111394
22111075
22110291
22109972
22109971
22109678
22109329
22108278
22106327
22106244
22106242
22106241
22106239
22106040
22106010
22105775
22105174
22104984
22104534
22104486
22104161
22103914
22102446
22099386
22096618
22095375
22095156
22094496
22092401
22091417
22091276
22090693
22090271
22089351
22088524
22088382
22088379
22087789
22087461
22087440
22086610
22086082
22084753
22084737
22084734
22083639
22083503
22083086
22081830
22081784
22081525
22081457
22081274
22081181
22081104
22080943
22080941
22080382
22078085
22078001
22077703
22076977
22076735
22076163
22075848
22075655
22075140
22072743
22072271
22072150
22072050
22071786
22070050
22069951
22069233
22069099
22068382
22068256
22068247
22068114
22067268
22066481
22066479
22066478
22066475
22066105
22066053
22066042
22065276
22065195
22065191
22064117
22064103
22064100
22064099
22064096
22064080
22063736
22059804
22057754
22056097
22056002
22054816
22053578
22052539
22052422
22052128
22051809
22050638
22050475
22050035
22050034
22049245
22049175
22048975
22048513
22048494
22048058
22047924
22047736
22046882
22046576
22044837
22044815
22044775
22044639
22044565
22043992
22043383
22043377
22042554
22041799
22041675
22040793
22040775
22040768
22040180
22038905
22038162
22036848
22034889
22033971
22033714
22033631
22032817
22031513
22030838
22028439
22028399
22028390
22027090
22025155
22025146
22024450
22022884
22022198
22021517
22021061
22019948
22019751
22019711
22019009
22018292
22018056
22017398
22017394
22016822
22011859
22011852
22011671
22010948
22010337
22010333
22010182
22007939
22007938
22007937
22007921
22007920
22007566
22007340
22007339
22007338
22007213
22006885
22006783
22006540
22006471
22006435
22006286
22006248
22005649
22005150
22004654
22004309
22002623
22002574
22001636
22001338
22001131
22000746
22000202
21999617
21998631
21998082
21998044
21998003
21997833
21997725
21997375
21996596
21994956
21994409
21994201
21994129
21993615
21993546
21992360
21991790
21990323
21990219
21989668
21989667
21989645
21989446
21989341
21987803
21987112
21986619
21986400
21986164
21983636
21983399
21983024
21982575
21982075
21981877
21981779
21980626
21979946
21979329
21978719
21977331
21977029
21976723
21975398
21975397
21975367
21974806
21974801
21973236
21973234
21971605
21971604
21969700
21969150
21969084
21969055
21966658
21966651
21965758
21965084
21964957
21964000
21963928
21963736
21962937
21961639
21961142
21958129
21956789
21956627
21956610
21956418
21956414
23559717
23472435
21953129
21953126
21953060
21952495
21952355
21952241
21951668
21951666
21950769
21949582
21948220
21947747
21947652
21947158
21946617
21946411
21946130
21945775
21945769
21945435
21944794
21944002
21943458
21943074
21941683
21940753
21940556
21940284
21940281
21940280
21940273
21938705
21938699
21938494
21937804
21937739
21937738
21937620
21936676
21936675
21936674
21936671
21935659
21935275
21934341
21934216
21934205
21933507
21933495
21932710
21932354
21932205
21932179
21932123
21930441
21929939
21929891
21928363
21927994
21927557
21927553
21926107
21925764
21924966
21924320
21924108
21924024
21922425
21921783
21921351
21920870
21920860
21919213
21917876
21917679
21916697
21907840
21915844
21915729
21914838
21914641
21914308
21913023
21912964
21912554
21911999
21911238
21910667
21909131
21909080
21909078
21908930
21908928
21907336
21907187
21904689
21903858
21900390
21900378
21899466
21899215
21899156
21898879
21898122
21897548
21897541
21897114
21896899
21894297
21893952
21893493
21892041
21890651
21890099
21888655
21888566
21887454
21885943
21885365
21884444
21883896
21883805
21883541
21882612
21882358
21882195
21882184
21882177
21881815
21880806
21880798
21880704
21879469
21879273
21879263
21879253
21878896
21878895
21878742
21878228
21877934
21877933
21877931
21877921
23705087
23396629
21876975
21876838
21876495
21876434
21876103
21876098
21876097
21875731
21875464
21875367
21875347
21875346
21874046
21873938
21873803
21873505
21872823
21871002
21869536
21867742
21865726
21865373
21865371
21865367
21865360
21865142
21863340
21863325
21862996
21862995
21862994
21862518
21862261
21860807
21860806
21860548
21860547
21859897
21858516
21858396
21857866
21857474
21857469
21857459
21857110
21857107
21856056
21855321
21855238
21854673
21853499
21853444
21853357
21853153
21852218
21850699
21849927
21849530
21849133
21848910
21848552
21848241
21846853
21845460
21845228
21844909
21844424
21844421
21844185
21843176
21842725
21842215
21841482
21841167
21839610
21838904
21837937
21837696
21837658
21837525
21836817
21836499
21835826
21835705
21835435
21835073
21835049
21835047
21835042
21834960
21834683
21834682
21834681
21834679
21834676
21834675
21834673
21834159
21834158
21834157
21834156
21833035
21832817
21832115
21831957
21830572
21830571
21830570
21830569
21830568
21830567
21830566
21830565
21830564
21830563
21830562
21830560
21830559
21830558
21830556
21830555
21830553
21830552
21830551
21830550
21830549
21830548
21830547
21830323
21826673
21826256
21826103
21826102
21825866
21825861
21825858
21825856
21825854
21825849
21825847
21825846
21824724
21824401
21824114
21823259
21823258
21822925
21822854
21822208
21821675
21821493
21820215
21819912
21818817
21818669
21817032
21816801
21816796
21816795
21814886
21814573
21813730
21813593
21812765
21811666
21811634
21810974
21809914
21809831
21808828
21808294
21807589
21807000
21805828
21804527
21804167
21803329
21803187
21803186
23486533
21800365
21800288
21799026
21798995
21798840
21798127
21797713
21797672
21796448
21795452
21795449
21795305
21793665
21791912
21791618
21791572
21791482
21789340
21789006
21788969
21788907
21788057
21786450
21786097
21785850
21785061
21785060
21784562
21784409
21783020
21782154
21781566
21781145
21780043
21779838
21779621
21779620
21778219
21778212
21777224
21775107
21774961
21773967
21772843
21771959
21771294
21771032
21770481
21769463
21768721
21768710
21768665
21768592
21767143
21767142
21766507
21766506
21766278
21766231
21765995
21765994
21765992
21765987
21765238
21763631
21763594
21763277
21763260
21762052
21761581
21761577
21761031
21761030
21761029
21761028
21761014
21760980
21760978
21760976
21757828
21757523
21756810
21755735
21755377
21753032
21752897
21752893
21751886
21751883
21751431
21751429
21751427
21751218
21750869
21750638
21750338
21750045
21750043
21749453
21749026
21748817
21748518
21748245
21747091
21745108
21745104
21745102
21744735
21744345
21742652
21742606
21742463
21741956
21740796
21740455
21739521
21739512
21739331
21739307
21739166
21738852
21738342
21737959
21737629
21737109
21735142
21734879
21734006
21733552
21733000
21731865
21730105
21729457
21728394
21728067
21727989
21727773
21725973
21725630
21725210
21724837
21724350
21723985
21723770
21722150
21721168
21721105
21720843
21719382
21719219
21719159
21717721
21717589
21717456
21717441
21717242
21716916
21716161
21716147
21715542
21715540
21715537
21715533
21715415
21709491
23484549
23326066
21713270
21712914
21712913
21711375
24059661
21710367
21710325
21709710
21707985
21707866
21707848
21707689
21707687
21707530
21707434
21705985
21704168
21703593
21703148
21702716
21698517
21698415
21698151
21697785
21696099
21695995
21695993
21695800
21692135
21692062
21691237
21691201
21691199
21690267
21688489
21688343
21688339
21687737
21687652
21687607
21687604
21687601
21687597
21685868
21683866
21682184
21681976
21681970
21681663
21681407
21681379
21679579
21679553
21677457
21677427
21675817
21675657
21674964
21674875
21674872
21674672
21674511
21673825
21673468
21670544
21668295
21667440
21667208
21663937
21663528
21660496
21660280
21658807
21656486
21656485
21655871
21655869
21655641
21655256
21654353
21654299
21654291
21653734
21653681
21651829
21649472
21649470
21647879
21647844
21647624
21646855
21645139
21645022
21644012
21643773
21643629
21642358
21641577
21641575
21640977
21640332
21638513
21638096
21637923
21633868
21633824
21633624
21633315
21633001
21632990
21632989
21632805
21631972
21631971
21630273
21630203
21630060
21628764
21626080
21626048
21625193
21624257
21623608
21623130
21623114
21622722
21622534
21621685
21620651
21620292
21620089
21619774
21617721
21617328
21615567
21615564
21615448
21615311
21615309
21615307
21615306
21615305
21615303
21615302
21614933
21613811
21613356
21611920
21611089
21610365
21610006
21609555
21609347
21607603
21607588
21607578
21606918
21606917
21606885
21606412
21606409
21606360
21605002
21603302
21603167
21602455
21601489
21600982
21600560
21597887
21597314
21596819
21595558
21595556
21595515
21594707
21594703
21594702
21593347
21593119
21587112
21586539
21585149
21584159
21577321
21576569
21575418
21575412
21575027
21574258
21573833
21571958
21571321
21570788
21570311
21569906
21569905
21569904
21569903
21569902
21569901
21569494
21568726
21568725
21568723
21568681
21568229
21566498
21566072
21565972
21565788
21563324
21563322
21562838
21562752
21562609
21561161
21559195
21558996
21558338
21557534
21557238
21556761
21556740
21556739
21556738
21553231
21553141
21553140
21552021
21552020
21551958
21551259
21551168
21550954
21548175
21547704
21547508
21547408
21547001
21546154
21546127
21545903
21545210
21544895
21544854
21544808
21544779
21543427
21542724
21541652
21538966
21538963
21538956
21538948
21538186
21537871
21537869
21537860
21536396
21534320
21533648
21532616
21532495
21531696
21530955
21530650
21530283
21530195
21530164
21529829
21529102
22776228
21528477
21527617
21527614
21526955
21526634
21525739
21524387
21523761
21523640
21522010
21521934
21521893
21521891
21521661
21521337
21521332
21521301
21521280
21521275
21521273
21521256
21520556
21520503
21520112
21520108
21520031
21519153
21518190
21517238
21516666
21516611
21514562
21514076
21513914
21513910
21513909
21513636
21512735
21512681
21512673
21512667
21512408
21512141
21512051
21511245
21511241
21511239
21509615
21509594
21509151
21509150
21509149
21509089
21508391
21508143
21507446
21505897
21505891
21503841
21502799
21502433
21502429
21502198
21501031
21500450
21500309
21499817
21499728
21498916
21498535
21498534
21498368
21498164
21497873
21497569
21496712
21496518
21496269
21494802
21493587
21493318
21493226
21491133
21490071
21488177
21487965
21487925
21487847
21485687
21484918
21484917
21484384
21484380
21484377
21484047
21482585
21481926
21480256
21479880
21479684
21478229
21477436
21477259
21476894
21476893
21476892
21476889
21476057
21474689
21474540
21473875
21472370
21471848
21471794
21471561
21471170
21470995
21470713
21470600
21470421
21470288
21469977
21468517
21467854
21466976
21465448
21464719
21464025
21455200
21455199
21455198
21455197
21455196
21453655
21461735
21461397
21460789
21460787
21460783
21458014
21457114
21456477
21456476
21455786
21455012
21454643
21454241
21454238
21454178
21453615
21451452
21451451
21451450
21451364
21450986
21450804
21449768
21449767
23169089
22929705
21448749
21448543
21447745
21444129
21442771
21442768
21441079
21439712
21439688
21439488
21436994
21436957
21436101
21434525
21432844
21432843
21431487
21431405
21431280
21430027
21429836
21427342
21427099
21426814
21426803
21426548
21424883
21424541
21424054
21423546
21423091
21422803
21422799
21422654
21422500
21422425
21422198
21420716
21420668
21420581
21419724
21418489
21417919
21417916
21417853
21417738
21416701
21416648
21416635
21416554
21416550
21416546
21416286
21415709
21414327
21414156
21412762
21412686
21412391
21411555
21411301
21411300
21411270
21407159
21406336
21404570
21403889
21403838
21403618
21403408
21400667
21400522
21400508
21399657
21399390
21398213
21397768
21396807
21396268
21395464
21394301
21394048
21392471
21390348
21389145
21389143
21389096
21389087
21388767
21386785
21385081
21385079
21385075
21383959
21383698
21383525
21381618
21380729
21378223
21378222
21378221
21378078
21376213
21376189
21375398
21374758
21373954
21372688
21372356
21371653
21371004
21370500
21369742
21369741
21368613
21368600
21368478
21367881
21367844
21366141
21364949
21364517
21361725
21361121
21361057
21358618
21358597
21358115
21358079
21356639
21356583
21355960
21355951
21355020
21354757
21354437
21353652
21353505
21352707
22933935
21351275
21351257
21348892
21347777
21346076
21346073
21346066
21345660
21345659
21345658
21344427
21344423
21343510
21343401
21342381
21342349
21341635
21340193
21340173
21339735
21339658
21339522
21339429
21339402
21339089
21339022
21338471
21338283
21335003
21334991
21334773
21334581
21334333
21334107
21334106
21333620
21333507
21332990
21332645
21332094
21331936
21331807
21331370
21330922
21328003
21327821
21327732
21327454
21326815
21326144
21325940
21325890
21325795
21325701
21325462
21325460
21325372
21325074
21324656
21323597
21323592
21323591
21323589
21323588
21321384
21320341
21319951
21317830
21316205
21315633
21314233
21314205
21313768
21309723
21309722
21309721
21309409
21309014
21308162
21307101
21306792
21305549
21301929
21300333
21299092
21298988
21298879
21297445
21297429
21296994
21296990
21296795
21296564
21296366
21294490
21294389
21291954
21290209
21289267
21289264
21289252
21286015
21285923
21283991
21278616
21275766
21275765
21275764
21275763
21274726
21274343
21273810
21273585
21272687
21272686
21272684
21272683
21272682
21272681
21272679
21271313
21270757
21269788
21269554
21268762
21268319
21268135
21267823
21267788
21267453
21266520
21264807
21264543
21263451
21263433
21263257
21263198
21261564
21259181
21258971
21257865
21257724
21257489
21254936
21254918
21254914
21254654
21254012
21254005
21253726
21252667
21252666
21252476
21251421
21250085
21249150
21247857
21247815
21246638
21246517
21246403
21243494
21243446
21243355
21243311
21242948
21242273
21240570
21240322
21240064
21239517
21239125
21237598
21234707
21229628
21228935
21225772
21225761
21225751
21225742
21224076
21223785
21223752
21223538
21223456
21222366
21221869
21220984
21220972
21220971
21220968
21220477
21220347
21220306
21219594
21217776
21216781
21215711
21215220
21215214
21215204
21215200
21215198
21215196
21214983
21214982
21214962
21214672
21212427
21211869
21211764
21211056
21210115
21209471
21209020
21207221
21207130
21206234
21206174
21206119
21206099
21203862
21200314
21200087
21198996
21198746
21198742
21196396
21196242
21196179
21195999
21194566
21193871
21193210
24024010
23847796
23844459
23724255
23198224
22937389
22937279
22908540
22870129
22870127
22830141
22820140
22715225
22715205
22699477
22693296
22675091
22674960
22673712
22669985
22654848
22649395
22645512
22593992
22540062
22533151
22519274
22474717
22470244
22461757
22432054
22416410
22379856
21191314
21191179
21190982
21190978
21190956
21190448
21190444
21190442
21190434
21190433
21188063
21187474
21187097
21186953
21186952
21186939
21186938
21185263
21184899
21184643
21184192
21184191
21184077
21184076
21183629
21183275
21182945
21181469
21180995
21179285
21179279
21179278
21178391
21178197
21178048
21177330
21176584
21176578
21175381
21174720
21174158
21173898
21173694
21173509
21173367
21173366
21173365
21171519
21171513
21171511
21170937
21170417
21169742
21169729
21168262
21167555
21167376
21167375
21166471
21165813
21165779
21165539
21163507
21163072
21162958
21162687
21162685
21162091
21161654
21161440
21160471
21160209
21159900
21159845
21158661
21157563
21157553
21157552
21157447
21157216
21157214
21157205
21157005
21154916
21153817
21153528
21153003
21152868
21151690
21151639
21151388
21150841
21149483
21148326
21147882
21147872
21146400
21144693
21144363
21142662
21141092
21140714
21140545
21140483
21140482
21140231
21140230
21140111
21140034
21140033
21140030
21137227
21137070
21135696
21135537
21135520
21135516
21135515
21135079
21134882
21134567
21134565
21134564
21134562
21134561
21134560
21134559
21134556
21134555
21134554
21134553
21134552
21134551
21134548
21134546
21134545
21134544
21134542
21134539
21134537
21132322
21131772
21131769
21131759
21131544
21131195
21128816
21128812
21128799
21128798
21126317
21126146
21125759
21125756
21123448
21121153
21120907
21119426
21119260
21118976
21115897
21115887
21114558
22693385
21113746
21113740
21113590
21113440
21113383
21112862
21112576
21110025
21108428
21107096
21106716
21106140
21105764
21105480
21104641
21104639
21104638
21104345
21103641
21103616
21102590
21099128
21098785
21098784
21098183
21097568
21095889
21094678
21093207
21093183
21092831
21092680
21092511
21090360
21088504
20543551
20543550
21088839
21088836
21086640
21086628
21088998
21088197
21088057
21087173
21086258
21085953
21085896
21085772
21084394
21082544
21081785
21081784
21081783
21080548
21080253
21079157
21079156
21077834
21077000
21076584
21075018
21072688
21072529
21071531
21071467
21070478
21069705
21068513
21067046
21067026
21066871
21063719
21063655
21063234
21062198
21062196
21062195
21062193
21061094
21060764
21058881
21057894
21057891
21057533
21055244
21054822
21054821
21054820
21054478
21054476
21054241
21054239
21054209
21054207
21053614
21053573
21053568
21053556
21053549
21052711
21052476
21051899
21050834
21049470
21049469
21049468
21049467
21049466
21049465
21049464
21049463
21049462
21049461
21049460
21049459
21049458
21049457
21049455
21049454
21049453
21049452
21049451
21048842
21048838
21048837
21048836
21048835
21048359
21047422
21046269
21046263
21045936
21045688
21045687
21045459
21045416
21045393
21044737
21044120
21042914
21042913
21042739
21041002
21040579
21040351
21039721
21035410
21035230
21034667
21034592
21034453
21034228
21033611
22870116
21031322
21029259
20980113
20978365
20978326
20977984
20975560
20972968
20972735
20971497
20969694
20969693
20969692
20969690
20969681
20968154
20968153
20966648
20966481
20966328
20966308
20965910
20965536
20965287
20963554
20963353
20962619
20962022
20961282
20961042
20960260
20960170
20959662
20959551
20959469
20959410
20957441
20956942
20956888
20956780
20955590
20955457
20954824
20954820
20954817
20954815
20954812
20954810
20954315
20954270
20953721
20953412
20952752
20952599
20951315
20950609
20950510
20950256
20950253
20950194
20949479
20949471
20949456
20947113
20945329
20945104
20943788
20943721
20943719
20942235
20940548
20940542
20940540
20939953
20939429
20938421
20938101
20935450
20932181
20932180
20931151
20931039
20930496
20929406
20929405
20929404
20929403
20927023
20926535
20926530
20926528
20925955
20925599
20924280
20924081
20920711
20920251
20919522
20890262
20887839
20887838
20886341
20883601
20883172
20883171
20883170
20883169
20882418
20882417
20881780
20881771
20881263
20881258
22455292
22419920
22319704
20878247
20878196
20877918
20877637
20876894
20873772
20872147
20872145
20870208
20869566
20868274
20864083
20863596
20862373
20861795
20861700
20860430
20860424
20860423
20860422
20860421
20860420
20860418
20859864
20858319
20857789
20857703
20857245
20857065
20857060
20855934
20855721
20854468
20854070
20853030
20852865
20852408
20852407
20851951
20851683
20851682
20851300
20851124
20850397
20850026
20848976
20848436
20848435
20848434
20848426
20848402
20848248
20848238
20847957
20847059
20846293
20845818
20845807
20845598
20844894
20844671
20844669
20844663
20844001
20843945
20843752
20843751
20843674
20843444
20843443
20842858
20841310
20840792
20840674
20839756
20839063
20839035
20839015
20838298
20838284
20838086
20837233
20836678
20835551
20833330
20832905
20830775
20830537
20829146
20828740
20828516
20828501
20827665
20826580
20826040
20825301
20825299
20824810
20824809
20824721
20824705
20824274
20823767
20823764
20823751
20823405
20823296
20823035
20822998
20822743
20821206
20820129
20817787
20817539
20816995
20816580
20814261
20814176
20813788
20813620
20811692
20810572
20810568
20808993
20808705
20808683
20808313
20806878
20806345
20806277
20805706
20804685
20804549
20804548
20804025
23396892
22966403
22966401
22966397
20803806
20803739
20801952
20801726
20800947
20800383
20800184
20799023
20798772
20797751
20795403
20740320
20740182
20740164
20739875
20739581
20739388
20738253
20737499
20737483
20736296
20736109
20734161
20734078
20734075
20733341
20733268
20733184
20732775
20731308
20731005
20730904
20730896
20729915
20729730
20729453
20729422
20728306
20727518
20727493
20727254
20727022
20726436
20726389
20724262
20722264
20722048
20720352
20720058
20719828
20719260
20719259
20719165
20718686
20718685
20718683
20718682
20718681
20718321
20717681
20717019
20716802
20715671
20715658
20714830
20714829
20713921
20713869
20713862
20713346
20713344
20713343
20713342
20713208
20712653
20712590
20712436
20711956
20711283
20707660
20706636
20706057
20706039
20704735
20704575
20703476
20703465
20703463
20702649
20702151
20701785
20701088
20701027
20700666
20699523
20698303
20698101
20697379
20697293
20694463
20694064
20693836
20691260
20689420
20689140
20689131
20688462
20687967
20687394
20687393
20687168
20686293
20685885
20685810
20685547
20685184
20684245
20683623
20683059
20682656
20682176
20681794
20681071
20681040
20680928
20680695
20680269
20679162
20677999
20677998
20677997
20676139
20672905
20671939
20670086
20668010
20667564
20665743
20665734
20664475
20662664
20662295
20661558
20660456
20660387
20660341
20660340
20660054
20660039
20660003
20659692
20659341
20658735
20657153
20654188
20654163
20653787
20653084
20652981
20652698
20652588
20652586
20652585
20652290
20652042
20652009
20650861
20649422
20648590
20647301
20647125
20646838
20646378
20646376
20646374
20646373
20646371
20646369
20646368
20645291
20645089
20644471
20644217
20644065
20642999
20642922
20640934
20640859
20640858
20638929
20637436
20637432
20637346
20637335
20637328
20635328
20634642
20634308
20634178
20632913
20632029
20632005
20631517
20631516
20631495
20631031
20629554
20629553
20629335
20628986
20628741
20628531
20628519
20628483
20627675
20627492
20627056
20627053
20626967
20626714
20626438
20625837
20625763
20625728
20625723
20625722
20625656
20625654
20625653
20624753
20620044
20620043
20618737
20617514
20616713
20615360
20615140
20615138
20615136
20615134
20615133
20615132
20615131
20615130
20614729
20610697
20609186
20607745
20607744
20607686
20607419
20606729
20605708
20604687
20604686
20602310
20600074
20597222
20597140
20597139
20596854
20596784
20596658
20596275
20595798
20594893
20594635
20594275
20593521
20593036
20592366
20592361
20591979
20591920
20591593
20591540
20590015
20588087
20587907
20587690
20587665
20587509
20587378
20586118
20586117
20584589
20583117
20582517
20582435
20581768
20581065
20579375
20579082
20578902
20578900
20578898
20578897
20578894
20578891
20578890
20578836
20578366
20578361
20555084
20578292
20578236
20578104
20577737
20577237
20576801
20576407
20575995
20575974
20575968
20575937
20575904
20575878
20574174
20572598
20571909
20571295
20570813
20570039
20568034
20567849
20567012
20566820
20566819
20565809
20565793
20564403
20562850
20561773
20561605
20558894
20558345
20556675
20556610
20555024
20555019
20555009
20554711
20554167
20553841
20553198
20553195
20553194
20553193
20552790
20552789
20552788
20552407
20552406
20551551
20551543
20551539
20551283
20551008
20549176
20548269
20548146
20548144
20548141
20546718
20544863
20544706
20544166
20543822
20542417
20542107
20539120
20538443
20538039
20537878
20536394
20535818
20535589
20535424
20534767
20533443
20532675
20531063
20531043
20530439
20527608
20525911
20525903
20525655
20526288
20522919
20522369
20521627
20521125
20520964
20519347
20518799
20518413
20518411
20518406
20518289
20518284
20517537
20515654
20515561
20514841
20514683
20514214
20513035
20513027
20510803
20510797
20510721
20510720
20510719
20510718
20510717
20510716
20510715
20510714
20510713
20510712
20510711
20510709
20510088
23120715
20508799
20508272
20506003
20506002
20505997
20505909
20505894
20505304
20484293
20484292
20484291
20484290
20484289
20503248
20502915
20502182
20501689
20501673
20500998
20500581
20499749
20499433
20499412
20499019
20498639
20498632
20498477
20498063
20497938
20497934
20497878
20497437
20497087
20496261
20495756
20495449
20495396
20495084
20495083
20495082
20494634
20494215
20492683
20490696
20490485
20490356
20489102
20486322
20486066
20484486
20484385
20484104
20483572
20479597
20479596
20479594
20479583
20479572
20479372
20479371
20476673
20476672
20476639
20474073
20473996
20473764
20473281
20471862
20471663
20471374
20471336
20471228
20470673
20470478
20470209
20470208
20470207
20470206
20470205
20470204
20470203
20470202
20469966
20469557
20467159
20466117
20465534
20465532
20465531
20465529
20464711
20464706
20464692
20463840
20463837
20463835
20463834
20463833
20463832
20463631
20463576
20463572
20461778
20461764
20461759
20461758
20461674
20461498
20460314
20459574
20457446
20455254
20455027
20452757
20451230
20451076
20450746
20450435
20450434
20450433
20450432
20450431
20450430
20448396
20448388
20448022
20447999
20447896
20447882
20447069
20447064
20446237
20444934
20444727
20444279
20443346
20442647
20441513
20441483
20440262
20439239
20437342
20436845
20435531
20433279
20432807
20432751
20432738
20432733
20431225
20430252
20429635
20429634
20429628
20429310
22993562
20429037
20428831
20427505
20427476
20427420
20427166
20427164
20426924
20426666
20425543
20424115
20423934
20422690
20422175
20421721
20419977
20418332
20418080
20417134
20415200
20415057
20414675
20414552
20414549
20414548
20411177
20411173
20410432
20410389
20410388
20410161
20409510
20409321
20408442
20407074
20406109
20405636
20405349
20405098
20403734
20399540
20398546
20398195
20397774
20395717
20395716
20395715
20395530
20392995
20392874
20392868
20392823
20392408
20391966
20387655
20387624
20387610
20386523
20385050
20384492
20384491
20384488
20383503
20381375
20381323
20381207
20380255
20380254
20379035
20376550
20376496
20376445
20375775
20375387
20375375
20373990
20373989
20373987
20373984
20373983
20373982
20373979
20373977
20373602
20373275
20373060
20372903
20372779
20372070
20371662
20369307
20369062
20368568
20364245
20363921
20363723
20363722
20363721
20362629
20361352
20359896
20359568
20358197
20357995
20356524
20353278
22930630
22477576
22312386
20351569
20351352
20350937
20350925
20349670
20349666
20349662
20346869
20346212
20345340
20344824
20339953
20339275
20339026
20338609
20337120
20336393
20336160
20335822
20335813
20334743
20333582
20332457
20332244
20332215
20332126
20309888
20309681
20308523
20308516
20308482
20308462
20308043
20307360
20306451
20305413
20304710
20302029
20299527
20298661
20298151
20238360
20237029
20236675
20236593
20236291
20235746
20235084
20233251
20232162
20231640
20231628
20231311
20230995
20229481
20228127
20226902
20226898
20225705
20225271
20224861
20224859
20223371
20222406
20222340
20222048
20219856
20219626
20219414
20217483
20217410
20217250
20216232
20215593
20215358
20214183
20213843
20213827
20213659
20213145
20212422
20212421
20212420
20212419
20212418
20212416
20212415
20212236
20212015
20211103
20211099
20210673
20210672
20210670
20210669
20210448
20210235
20209130
20207826
20207342
20205756
20205316
20205241
20205098
20204550
20204403
20203334
20200039
20199177
20198455
20198314
20196428
20195406
20195222
20194937
20194002
20193642
20193628
20193458
20193340
20193329
20192877
20191061
20191060
20191052
20190947
20190688
20189981
20189620
20189347
20189077
20189076
20187788
20187786
20187783
20187782
20187781
23056688
20187017
20187016
20186542
20186503
20186006
20186005
20184940
20184595
20184076
20184075
20182588
20182356
20181629
20181018
20180805
20180280
20180072
20179899
20179793
20176244
20176243
20176050
20174907
20174895
20173019
20172377
20172376
20171412
20171198
20171178
20171085
20169570
20168289
20167722
20166211
20164665
20164547
20164475
20162281
20162276
20160400
20159740
20159663
20157436
20157058
20157055
20156922
20155399
20155360
20154638
20154034
20152954
20152708
20152359
20151835
20151828
20151827
20151824
20151823
20151822
20151821
20151819
20151420
20151122
20146575
20146100
20146079
20145930
20145622
20144039
20143232
20142552
20142332
20140435
20139840
20139835
20139814
20139234
20138958
20138596
20138424
20138116
20137749
20135936
20135315
20134379
20133461
20133453
20132187
20132181
20132131
20132130
20131547
20131505
20130868
20130857
20130073
20127952
20127950
20127848
20127563
20126875
20126872
20126863
20126821
20125023
20124489
20123456
20123230
20120873
20120861
20120143
20120034
20119712
20119574
20118058
20117998
20115989
20114049
20113699
20113682
20112021
20111620
20111614
20083851
20105250
20105187
20104965
20103668
20103606
20103264
20101953
20101884
20101222
20100844
20100647
20099419
20099311
20099247
20097959
20097365
20097316
20096215
20096208
20094970
20094884
20092427
20091902
20091899
20091892
20091309
20091165
20090458
20090241
20090152
20089614
20088814
20087906
20087631
20087589
20087239
20087238
20083557
20083161
20083156
20082438
20082203
20080985
20080852
20079084
20079019
20076879
20075182
20075119
20075098
20075083
20074955
20070768
20069293
20069043
20067380
20067379
20067378
20067110
20066572
20066517
20066418
20065189
20062698
20062085
20061783
20061417
20061298
20060940
20059506
20056810
20056739
20054554
20053778
20053725
20053311
20052467
20051527
20049964
20049437
20048178
20046157
20045797
20045163
20044646
20044632
20043261
20042854
20042852
20042405
24376942
24281099
23946676
22802478
22798483
22791863
22767679
22767520
22328910
22091330
21896990
21799626
21789122
21637595
21598227
21469320
21395135
21395133
21383951
21355496
21355471
20041248
20041247
20041244
20041243
20040783
20039896
20039894
20036352
20036351
20035350
20035348
20034987
20034983
20033685
20032935
20032418
20032400
20032008
20030598
20030460
20029984
20029980
20029416
20028904
20028903
20028902
20027577
20027101
20026964
20026816
20026713
20025540
20025539
20025538
20025044
20024942
20020664
20020627
20020626
20020292
20020291
20020290
20019136
20018412
20017618
20017617
20017616
20016683
20016240
20015785
20014560
20014555
20014306
20014303
20013612
20013610
20013608
20013317
20012969
20012784
20012290
20012287
20011996
20009493
20008098
20008023
20005461
20004952
20002768
20001784
20001722
20001721
20001720
20001719
20001718
20001717
20001716
20001715
20001714
20001712
20001505
19999928
19998442
19998441
19996893
19996625
19995698
19969444
19968886
19964406
19963828
19963130
19962425
19961897
19961815
19961039
19960590
19960273
19959752
19959316
19959159
19958952
19958951
19958950
19958949
19958948
19958947
19958938
19958937
19958936
19958935
19958934
19958933
19958932
19958926
19958923
19958753
19958722
19958216
19957220
19957219
19957218
19957217
19957216
19956726
19956384
19956182
19956062
19954579
19953577
19953247
19952490
19952465
19952463
19952225
19951937
19950399
19950225
19950223
19949985
19949881
19949691
19948729
19947513
19944231
19943555
23133181
23133180
23120651
21509319
19942992
19942990
19942988
19942982
19942981
19942979
19942977
19942715
19942714
19942695
19942407
19942156
19942149
19942148
19941236
19941230
19939515
19937026
19936991
19936746
19936342
19936341
19934646
19934298
19933483
19932905
19932432
19932283
19932149
19929720
19927407
19926583
19924240
19922591
19922104
19919958
19919788
19918854
19917920
19917919
19916314
19915857
19915766
19915296
19914105
19913280
19912297
19910908
19910907
19910906
19910905
19910904
19910901
19910899
19910898
19910897
19910147
19910012
19908255
19907353
19907326
19906791
19904500
19903742
19903741
19902719
19902289
19900098
19899374
19898969
19897683
19897677
19897432
19897009
19895341
19895340
19894361
19893923
19893921
19893912
19893615
19893009
19892624
19890958
19888862
19888861
19888860
19888859
19888858
19888857
19888856
19888855
19887917
19887470
19887257
19887236
19885924
19885592
19884740
19883896
19883731
19883730
19883729
19882500
19880792
19880034
19879919
19879615
19878995
19878964
19878585
19878072
19864951
19864950
19863815
19863615
19863575
19863574
19862359
19862356
19862001
19861564
19861538
19860578
19860577
19860576
19859839
19859043
19858316
19856661
19856448
19856309
19856258
19856257
19856256
19855364
19854609
19854299
19852742
19852736
19851194
19851169
19851166
19851034
19850694
19850689
19850274
19849747
19848062
19847866
19847590
19846966
19846805
19845029
19844180
19844179
19843721
19843138
19841680
19841562
19841346
19839902
19838427
19838021
19837916
19837771
19837765
19836492
19836491
19836489
19835928
19835629
19833839
19833337
19832821
19830154
19830129
19829930
19829820
19828692
19826988
19826479
19825993
19825987
19825162
19823911
19823860
19821441
19820516
19820019
19820016
19819978
19818763
19818064
19817905
19817553
19816814
19815051
19814973
19813257
19812492
19810133
19809854
19809803
19809427
19808899
19807783
19806654
19805981
19804365
19803790
19803789
19803306
19803039
19802422
19802013
19801688
19801221
19800897
19799233
19799084
19798895
19798894
19798891
19798889
19798888
19798886
19798881
19798878
19798876
19798875
19797258
19797117
19795465
19794292
19793761
19789911
19789029
19787802
19787312
19785722
19785714
19785523
19785522
19785521
19785519
19784748
19784728
19783895
19780055
19779325
19779036
19778476
19777764
19777763
19777762
19777677
19777194
19776692
19776290
19776203
19774949
19774624
19773393
19773371
19773250
19772472
19772429
19772428
19772423
19772419
19772418
19772399
19771906
19770683
19770344
19770306
19769827
19769826
19769825
19768518
19766853
19766698
19765779
19765726
19764121
19763123
19761430
19760415
19760413
19759878
19759871
19759208
19757207
19755667
19755523
19754280
19754003
19750546
19749797
19748135
19746451
19744643
19744461
19744457
19744107
19743952
19741045
19740516
19738460
19736871
19735611
19735058
19734444
19732762
19732074
19732012
19732011
19732010
19731977
19731974
19730683
19727961
19727757
19727716
19726541
19725780
19725779
19725777
19725229
19724872
19724843
19723801
19723757
19723317
19721828
19721827
19720866
19720470
19720425
19720250
19716314
19716011
19716009
19715041
23120642
19712135
19711470
19711469
19711206
19710001
19709803
19708484
19708483
19708069
19707890
19707391
19706758
19706688
19705623
19705304
19704366
19700938
19697450
19696304
19694595
19694315
19693945
19693938
19693470
19692875
19692828
19691107
19691012
19690853
19690849
19690558
19690008
19690007
19689453
19688987
19688978
19688976
19688854
19688395
19688131
19688074
19687728
19687404
19687168
19685140
19683979
19683222
19681672
19679966
19678746
19678738
19678735
19675882
19675879
19675877
19675872
19675867
19675075
19674373
19672965
19672964
19671521
19671518
19671517
19670741
19670737
19670221
19668893
19668136
19666948
19666945
19666699
19664278
19664272
19662494
19662413
19661784
19658182
19658059
19657994
19657751
19656389
19655340
19655332
19655275
19655202
19655201
19655139
19654539
19654109
19653245
19653044
19652433
19652218
19650181
19650130
19650129
19650107
19649389
19649388
19649384
19648532
19647316
19646277
19645615
19645614
19645613
19645612
19644722
19644631
19644545
19643560
19643274
19641954
19639430
19639189
19638924
19638576
19637507
19636989
19636626
19636215
19636213
19636204
19636201
19636196
19635206
19634786
19634272
19633549
19633548
19633476
19633072
19632691
19632588
19631341
19629501
19629419
19629346
19628649
19627740
19627734
19627719
19627656
19626826
19626825
19626824
19626823
19626635
19626631
19625759
19625289
19623865
19623515
19622476
19621388
19620939
19620598
19620547
19620545
19620248
19619835
19617337
19616361
19615280
19615266
19615004
19614776
19610069
19609842
19608408
19608086
19607742
19606248
19605824
19603248
19602825
19601965
19598221
19597722
19596911
19596568
19595234
19594763
19594419
19593861
19593684
19593429
19592511
19589864
19589279
19589104
19589101
19588164
19585901
19454437
19585137
19584719
19583489
19583485
19582826
19581346
19579013
19578981
19578751
19578592
19578589
19578049
19577768
19577085
19576936
19575141
19575113
19574485
19574297
19574281
19572977
19570743
19568813
19568539
19567520
19567120
19567117
19566523
19566522
19565286
19564535
19563946
19563938
19563934
19563930
19563806
19563448
19562684
19561553
19560384
19558852
19558845
19558833
19558831
19558830
19558829
19558828
19558727
19552924
19551443
19550078
19549593
19549249
19548388
19546328
19546052
19546050
19545106
19543912
19543246
19542833
19542750
19542747
19542739
19542729
19542415
19539179
19536854
19536770
19536761
19536760
19536561
19536094
19534623
19534622
19534620
19534618
19534395
19534285
19534279
19534274
19534269
19533244
19533052
19530676
19530097
19528408
19528391
19528244
19527364
19526579
19526577
19525896
19525596
19525464
19524134
19522831
19522830
19522829
19520777
19519221
19519176
19517394
19515632
19515442
19514404
19513966
19513950
19513551
19513386
19512954
19509478
19509107
19509066
19509065
19508122
19508120
19507072
19507065
19507063
19506945
19506552
19506324
19505811
19505411
19505184
19504551
19504446
19503661
19500506
19500021
19500020
19499994
19499993
19499991
19499990
19499989
19499987
19499986
19499985
19498256
19497425
19495791
19495405
19494710
19494709
19493635
19493000
19492584
19491134
19491082
19491068
19491067
19491063
19490916
19490465
19489473
19488601
19488567
19488463
19487849
19487840
19487299
19487296
19486854
19486776
19486774
19486022
19485942
19485776
19485775
19484261
19483637
19483430
19482296
19480010
19479461
19479016
19476774
19476767
19476256
19475551
19475497
19474675
19473614
19472011
19470821
19470727
19470617
19469690
19469631
19469398
19468197
19466277
19465682
19464706
19463899
19463626
19461245
19461164
19461157
19460583
19460500
19459201
19459169
19459156
19457642
19456847
19455388
19454511
19454395
19454190
19453641
19451480
19451473
19449147
19449140
19449026
19448140
19448067
19447608
19446693
19446102
19445710
19445629
19445628
19445626
19445625
19445624
19445273
19444889
19444888
19444780
19444653
19443989
19443890
19443373
19443294
19442372
19442352
19441092
19440051
19438550
19437142
19436231
19436230
19434562
19434318
19433487
19433299
19433175
19433027
19432713
19432148
19432095
19430860
19424876
19424640
19423457
19423453
19422879
19421128
19421127
19421126
19420273
19417583
19417168
19416220
19416000
19415999
19415998
19415996
19415995
19415993
19415992
19415990
19415957
19415954
19415942
19415387
19414674
19414296
19414207
19413618
19411838
19411815
19411813
19411807
19411650
19411029
19409713
19408827
19408826
19407221
19404394
19404338
19403637
19403545
23488460
19401814
19401695
19401362
19398593
19395202
19394967
19393417
19393416
19391447
19391129
19390430
19390289
19387599
19387316
19387216
19386465
19386245
19384451
19384080
19383830
19383781
19383064
19382174
19381877
19380798
19380356
19380355
19380354
19377844
19376834
19375610
19375609
19375115
19374744
19373959
19373945
19373912
19373907
19373906
19373752
19373168
19372564
19372490
19372486
19370508
19370505
19370421
19370278
19369019
19366063
19365951
19365842
19365829
19364688
19364586
19364585
19364584
19364583
19364582
19364581
19364580
19364579
19364577
19364575
19362284
19361288
19360746
19360347
19358241
19358183
19358084
19357748
19356676
19356627
19355833
19355832
19355831
19355830
19355826
19355825
19355824
19355823
19355822
19352602
19352601
19352484
19352385
19352287
19352286
19352273
19352252
19352051
19351816
19351673
19351422
19350799
19349473
19348583
19348582
19348581
19348580
19346653
19344597
19344559
19342543
19340874
19340869
19337865
19335970
19335706
19332941
19332924
19332917
19331189
20596309
19330625
19330189
19330187
19330181
19329271
19328572
19328459
19328032
19325991
19322512
19322503
19321681
19321402
19321256
19321014
19320560
19319605
19318504
19318445
19307948
19306781
19306760
19306411
19305382
19302961
19302958
19302538
19300411
19300061
19299442
19298605
19296927
19296123
19296013
19294401
19294400
19293311
19293271
19293266
19293183
19292692
19291619
19291294
19288281
19286843
19286762
19286747
19286332
19285827
19284129
19281429
19281428
19281427
19281316
19280592
19278960
19277669
19276237
19276233
19276143
19275760
19275510
19273697
19273012
19272228
19270855
19270854
19270027
19269756
19269016
19268442
19267988
19266840
19266242
19266197
19265503
19265501
19265495
19265494
19265493
19265492
19265490
19264233
19264201
19263401
19263137
19262287
19262038
19261683
19261681
19261672
19261404
19260950
19260133
19260112
19259828
19259350
19258410
19258209
19255327
19253734
19253367
19251392
19250298
19250267
19248961
19248932
19248559
20596997
20596996
19247651
19247212
19247059
19246984
19245912
19245908
19242058
19241922
19241921
19241844
19241229
19240234
19240193
19239993
19239992
19235753
19235130
19235129
19234650
19234619
19233213
19232175
19232172
19231149
19230027
19226197
19225935
19225785
19225216
20716405
19224514
19224280
19224278
19224203
19223553
19223551
19223525
19222949
19222828
19222495
19220550
19218279
19217062
19217058
19217032
19216805
19214549
19213391
19211364
19209616
19209276
19209130
19209129
19209128
19209127
19209126
19209125
19209020
19208833
19208736
19208659
19208314
19207303
19207009
19207007
19207006
19207003
19205837
19205834
19205619
19205591
19205414
19205413
19203730
19201938
19201427
19200582
19199318
19199002
19198929
19198928
19198613
19197463
19197459
19195809
19195798
19194352
19194214
19194115
19194051
19193913
19193513
19191752
19191751
19191750
19191745
19191744
19191290
19190886
19190587
19190121
19190106
19190105
19189704
19189188
19189054
19185836
19184215
19181586
19181273
19179067
19177868
19177023
19176870
19176457
19174609
19173293
19173186
19172560
19171092
19170717
19170176
19170045
19169681
19169500
19169491
19169488
19169486
19169062
19169061
19168407
19167972
19167722
19167703
19165474
19165017
19164864
19164563
19164225
19164224
19164221
19163142
19162257
19160863
19160311
19159982
19158360
19158232
19158200
19156827
19156826
19156774
19156423
19155675
19155674
19155436
19155317
19154731
19153956
19153732
19153313
19153200
19153015
19152441
19151959
19148530
19147753
19147628
19147598
19147577
19147563
19147329
19145683
19145676
19142639
19142227
19141399
19141248
19139821
19139596
19138396
19138318
19138314
19138047
19137661
19137655
19137632
19135930
19134382
19132467
19132426
19131741
19131509
19128828
19128695
19128681
19128671
19128651
19127106
19125013
19125012
19125011
19124005
19123022
19122824
19122348
19119982
19118072
19117291
19117033
19116345
19116234
23754875
23168478
22276015
22276011
22140407
21686987
21686857
21686810
21686450
21686341
21475516
21347173
21139898
21127756
20948763
20844570
20597400
20509518
20380134
20301960
20235059
20210011
20210009
19115221
19112668
19111442
19111047
19107477
19107232
19107017
19106574
19106267
19106146
19103722
19103365
19100481
19100207
19098464
19098181
19096316
19095779
19095607
19095604
19095593
19095577
19095376
19095112
19094719
19094626
19094514
19094513
19094497
19093110
19092374
19092372
19092295
19092294
19092161
19091884
19089692
19089422
19088696
19088401
19088163
19087340
19087060
19085697
19085296
19082310
19082307
19082296
19081859
19081486
19081481
19081020
19081012
19079272
19075543
19075128
19074463
19072673
19072671
19072670
19069824
19069748
19069745
19068704
19068686
19068681
19068676
19068668
19068184
19068183
19067856
19067852
19067727
19067724
19067720
19067642
19067640
19066830
19066305
19065722
19064983
19064384
19062757
19062722
19062491
19061516
19061012
19060924
19060921
19060179
19059145
19059128
19056041
19055826
19055185
19055122
19053026
19052494
19052491
19052478
19051270
19050874
19050804
19050049
19048752
19048457
19047997
19047970
19047894
19047780
19043789
19041832
19041831
19041830
19041829
19041828
19041827
19041826
19041825
19041824
19041823
19041822
19041821
19041820
19041504
19041020
19041019
19041016
19041015
19041014
19041012
19041007
19041004
19041001
19041000
19040998
19040996
19040995
19040989
19040984
19040983
19040980
19040979
19040978
19040977
19040976
19040975
19040974
19040973
19040972
19040971
19040970
19039917
19039650
19039550
19039052
19039044
19037882
19036543
19035299
19035118
19034577
19034568
19034567
19033850
19033799
19033798
19033784
19033781
19031929
19031733
19031085
19030936
19030755
19030653
19029855
19029850
19029227
19028457
19027516
19027515
19027225
19027098
19027085
19026945
19025793
19025350
19023633
19022998
19022137
19021460
19020658
19020251
19020243
19020218
19019431
19017759
19016753
19016749
19016336
19016002
19015922
19015853
19015274
19014961
19014670
19014658
19014453
19014328
19014326
19014324
19014278
19013920
19013819
19013369
19012855
19010660
19010588
19010274
19009371
19009317
19008657
19008582
19008577
19007954
19005720
19004986
19004985
19004135
19002756
19002129
19001645
18999880
18999209
18998315
18997818
18997668
18997667
18997484
18997044
18996829
18996828
18996821
18996814
18996800
18996794
18996649
18996000
18991486
18989374
18988285
18987282
18987278
18987277
18987170
18987168
18985716
18985036
18984270
18983798
18982392
18979455
18979451
18979447
18978509
18976510
18976164
18976163
18976119
18976013
18973692
18973125
18972595
18971599
18971593
18971124
18959270
18958519
18958156
18956662
18956647
18956604
18956459
18955784
18953806
18952764
18949167
18948764
18948674
18947815
18947462
18945798
18942719
18942337
18942072
18941766
18940011
18939380
18936609
18936309
18936155
18931957
18931222
18928727
18927327
18927290
18925842
18925839
18925722
18925698
18925567
18924653
18924056
18923372
18923371
18923370
18923368
18922922
18922667
18922352
18855886
18854931
18854619
18854394
18854266
18854259
18852924
18852922
18852536
18852534
18851763
18850097
18849094
18848696
18847633
18847307
18847176
18847159
18846693
18845647
18844942
18844477
18844033
18843912
18843438
18840927
18840924
18840555
18839651
18838882
18838614
18837998
18837884
18836853
18836371
18836370
18835538
18833825
18833815
18833530
18832945
18832820
18832444
18831514
18831249
18831028
18831027
18831012
18830915
18830623
18830125
18830117
18829569
18828275
18828274
18828014
18827421
18826577
18826094
18825404
18824699
18823857
18822524
18819945
18818971
18818894
18818134
18816184
18816183
18816179
18815780
18815668
18813971
18813835
18813801
18813355
18813121
18812481
18812478
18811948
18809964
18809953
18809952
18809382
18808728
18807685
18807518
18807232
18806930
18806740
18806721
18806681
18806586
18805940
18805915
18805871
18803678
18803557
18803450
18800874
18800248
18799615
18799567
18798312
18797435
18796379
18796180
18795075
18794628
18794443
18794325
18794255
18794209
18791128
18788926
18788925
18788924
18788923
18788920
18788918
18788917
18788438
18787904
18787892
18787380
18785992
18785536
18785499
18785496
18784956
18784955
18782440
18779963
18779944
18779313
18778808
18778792
18777502
18776787
18775759
18774659
18774544
18773742
18773739
18773443
18772732
18771606
18771530
18770910
18770065
18769305
18769217
18769216
18768801
18767261
18767176
18766968
18766473
18766472
18766471
18766448
18765515
18765511
18764881
18762555
18759694
18759693
18759692
18758850
18758416
18757433
18757431
23120560
20614321
20614316
18756447
18753973
18753824
18753707
18753363
18753107
18753095
18752920
18752130
18751949
18728120
18727708
18725907
18725177
18723982
18723843
18722077
18720068
18719939
18719091
18716716
18716518
18716510
18714852
18714503
18713843
18713817
18713250
18712683
18711067
18710615
18710537
18710471
18710108
18710106
18709591
18709526
18709046
18706366
18705646
18705599
18705254
18705198
18704984
18704973
18703852
18703593
18701502
18701481
18700579
18700428
18697871
18697864
18696273
18696162
18696160
18694911
18694866
18694518
18693528
18693527
18690843
18690800
18690798
18690796
18690795
18690794
18690473
18689164
18689126
18688583
18688131
18685889
18685492
18685227
18684023
18683837
18683134
18682709
18682509
18682506
18682249
18682151
18681857
18681473
18677914
18677652
18677209
18676765
18676742
18676157
18676097
18671238
18670854
18670773
18669469
18667816
22975523
22975520
18665625
18665423
18665364
18664542
18664540
18664479
18663612
18661567
18661512
18661355
18660828
18660640
18657294
18656056
18656032
18656031
18656030
18656029
18656028
18656027
18656026
18653704
18652765
18652536
18652278
18652246
18652236
18652235
18652217
18652216
18652215
18652147
18651827
18651826
18651823
18651821
18651805
18651803
18651802
18651801
18650649
18650197
18648850
18648806
18647938
18646677
18646485
18645377
18645376
18645084
18645077
18645076
18644823
18643782
18642291
18641852
18639679
18636294
18633639
18632669
18631354
18631017
18631014
18631012
18631011
18631010
18631009
18631007
18631002
18631000
18630999
18630998
18630997
18630995
18630306
18629788
18628528
18628356
18626656
18626655
18625092
18624279
18623197
18623130
18622894
18622644
18620992
18619747
18618720
18618703
18618280
18617804
18617610
18617237
18616703
18616678
18615628
18614150
18613899
18612701
18612697
18612180
18612179
18611929
18607687
18607320
18605946
18604733
18604126
18604100
18603201
18602667
18601742
18600342
18599430
18597952
18596397
18596272
18594930
18594906
18594904
18593772
18592328
18592317
18592264
18591888
18590428
18587330
18587320
18587097
18585557
18585556
21479451
20063552
18583996
18583899
18583418
18583391
18582544
18582427
18581970
18581603
18581271
18581185
18580244
18580230
18580218
18580102
18579579
18579350
18579244
18578625
18578619
18578612
18578610
18578609
18578608
18578607
18578015
18575725
18575719
18574846
18574587
18574407
18572621
18572120
18571834
18571588
18568524
18567668
18437172
18566574
18566518
18564614
18563491
18561094
18561090
18560865
18560200
18559958
18559748
18559722
18559567
18558601
18558598
18558594
18558593
18558592
18558398
18557550
18552478
18552462
18551301
18549905
18548990
18548351
18546778
18546003
18544444
18544268
18543070
18542112
18542111
18541897
18541894
18541893
18541361
18540435
18540307
18540297
18540296
18539888
18534700
18528882
18528625
18528186
18524742
18523917
18522175
18521401
18520248
18520232
18520221
18520123
18519760
18516528
18515780
18515739
18514391
18513246
23396751
18511877
18511262
18510984
18510064
18509983
18509005
18509004
18509003
18509002
18508109
18506474
18506281
18506092
18506086
18505762
18505578
18505566
18504121
18502599
18502341
18502340
18502339
18502338
18502337
18502336
18502335
18502334
18502333
18502332
18502331
18502330
18502329
18502328
18502327
18502326
18499997
18499985
18499963
18498667
18497954
18497944
18496776
18496456
18496455
18495537
18495207
18493922
18493913
18493687
18493557
18493461
18492927
18492751
18491251
18491092
18490329
18488578
18488576
18488575
18487528
18487381
18486896
18485947
18484584
18483830
18483099
18481494
18480660
18480534
18480396
18480390
18480387
18480379
18478924
18478788
18478610
18478609
18478608
18478607
18478606
18478603
18478602
18477556
18476990
18475209
18475047
18474871
18474620
18474322
18473964
18472632
18470905
18470514
18469487
18468577
18468344
18468330
18467449
18466347
18466083
18466080
18466077
18465687
18465686
18465039
18464485
18463349
18463043
18462259
18456786
18460740
18460526
18459444
18459004
18458053
18454932
18454903
18452760
18452636
18451583
18451066
18450769
18446450
18445656
18445281
20443817
18443853
18443789
18443530
18443183
18442958
18442056
18442040
18440129
18438260
18438123
18437114
18437109
18434370
18432038
18431145
18431144
18431142
18430896
18430894
18430446
18429962
18427531
18427342
18427014
18426838
18426828
18426827
18426826
18426810
18426737
18426364
18424651
18424286
18423422
18422029
18421618
18420174
18419980
18419979
18419785
18418591
18418527
18418276
18418222
18417903
18417874
18417873
18417848
18417091
18417088
18416052
18415893
18415710
18414877
18413985
18413399
18413378
18413286
18411669
18410622
18409152
18409025
18408965
18408961
18408928
18408891
18408784
18408749
18407756
18407754
18406248
18405696
18404696
18404277
18403963
18403624
18402529
18402125
18342286
18342285
18342284
18342283
18342282
18342281
18342280
18401639
18401582
18401275
18401207
18399772
18399770
18399769
18399756
18397985
18397667
18397159
18396792
18394201
18393366
18393128
18392315
18392082
18391621
18390987
18390811
18390809
18390389
18390021
18389784
18389746
18388854
18387194
18386164
18386142
18386128
18386009
18385999
18384937
18384214
18383861
18383837
18382668
18382358
18381576
18381575
18381570
18379125
18378960
18376354
18376194
18376193
18375923
18375909
18375908
18375116
18374945
18374551
18373697
18373119
18372514
22975456
18370959
18368400
18367942
18367263
18365821
18365239
18365214
18364379
18364376
18363883
18363882
18363427
18363182
18363111
18363009
18362501
18362452
18362303
18361463
18360996
18360982
18360737
18360353
18358074
18356675
18356660
18356417
18356276
18354377
18353906
18353179
18352822
18352821
18348706
18348081
18348005
18347265
18346477
18346476
18346475
18346006
18346004
18345407
18345404
18344472
18344428
18343949
18343311
18341829
18341383
18341382
18341378
18341377
18341374
18339849
18337114
18337018
18335766
18335752
18335749
18335597
18335560
18335547
18335186
18334124
18334122
18334121
18333702
18332874
18332849
18331612
18331611
18331366
18330722
18330594
18330276
18329238
18328691
18327775
18327610
18327528
18327036
18325371
18325367
18325327
18325190
18324441
18323289
18323285
18323276
18322301
18322127
18321763
18321371
18319305
18318579
18317715
18317306
18316623
18316596
18316595
18316577
18315612
18314903
18314596
18314531
18314022
18311576
18311502
18311500
18310446
18310288
18310287
18310286
18310275
18310274
18309656
18309016
18308668
18308655
18308654
18308522
18307306
18306589
22967877
21479404
19847280
18306168
18305991
18305956
18305054
18305053
18304904
18303218
18302801
18302523
18302522
18302518
18302517
18302515
18302262
18301396
18300710
18300267
18300233
18299932
18299871
18299472
18298317
18296901
18296042
18294797
18291257
18291256
18290379
18288099
18288024
18287867
18287855
18287455
18286289
18284643
18284635
18284634
18283628
18283326
18283268
18283245
18283164
18283163
18282654
18279615
18279026
18279011
18277817
18277376
18277374
18277018
18277003
18276113
18275713
18274920
18274138
18272310
18270258
18269475
18269467
18269121
18269084
18268520
18264828
18261626
18261110
18260743
18257934
18254952
18253801
18253103
18252002
18251569
18174746
18174721
18250635
18248717
18248648
18246401
18246044
18243241
18242907
18241716
18240001
18239937
18239067
18238926
18238757
18237420
18237243
18235983
18234963
18232004
18232002
18231997
18230832
18230830
18230665
18229601
18228215
18228214
18227018
18226854
18225562
18225561
17551473
18224467
18224463
18223235
18221503
18219180
18219068
18213725
18212751
18212749
18212201
18211972
18210040
18209903
18209883
18209651
18209041
18208780
18208668
18207685
18207307
18207128
18206480
18206132
18205631
18205548
18204948
18204947
18204764
18204763
18204203
18204027
18204012
18202924
18202778
18202530
18201901
18201851
18201588
18201269
18199538
18198227
18197164
18197134
18194930
18194605
18194485
18193222
18192100
18191019
18190715
18190421
18188643
18188642
18186293
18185478
18181195
18181183
18180135
18177809
18177808
18177807
18177805
18177804
18177802
18177801
18177800
18177799
18177798
18177259
18177257
18176864
18176339
18175824
18175115
18175114
18173052
18166820
18165699
18165002
18164420
18164417
18164392
18164361
21892275
21337757
20063531
20063523
20063471
19706203
19578508
19531819
19453090
19408511
19347817
19293631
19259403
18163106
18162459
18160464
18160228
18158890
18157914
18156435
18155868
18154931
18154116
18154099
18098308
18097252
18097251
18095900
18095126
18094897
18094649
18090216
18089812
18089807
18088396
18088233
18088181
18087766
18087199
18086969
18086967
18085636
18085634
18085520
18085362
18084681
18084663
18084343
18084247
18083649
18080449
18079583
18079153
18077985
18075281
18074309
18074232
18074106
18073715
18073307
18073299
18071837
18070728
18070147
18068322
18067642
18066646
18065402
18065256
18064937
18064695
18064534
18064515
18064485
18063088
18063087
18063085
18063084
18063083
18063081
18063080
18063075
18063069
18063068
18063067
18063065
18063063
18063060
18061281
18060877
18059376
18059234
18059189
18058734
18058733
18058606
18058605
18058472
18058267
18058265
18058179
18058169
18056028
18055421
18055418
18055323
18052943
18051676
18050833
17991061
17923744
18050283
18049226
18048702
18047435
18047431
18047430
18047428
23120480
23120467
19707315
19652671
18045961
18045960
18045949
18044993
18043490
18043257
18043252
18043251
18042175
18040692
18040607
18039755
18038891
18037575
18036300
18035964
18032931
18031322
18030586
18030585
18030468
18030131
18030039
18029935
18029928
18029927
18029921
18029468
18029466
17917631
18026950
18025951
18025430
18025426
18025330
18024325
18023321
18022779
18021179
18020916
18020300
18019649
18019617
18018577
18018576
18018575
18018574
18018573
18018572
18018571
18018570
18018569
18018567
18018566
18018565
18018564
18018563
18018562
18018561
18018560
18018559
18018558
18018557
18018556
18018555
18018554
18018553
18018552
18018444
17982391
18008350
18008342
18008339
18007094
18006770
18006670
18004977
18004607
18001178
18000857
18000091
17999413
17999116
17998883
17997826
17996901
17996861
17993846
17993764
17991726
17991452
17989576
17989125
17989057
17988199
17988198
17988197
17988196
17988195
17987724
17986280
17986279
17986263
17985985
17985476
17985346
17984113
17983645
17983080
17982960
17982651
17982609
17981789
17979564
17979487
17978827
17976512
17975510
17973944
17973315
17972530
17916518
17972308
17972098
17971424
17970707
17969517
17968324
17968174
17968160
17967658
17967635
17967301
17966885
17966654
17965644
17965111
17963659
17963006
17962811
17962201
17962127
17960500
17957790
17956956
17956954
17956167
17956164
17956163
17956162
17956159
17955953
17955509
17954993
17954268
17954023
17953827
17953826
17953430
17952863
17952702
17951595
17951537
17951536
17951242
17950351
17949783
17949266
17948378
17947962
17947949
17947948
17947946
17947943
17947942
17947359
17944209
17943974
17943694
17940626
17940470
17940468
17940185
17939859
17848306
17938759
17938758
17938757
17938756
17938505
17938327
17938326
17938324
17937619
17934670
17934664
17931281
17931264
17931253
17931047
17929014
17925716
17925341
17924577
17924096
17921536
17920333
17919732
17919384
17917308
17916995
17916090
17915423
17915421
17915420
17915054
17915047
17914993
17914113
17914112
17914111
17914110
17914109
17914108
17913947
17913463
17912970
17911174
17911173
17910838
17910834
17910525
17910524
17910409
17910356
17909728
17909067
17908662
17906980
17905194
17904235
17903736
17903714
17903037
17901767
17901140
17901139
17901138
17900235
17898811
17897902
17897900
17895320
17893690
17893594
17893269
17893268
17892924
17892923
17892441
17892421
17892141
17891696
17891253
17891252
17891251
17891250
17891249
17891247
17891246
17891245
17891244
17891243
17891242
17891241
17891240
17891239
17891238
17891237
17891236
17891235
17891234
17891233
17891232
17891231
17891230
17891229
17891228
17891227
17890867
17889454
17887930
17887928
17885787
17885786
17885144
17883559
17883094
17883084
17883077
17882843
17882495
17882493
17882443
17879714
17878252
17878251
17876665
17875863
17875853
17875852
17873908
17873759
17873319
17873131
17872360
17872355
17872353
17868534
17868484
17868400
17855390
17855077
17854396
17852422
17851865
17851001
17850379
17849961
17848848
17848745
17848408
17848262
17847934
17847748
17844957
17828053
17826928
17825511
17824790
17824167
17823852
17823703
17822858
17822248
17805497
17804723
17804710
17803695
17802825
17786610
17786355
17785732
17785355
17785145
17768141
17767696
17766909
17766722
17766721
17766715
17765791
17765767
17765765
17761947
17761769
17761397
23489275
17728897
17728499
17727487
17727338
17726743
17726546
17726071
17725938
17725441
17725440
17725429
17725102
17724139
17724004
17724003
17721805
17721188
17720805
17719373
17718263
17718150
17717666
17717450
17717441
17716850
17714762
17713821
17712314
17710787
17710397
17710085
17710084
17710083
17710039
17710021
17710020
17709725
17709622
17709311
17709309
17709308
17708716
17708543
17707241
17706110
17705176
17705120
17705011
17704943
17704942
17704593
17704536
17704247
17704042
17696834
17703498
17703452
17703450
17703444
17701887
17700550
17700204
17699987
17699848
17699795
17697433
17696946
17696908
17696841
17696837
17696836
17696833
17696832
17696829
17696827
17695547
17695432
17693985
17693984
17690905
17690789
17690788
17690608
17690558
17690162
17689531
17689179
17687858
17687857
17687598
17686305
17686304
17685465
17685266
17685252
17685186
17684930
17684668
17684624
17684621
17684619
17684613
17684608
17684396
17684395
17684046
17684045
17682085
17682032
17680637
17680588
17680126
17679927
17679467
17679169
17674563
17673571
17673161
17673131
17673130
17673129
17673128
17673127
17673125
17673124
17672397
17672122
17671725
17671538
17671222
17671138
17669725
17669720
17669714
17668727
17668586
17667921
17667746
17667551
17667447
17667446
17666480
17666091
17666090
17665659
17665587
17665579
17665578
17665497
17665245
17665205
17663666
17663365
23132966
17662189
17660800
17660507
17660340
17660159
17660070
17659550
17659173
17657791
17657415
17657383
17657202
17656601
17655865
17653791
17653588
17653082
17652794
17651453
17650219
17649788
17649732
17647094
17646726
17645857
17645579
17645577
17643207
17641797
17641411
17639057
17639056
17639054
17639053
17639052
17638915
17638907
17638775
17638774
17638642
17638058
17636544
17636488
17636482
17636414
17635452
17635293
17635168
17635164
17634207
17634023
17633282
17633256
17630916
17630106
17628978
17628759
17627253
17625381
17623957
17623768
17623615
17623614
17623613
17623612
17622726
17621275
17619669
17619345
17619217
17619013
17619012
17619010
17618796
17617761
17617326
17615566
17614785
17614784
17614783
17614782
17614779
17614778
17614777
17614776
17614775
17614774
17614769
17614768
17612936
17611668
17610518
17609826
17609408
17609407
17609406
17609306
17609301
17608132
17607042
17606426
17606321
17605833
17605812
17605402
17605401
17604940
17604771
17604588
17603705
17603316
17603314
17603313
17602932
17601681
17600980
20084720
17600699
17600478
17600477
17600474
17600472
17599851
17598974
17598966
17597183
17597021
17596674
17596549
17595858
17595846
17593687
17593385
17592664
17592299
17591692
17591293
17591005
17587454
17585705
17585577
17585543
17584961
17583242
17583108
17582696
17582381
17581750
17581355
17581343
17581333
17581332
17581307
17580801
17580713
17580356
17580345
17580029
17579194
17579175
17578832
17578824
17577042
17576920
17575492
17575107
17574976
17573769
17573672
17573201
17572372
17571964
17571538
17571205
17567872
17566819
17565497
17565260
17564752
17563908
17563853
17563749
17562092
17561979
17561976
17561759
17560521
17560241
17558463
17558100
17557967
17557958
17555910
17555506
17555505
17555501
17555398
17555078
17554461
17554185
17554052
17553654
17553590
17553328
17550961
17549405
17549317
17548035
17547987
17547984
17547972
17547692
17546240
17545694
17545635
17545628
17542679
17542678
17542676
17542674
17542668
17542667
17540725
17538522
17536546
17536453
17536106
17535994
17535993
17534557
17534542
17534017
17532580
17532377
17530247
17526945
17526616
17526611
17526371
17525969
17525638
17525488
17525486
17525478
17525119
17524307
17522858
17521005
17520704
17519916
17519654
17519514
17517629
17516734
17515766
17515765
17515749
17515507
17515505
17515504
17514738
17514353
17512281
17512273
17511900
17510084
17505421
17505148
17505000
17504893
17504877
17502198
17501885
17500185
17499691
17499145
17498461
17498378
17497663
17497113
17495296
17495053
17493239
17493179
17492955
17492574
17492353
17489156
17489069
17488966
17488796
17486294
17485918
17485079
17484272
17484012
17483988
17483987
17483851
17481480
17479878
17479328
17478766
17478764
17476829
17475613
17475579
17475578
17475111
17473819
17473695
17473689
17473486
17468189
17468188
17467074
17466649
17466474
17465995
17465872
17465871
17465869
17465866
17465865
17465864
17465862
17465861
17465858
17465330
17465240
17464312
17462842
17462286
17460543
17460457
17457781
17457494
17455883
17455082
17454594
17454149
17453446
17453286
17453004
17452969
17452871
17452870
17452869
17452868
17452867
17452866
17452862
17451104
17450254
17450241
17448084
17446991
17445547
17443733
17443724
17443337
17442390
17440015
17437521
17437517
17437344
17437320
17437281
17436415
17435996
17435862
17435680
17435543
17433606
17431717
17431714
17431661
17431657
17431562
17431390
17431111
17431003
17429874
17429563
17429155
17429154
17429099
17429094
17427969
17427218
17426903
17426901
17426900
17426899
17426898
17426102
17426094
17426084
17425388
17425217
17425216
17425209
17418251
17415708
17414887
17414610
17413573
17413408
17413064
17412519
17409099
17407961
17406368
17406053
17406052
17405835
17405755
17405605
17405604
17405351
17405173
17401107
17401085
17398229
17397984
17397523
17397498
17397496
17395974
17395973
17393983
17392977
17392672
17392242
17391953
17391636
17390340
17390071
17389879
17389457
17389456
17388843
17388820
17387744
17387564
17386370
17384213
17383580
17381771
17381488
17381486
17381483
17381364
17381363
17381361
17381360
17381356
17381352
17381350
17380829
17380821
17380445
17380441
17379963
17379648
17376351
17375054
17374924
17374713
17374490
17373111
17372761
17372055
17371692
17371476
17364374
17363508
17363500
17360306
17360302
17360298
17359556
17356404
17355635
17353294
17351939
17349854
17349567
17349525
17349179
17349176
17347900
17347896
17346187
17345992
17345836
17345120
17344018
17343235
17343229
17342362
17338146
17338029
17337154
17334991
17334943
17334313
17333268
17331834
17328850
17327376
17327374
23120375
21136677
17326247
17325963
17325910
17325587
17325586
17324917
17324791
17323041
17322585
17322489
17322488
17320777
17319317
17318546
17318279
17318278
17318019
17317846
17317825
17316124
17316122
17316121
17316120
17316116
17316113
17316110
17316109
17315788
17315037
17315034
17315032
17315028
17314609
17313627
17312674
17311732
17310854
17310837
17310678
17309186
17309160
17308853
17308850
17308849
17308360
17308359
17308358
17305985
17305977
17305259
17304536
17304474
17304388
17302876
17302864
17302297
17298986
17297294
17296934
17295817
17294077
17293571
17293218
17292845
17290235
17289376
17288883
17285841
17284646
17284624
17283402
17283127
17279579
17279493
17278897
17277931
17277386
17275554
17274758
17274756
17274751
17274750
17274749
17274748
17274379
17274057
17274052
17270543
17270376
17270245
17270168
17270018
17268773
17268034
17268018
17267329
17267163
17264784
17264781
17264467
17263971
17263967
17263878
17262910
17260446
17258992
17258512
17257074
17256140
17256123
17255922
17255921
17253435
17252690
17252232
17245335
17244966
17244962
17244961
17244783
17244227
17243543
17242580
17242578
17242576
17242574
17240633
17240623
17240539
17239303
17237855
17237852
17237847
17237838
17236669
17236661
17236560
17235587
17235530
17235456
17234707
17234103
17230575
17230574
17230570
17230568
17230325
17229656
17229388
17228187
17227125
17226813
17225114
17223992
17223853
17223305
17222251
17221114
17220711
17220706
17220349
17220280
17219991
17219265
17218945
17218927
17218724
17218721
17218076
17216284
17213810
17212709
17212313
17210745
17210721
17210603
17210519
17209449
17209045
17208566
17206727
17204721
17204711
17204691
17203903
17203893
17202942
17201802
17201796
17201587
17201182
17201166
17199737
17199445
17199443
17199442
17199440
17199438
17199434
17199433
17199431
17199430
17198352
17197732
17197619
17195959
17195651
17195637
17195417
17195409
23641144
21503216
20084714
20084711
19097407
17194741
17192917
17191704
17191627
17191626
17191391
17190430
17188178
17188173
17188156
17188155
17188154
17188151
17188150
17188149
17188145
17188144
17188136
17188101
17187518
17186541
17186343
17186139
17185907
17185902
17185895
17185892
17185801
17184544
17180630
17180558
17179987
17179811
17179796
17179688
17179577
17179289
17179115
17178736
17178706
17178705
17178703
17176794
17174366
17173778
17173668
17172570
17172506
17172492
17171498
17170101
17170092
17169949
17169389
17168448
17168447
17168441
17168263
17168262
17167972
17167272
17167186
17165633
17164311
17164298
17163793
17163105
17162129
17160225
17160219
17160215
17160155
17159251
17159249
17159243
17158770
17158763
17158762
17158761
17158749
17156585
17156579
17156473
17156468
17153502
17152427
17152291
17152279
17152197
17151796
17149160
17149158
17148828
17147083
17147082
17146385
17145811
17145757
17144524
17143309
17138741
17138740
17137036
17137035
17137034
17137033
17136758
17136335
17135589
17134824
17134022
17133316
17133315
17133107
17133106
17133105
17132748
17132699
17131798
17131429
17131422
17131414
17131413
17131411
17131409
17131408
17131405
17131404
17131397
17131396
17131395
17131393
17131326
17131154
17130954
17128663
17128567
17127850
17127711
17125960
17125126
17124943
17124931
17124919
17124443
17123508
17123350
17123349
17123344
17123342
17123341
17123340
17123339
17123338
17123337
17123335
17122639
17122638
17121947
17121528
17121523
17121242
17120422
17120310
17119000
17118994
17118842
17118841
17118840
17118836
17118835
17118834
17118833
17118729
17117177
17115613
17115442
17115345
17115102
17114905
17110360
17106700
17106203
17103461
17103166
17103103
17103065
17101408
17101211
17100547
17099406
17098703
17098674
17097365
17097131
17094911
17091461
17091459
17091458
17091456
17091455
17091454
17091453
17091452
17091451
17091450
17091449
17090953
17090847
17090547
17088905
17088708
17088707
17088704
17088700
17088575
17088441
17088416
17086361
17085008
17084734
17084554
17084334
17084053
17083889
17083123
17082807
17079354
17078854
17077133
17077130
17076909
17075775
17075500
17075410
17075406
17075398
17075124
17074242
17073845
17072713
17072649
17072245
17071486
17071323
17071044
17070682
17070681
17067081
17066522
17065770
17065406
17064489
17063805
17063611
17063083
17062879
17062341
17062298
17060774
17060435
17057731
17056928
17055608
17054994
17054470
17053904
17053394
17053384
17052355
17051357
17051143
17050067
17048526
17047344
17046239
17046053
17045167
17045009
17044599
17044028
17043903
17043735
17043730
17043635
17043633
17043273
17043249
17042696
17042695
17042694
17042693
17042692
17042690
17042689
17042688
17042686
17042685
17042684
17042683
17042682
17040599
17039802
17039256
17038232
17037283
17037042
17034811
17032718
17032711
17029809
17028502
17028246
17024553
17023794
17023776
17022549
17022149
17022090
17022089
17021814
17021738
17021705
17021703
17021683
17021427
17021426
17021421
17020456
17019736
17019708
17019434
17018661
17018456
17018445
17018439
17017477
17017447
17017437
17016870
17016649
17016634
17016052
17015910
17015892
17015887
17012051
17011421
21614336
17009139
17008858
17008786
17008292
17008280
17007630
17007558
17007193
17007192
17006852
17006851
17006850
17006849
17006848
17006847
17006846
17006845
17006844
17006843
17006842
17006841
17006840
17006839
17006838
17006837
17006836
17006835
17006834
17006833
17006832
17006831
17006830
17006829
17006828
17006827
17006742
17006049
17005473
17003029
17003018
17002941
17002842
17002018
17001889
17001158
17001109
17000813
17000702
17000694
17000524
16999600
16999148
16999049
16998461
16998316
16997431
16997128
16996150
16995307
16990652
16986502
16986487
16986486
16985365
16985224
16985122
16984659
16984621
16984376
16984252
16984246
16984245
16984243
16983703
16983696
16983577
16983469
16982777
16982589
16981475
16981339
16980947
16980598
16979888
16971812
16969953
16969334
16968803
16968542
16967785
16967687
16967442
16962736
16962673
16961659
16961655
16961653
16961652
16961055
16960675
16960401
16959844
16959704
16959616
16959467
16957996
16957760
16957755
16956510
16956049
16955558
16955471
16955009
16954668
16954566
16954546
16954545
16954449
16954442
16954441
16954431
16954161
16953671
16951969
16951672
16950751
16950080
16949986
16949905
16949814
16949643
16946010
16946009
16946008
16946003
16944659
16944537
16944476
16943578
16942904
16941571
16940797
16940367
16937790
16937432
16937027
16936997
16936982
16935490
16934620
16934603
16932825
16932321
16932301
16932278
16932256
16932252
16932068
16931913
16931592
16931590
16930528
16930339
16930327
16930000
16929786
16929376
16929364
16928445
16927818
16927796
16927795
16927792
16927791
16927638
16926634
16926250
16925971
16925968
16924234
16923585
16923581
16923321
16922467
16921272
16920533
16919778
16918964
16918957
16918295
16918293
16918050
16917912
16916491
16915543
16914594
16912387
16912122
16911548
16910918
16910891
16910889
16910885
16910881
16910880
16910878
16910877
16910876
16910854
16910363
16910354
16910254
16909351
16908893
16906626
16905290
16904860
16903331
16902728
16901806
16901801
16900999
16900848
16900646
16900624
16900519
16899627
16899574
16898440
16896265
16896263
16896061
16895961
16895039
16894419
16893379
16892558
16891898
16891873
16891281
16891093
16889499
16889496
16889495
16889493
16889490
16889489
16889487
16889486
16888911
16887886
16887184
16886965
16886229
16885749
16883241
16883019
16883003
16882954
16882953
16882503
16882502
16882501
16882500
16882499
16881739
16881738
16881552
16881171
16879388
16878448
16877360
16872798
16872506
16872444
16870895
16870543
16869248
16869247
16869246
16868643
16868637
16868490
16868135
16868134
16868055
16868053
16867036
16865647
16865646
16865257
16865209
16861971
16861317
16859826
16859137
16858970
16858944
16858937
16858683
16858194
16855508
16855434
16855429
16850485
16850385
16849576
16849420
16849418
16848291
16848179
16847185
16846936
16845858
16845854
16839265
16839264
16839260
16839258
16839257
16839255
16838663
16837618
16836074
16835357
16835280
16834908
16834835
16834809
16832782
16832634
16832414
16832193
16832192
16832140
16831319
16831055
16831036
16831027
16830963
16830961
16829767
16829763
16829704
16829644
16828405
16827986
16827152
16826856
16826548
16825250
16824476
16822827
16822819
16822801
16822319
16821600
16821371
16821370
16819281
16818853
16818623
16817830
16817702
16817141
16817140
16817125
16813623
16813162
16808613
23120319
22589604
16807500
16807059
16804521
16801053
16801013
16799277
16798934
16798933
16798902
16796955
16796308
16795079
16794517
16794366
16794365
16794352
16794015
16793946
16792315
16791814
16790952
16790944
16790397
16788983
16788962
16788941
16787731
16786150
16786134
16785999
16785820
16785810
16785803
16785791
16785411
16784981
16784975
16782438
16782093
16780882
16780272
16780070
16779315
16778391
16778204
16778181
16778096
16778091
16777971
16776200
16776199
16776198
16776197
16776196
16776195
16776194
16776193
16776192
16776191
16776150
16775257
16774951
16772349
16772344
16772343
16772210
16772204
16772198
16772197
16769328
16768871
16768700
16768692
16767939
16764210
16764209
16762610
16762609
16762542
16761779
16761763
16761493
16761477
16761251
16760635
16760585
16760582
16760581
16760580
16760579
16760576
16759540
16759036
16758677
16758654
16758370
16757534
16757533
16757359
16756963
16756477
16756476
16756475
16756473
16756468
16756467
16756464
16756007
16755952
16755692
16753748
16753740
16753739
16753042
16752676
16751831
16751828
16750024
16749660
16749490
16741950
16740767
16740752
16739344
16739065
16736495
16736341
16736292
16735986
16735985
16735984
16735983
16735982
16732600
16731901
16731609
16730526
16729612
16728577
16728576
16728575
16728574
16728573
16728572
16728537
16728384
16724700
16722928
16722927
16721155
16720307
16720036
16719856
16719201
16719076
16715982
16715760
16715721
16715703
16715702
16714903
16714888
16714841
16713331
16712679
16712678
16712675
16712668
16712662
16711241
16710504
16710503
16708643
16707373
16707370
16707008
16705552
16704751
16703651
16703258
16703183
16702813
16702521
16700739
16699298
16698048
16696394
16690462
16688775
16688502
16685806
16685805
16685804
16684990
16684987
16684830
16684479
16683416
16682941
16682940
16682939
16682839
16681439
16680600
16680599
16680598
16680595
16680592
16680591
16680590
16680414
16680191
16680185
16679656
16676842
16676413
16676412
16676409
16676403
16676402
16676400
16676399
16676397
16676396
16675914
16675895
16672060
16670868
16670460
16670390
16670159
16669872
16649977
16649969
16647954
16647555
16647541
16647343
16647341
16646689
16646687
16646686
16646685
16646683
16646682
16646678
16646677
16646570
16646289
16645431
16645010
16644746
16644177
16641909
16640177
16639592
16638846
16635261
16634961
16632347
16630482
16629257
16628752
16628547
16628413
16628281
16628280
16627980
16627921
16627920
16627919
16627918
16627917
16627916
16627915
16627071
16626768
16626346
16625968
16623982
16623792
16622126
16621903
16621423
16619520
16618975
16618750
16617864
16617605
16617393
16617365
16616311
16614881
16614713
16614712
16613819
16613808
16613533
16613343
16613204
16610695
16610694
16610690
16610247
16610245
16610238
16610171
16609667
16609007
16608897
16608658
16607831
16606608
16606457
16604553
16603304
16603062
16602693
16601293
16601140
16601074
16600201
16596732
16596383
16596061
16595825
16595592
16595499
16595495
16595494
16594737
16594104
16586292
16586290
16585862
16585835
16584519
16584511
16584025
16583356
16581665
16580137
16578899
16574765
16572931
16572246
16571936
16571098
16571096
16571094
16571091
16571089
16571083
16571081
16571080
16571079
16570574
16569735
16569505
16569353
16568855
16568854
16568853
16568308
16568026
16568019
16565969
16564565
16563196
16557281
16557207
16556714
16556348
16556049
16556026
16555627
16555619
16555024
16554573
16553132
16553102
16553031
16553028
16552965
16552205
16551863
16551846
16551737
16550868
16550759
16550594
16550579
16549819
16549818
16549743
16547620
16546501
16546500
16546489
16546040
16546039
16545887
16545470
16545284
16544733
16544335
16544297
16544219
16544150
16543997
16543988
16543987
16542796
16542610
16542178
16541608
16541452
16540887
16540646
16540091
16538412
16538394
16538137
16538064
16537683
16536318
16534796
16533790
16532227
16532025
16531925
16531922
16531921
16528625
16528372
16527241
16526971
16526055
16525694
16525684
16525480
16523823
16523648
16523447
16523016
16522944
16522694
16520054
16519882
16519576
16516952
16514846
16514837
16514836
16514833
16514674
16514673
16514672
16514671
16514670
16513626
16511844
16511843
16510251
16509976
16509525
16509248
16507808
16507802
16506598
16506015
16505486
16501842
16501673
16501605
16500482
16497802
16497473
16497248
16495909
16495742
16495371
16493598
16493572
16491404
16490345
16490247
16488086
16487020
16487016
16487015
16487014
16487013
16487011
16487009
16487008
16487007
16485577
16485160
16484753
16483615
16483183
16482984
16482598
16481831
16481800
16480355
16479347
16479341
16479246
16479184
16478820
16478817
16478655
16477625
16477607
16477606
16477534
16475628
16475167
16474910
16472416
16470868
16470863
16470862
16470858
16470605
16468540
16468507
16468231
16468230
16468229
16467714
16464868
16461923
16461921
16459050
16456921
16455630
16454962
16454552
16454447
16453320
16452550
16452205
16451770
16446853
16446424
16445820
16445675
16445671
16445164
16445043
16444369
16444354
16444353
16444352
16444351
16444184
16444165
16444164
16444163
16443219
16440804
16440663
16440166
16440157
16438854
16438077
16437976
16437965
16437964
16437962
16437961
16436522
16436042
16436013
16435919
16435154
16434963
16434896
16434461
16432709
16432704
16430725
16430717
16430482
16430475
16428506
16427734
16425542
16425443
16424998
16424702
16424689
16421429
16421240
16420932
16420925
16420834
16420177
16419493
16419058
16418962
16418871
16418685
16418215
16418208
16416016
16415430
16415418
16413155
16411309
16411146
16411145
16411013
16410936
16410725
16410661
16410655
16410291
16409432
16409424
16408755
16408618
16407496
16405677
16405424
16405423
16405422
16405419
16405418
16405417
16405416
16405414
16405413
16405412
16405410
16405409
16405408
16405407
16405405
16405403
16405262
16405261
16405014
16405013
16404518
16404230
16403815
16402974
16402937
16401941
16401929
16400635
16400633
16400384
16400382
16398840
16398617
16396960
16395498
16395494
16395493
16395492
16394085
16394083
16392960
16392956
16392183
16391440
16388530
23120251
21526024
20223015
16385650
16384850
16384843
16384670
16381821
16380680
16380677
16378196
16378187
16376021
16374265
16374131
16374112
16373395
16372608
16372535
16371566
16371192
16370561
16370559
16369995
16369723
16369721
16369705
16369533
16367917
16366108
16365291
16364714
16363656
16363347
16363195
16362471
16362270
16362262
16361145
16360827
16360819
16360509
16360406
16360405
16360403
16360397
16360396
16360393
16360390
16360389
16360383
16360382
16360381
16358077
16358072
16357563
16357561
16356308
16356099
16356098
16356095
16356091
16356090
16355851
16355394
16355378
16355366
16354602
16354330
16352687
16351679
16350733
16350729
16350722
16350718
16343105
16343103
16343097
16342117
16341115
16340716
16340631
16340606
16340297
16336672
16335684
16335678
16335670
16334533
16334113
16334023
16334022
16333027
16331265
16331264
16330579
16329987
16329739
16329720
16328197
16325365
16322380
16322339
16322336
16322335
16322322
16320850
16319807
16319637
16319515
16318087
16317283
16317054
16315968
16314832
16314654
16314444
16314190
16311857
16311845
16311694
16311363
16311041
16310972
16310686
16309220
16305477
16304773
16304103
16303836
16302649
16299408
16299406
16299404
16299399
16299237
16295484
16295445
16292628
16292225
16291154
16290057
16289092
16288728
16288007
16287490
16287137
16286383
16286024
16284446
16284441
16284432
16282247
16279857
16279856
16279851
16279848
16279847
16279846
16279621
16279620
16279372
16278386
16278263
16277105
16277104
16275981
16275409
16273245
16271453
16271082
16271081
16270879
16270877
16270784
16270771
16270762
16270269
16269293
16268813
16268811
16266988
16265347
16264407
16264365
16263822
16263821
16263813
16263812
16263725
16260719
16260629
16260429
16260423
16260421
16259977
16259667
16259665
16259560
16259107
16259106
16258580
16258502
16258498
16256137
16255634
16254036
16253771
16253762
16253037
16252209
16251880
16250561
16249606
16249278
16247162
16244583
16244545
16242838
16242662
16239202
16238191
16237826
16236090
16231375
16231318
16230957
16230956
16230779
16230549
16230542
16230285
16229652
16226999
16226978
16224416
16224162
16222481
16222446
16221524
16220287
16220012
16219716
16219715
16219445
16219415
16219298
16218443
16218052
16218042
16218039
16216215
16215682
16214936
16214924
16213899
16209369
16209121
16209058
16209057
16209056
16209055
16209054
16209053
16209052
16209051
16209050
16209049
16209048
16209047
16209046
16209045
16209044
16209042
16209041
16209040
16209039
16209038
16209037
16208308
16208262
16208173
16207897
16207895
16205897
16205644
16203990
16202555
16202330
16201895
16200720
16199998
16199924
16199901
16199899
16199894
16198954
16197840
16194832
16194828
16191903
16190494
16190101
16189702
16189643
16189169
16187924
16187923
16187921
16187918
16187914
16187912
16187909
16187907
16187905
16187069
16185596
16184762
16184719
16184253
16184252
16183503
16183030
16181579
16181547
16181309
16181240
16181236
16181234
16180351
16180012
16179790
16179622
16179407
16178894
16178055
16175894
16175461
16174717
16174712
16174092
16173996
16173605
16172195
16171553
16166928
16166845
16166834
16166330
16164157
16162888
16162881
16162798
16160724
16160653
16159441
16157985
16157530
16156054
16155918
16155720
16155480
16155169
16154712
16154598
16154259
16153436
16151821
16150258
16150246
16149875
16149295
16149248
16148352
16148296
16143200
16143188
16143084
16143033
16143028
16142091
16142080
16139649
16139647
16138337
16137536
16136001
16135921
16134184
16133673
16133664
16133388
16133269
16131327
16128284
16128228
16127529
16127294
16127218
16127215
16126335
16124181
16124166
16124165
16123786
16121774
16121637
16121403
16121050
16119108
16119107
16118775
16118523
16118333
16118150
16117812
16117405
16117196
16116831
16115300
16115225
16110756
16108475
16107715
16106747
16106252
16105892
16104043
16102689
16102591
16102579
16102210
16101158
16100490
16099702
16096611
16096507
16096504
16096434
16095849
16095809
16094129
16094121
16093430
16093068
16092068
16091985
16091830
16091757
16091687
16091499
16091497
16091480
16091477
16089231
16086543
16086425
16086091
16086088
16086077
16085941
16085169
16085168
16085061
16084939
16084450
16083153
16082903
16082829
16082318
16082252
16080933
16080676
16080577
16080480
16079789
16078567
16078129
16077454
16076769
16075967
16075934
16061828
16060909
16053393
16053388
16053384
16053382
16053381
16053379
16052449
16052442
16052216
16051032
16050890
16049985
16049563
16048507
16047353
16045783
16044900
16044743
16044737
16044411
16042724
16039041
16037131
16035668
16035665
16035626
16033738
16033735
16033728
16033110
16030170
16030160
16030158
16029755
16029487
16029133
16029132
16029131
16029130
16029129
16029128
16029127
16029126
16029125
16029124
16029122
16029121
16029120
16029119
16029118
16029117
16029116
16028414
16027733
16027485
16026305
16025855
16025395
16024952
16024951
16024949
16024321
16021578
16021577
16021466
16020482
16018392
16015630
16013975
16010429
16010252
16010091
16008266
16007653
16007166
16006725
16006301
16006295
16005155
16003554
16002527
16002007
16002006
16001179
16000993
16000851
16000848
16000845
16000286
16000275
16000179
15999359
15998781
15998773
15997503
15996324
15995635
15995531
15995515
15994745
15994743
15994742
15994200
15992702
15991606
15991157
15991091
15990012
15988402
15988377
15987980
15987502
23120184
15986395
15985472
15984379
15983689
15983160
15982218
15981681
15981041
15980887
15978330
15977146
15977100
15972966
15972703
15972576
15972190
15972041
15971647
15969986
15969983
15968416
15968289
15968271
15967087
15967086
15967085
15967084
15966515
15966508
15966482
15966469
15966337
15966298
15966292
15965320
15963067
15962085
15961772
15961021
15960072
15959545
15958307
15957803
15956966
15956746
15956494
15954511
15953945
15953883
15952685
15952573
15952416
15952413
15952412
15951927
15950715
15950701
15948298
15948130
15948129
15948113
15947946
15947945
15947106
15947105
15947103
15947102
15947100
15946492
15944558
15944551
15944425
15944422
15943828
15943045
15942636
15942602
15942483
15942482
15941920
15941870
15941865
15941700
15941069
15940269
15940252
15934557
15933524
15933516
15933498
15931823
15931286
15931277
15930290
15930268
15929671
15929668
15929665
15929664
15929660
15928251
15925476
15924643
15924608
15924358
15923797
15922891
15922202
15921845
15921011
15920537
15919754
15919631
15917958
15917423
15916145
15916139
15914279
15913449
15913419
15913203
15913201
15912297
15912296
15911105
15910188
15909729
15909194
15908165
15907781
15907038
15903224
15903223
15902486
15902360
15902358
15901998
15901997
15901912
15901626
15900303
15900042
15900034
15899946
15899815
15897900
15897598
15897430
15896901
15896313
15891903
15891902
15891289
15890670
15887859
15887854
15886755
15886753
15886500
15886233
15884466
15880714
15880706
15880523
15880372
15880187
15879365
15876201
15876166
15876164
15876162
15876161
15876154
15876153
15876151
15875783
15872377
15872369
15872368
15872367
15872358
15870708
15870511
15870133
15869459
15868978
15867345
15867011
15866462
15866284
15865100
15864902
15864423
15863962
15863949
15863944
15862829
15862502
15861465
15860634
15860414
15859312
15858775
15857503
15856429
15855933
15855928
15853229
15852498
15852178
15851360
15851094
15850538
15849459
15847791
15847782
15847379
15846370
15845937
15845932
15844786
15844454
15843886
15843508
15842643
15842639
15841772
15841302
15841300
15841299
15841298
15841292
15841082
15840794
15840741
15839624
15838337
15838001
15837050
15834731
15832740
15832651
15832097
15832039
15831551
15830567
15830566
15830368
15830362
15829073
15827796
15827782
15827398
15827337
15826001
15825994
15825990
15825691
15824593
15823819
15819522
15818623
15817909
15816620
15816536
15816374
15816122
15815847
15815846
15813020
15812903
15812549
15809485
15808130
15807885
15806410
15806164
15806126
15806050
15805877
15805688
15805584
15804189
15803821
15803188
15803020
15802922
15799899
23120145
15798732
15798605
15798556
15798466
15797967
15797300
15796211
15794118
15792756
15790134
15789918
15789785
15789636
15789362
15789274
15788648
15788638
15785737
15785252
15785248
15785247
15785246
15785245
15785244
15785241
15785240
15785239
15785159
15784775
15782469
15781663
15780565
15780216
15779588
15779075
15779051
15778922
15778573
15777384
15776867
15776292
15776290
15775712
15772954
15772902
15772789
15771616
15771264
15771260
15771139
15771042
15770642
15770036
15769983
15768823
15767811
15767343
15766703
15766599
15765757
15765752
15765029
15765027
15765026
15765025
15765013
15765010
15764888
15763659
15762184
15762048
15762043
15761570
15761569
15761561
15761560
15761557
15761550
15761524
15761511
15761510
15761504
15761501
15761287
15760785
15760778
15760776
15760774
15760773
15759821
15758602
15758558
15757849
15757202
15757201
15757200
15757031
15756057
15755992
15755066
15754692
15754376
15753792
15753680
15753679
15753678
15753676
15753675
15753673
15753671
15753667
15753666
15753665
15753649
15753368
15753364
15746993
15746868
15746253
15744853
15744160
15744152
15743786
15743163
15743023
15742329
15742271
15742270
15742259
15741265
15740509
15739211
15739058
15738872
15738525
15737848
15737050
15735853
15735852
15735849
15735754
15735049
15735020
15734947
15732839
15731926
15731020
15731017
15730424
15730423
15730415
15729115
15728196
15727787
15724506
15723291
15722816
15719384
15719378
15719377
15718252
15717760
15717654
15717653
15716757
15716612
15716232
15715101
15715092
15715090
15714595
15714593
15713996
15713710
15713704
15712494
15712375
15711837
15711699
15711566
15711474
15711177
15711033
15711028
15710107
15709206
15709169
15707585
15707074
15706443
15706144
15705875
15705774
15704758
15704650
15704609
15704444
15701601
15701340
15699958
15699703
15699543
15698739
15698736
15695785
15695326
15694668
15693631
15693549
15693548
15693160
15691888
15691799
15690202
15689762
15689747
15689742
15689324
15687830
15687339
15687337
15687333
15686053
15685703
15685044
15683823
15682843
15682260
15681857
15681856
15681855
15681854
15681853
15681852
15680400
15679439
15678900
15678861
15678599
15675269
15674833
15672437
15671781
15671780
15671779
15671777
15671775
15671774
15671773
15671772
15671769
15671768
15671767
15671766
15671765
15671095
15670208
15670204
15670202
15670190
15670185
15670184
15668827
15667806
15666428
15666427
15664095
15663057
15662703
15661812
15659782
15658887
15658667
15658666
15658665
15657592
15657587
15657579
15657578
15657574
15657571
15657569
15657564
15657563
15657505
15657278
15656963
15653708
15653659
15653649
15650796
15650765
15650367
15650366
15650364
15650363
15650361
15650360
15650359
15650358
15650356
15650354
15649506
15649252
15649099
15648557
15648552
15648551
15648166
15648163
15647670
15645990
15645281
15644567
15642429
15642210
15640909
15640906
15640901
15640900
15640891
15640889
15640888
15640884
15640776
15640775
15640548
15638299
15637996
15637890
15637672
15636436
15634717
15634649
15632937
15632929
15632018
15631800
15631216
15631215
15631182
15630851
15630850
15630638
15630448
15630436
15630334
15628964
15628235
15627060
15626055
15625757
15623821
15623817
15623805
15623643
15619977
15619007
15616884
15614295
15613458
15613457
15613412
15613280
15612511
15611826
15611825
15611824
15611823
15611822
15611468
15611411
15610714
15609459
15608688
15608681
15606376
15605906
15605808
15605525
15605518
15605517
15604973
15604972
15604941
15603325
15602723
15601836
15599758
15598685
15598314
15597231
15596986
15595632
15593462
15593461
15593460
15590018
15590017
15588387
15588384
15588382
15588381
15588375
15588246
15588139
15587290
15586863
15586612
15586234
15586218
15585556
15584614
15584606
15581178
15581168
15581164
15580841
15579915
15579771
15579770
15579766
15579752
15579747
15579188
15579184
15577811
15577798
15577589
15577585
15577584
15577583
15576834
15575255
15574601
15574146
15573208
15572726
15572721
15572718
15572422
15572361
15571468
15571461
15571025
15566666
15565630
15565567
15564841
15564829
15564323
15564320
15563446
15563078
15563077
15563076
15563075
15562011
15560597
15560308
15557312
15555397
15553953
15553430
15553016
15552288
15550591
15550503
15550341
15550107
15547772
15547711
15546898
15546550
15546174
15545905
15545881
15545767
15545564
15545189
15544005
15542944
15540731
15540187
15540177
15538930
15538115
15536693
15536332
15536159
15532112
15531714
15531713
15531552
15531548
15531546
15531482
15531474
15530279
15529579
15529316
15529186
15527909
15526847
15526843
15526350
15526121
15525906
15525600
15524231
15523545
15523437
15523405
15522933
15522558
15522180
15521990
15521973
15521953
15521247
15519830
15519785
15518323
15518150
15517818
15517496
15517492
15517491
15517490
15517489
15517488
15517481
15517478
15517377
15517365
15516778
15516777
15515831
15515746
15515191
15515157
15512165
15511276
15511020
15510329
15509640
15508130
15505986
15505528
15502856
15501958
15500653
15499298
15498910
15498392
15497929
15497927
15497807
15497738
15496625
15495514
15494939
15493577
15492172
15490712
15490071
15490070
15490064
15490055
15490054
15490053
15490050
15488560
15488064
15487449
15487446
15487444
15486894
15486818
15486044
15485806
15483349
15483076
15483074
15481818
15481705
15481700
15480262
15478350
15476441
15475935
15475567
15475448
15472692
15472223
15471671
15471255
15471253
15469488
15468119
15468114
15467800
15462407
15462263
15461321
15459914
15459123
15457986
15457355
15457354
15456136
15455697
15454788
15454766
15453947
15453535
15453533
15452988
15452901
15452899
15452173
15452157
15450143
15449047
15447919
15388794
15386999
15386597
15386323
15384144
15382487
15382081
15382057
15380572
15379727
15379726
15379725
15379724
15379723
15379722
15379721
15379720
15378648
15378013
15376563
15376197
15375577
15375512
15375080
15372365
15372364
15371949
15371465
15369456
15368067
15366750
15365778
15365450
15364498
15364366
15363330
15363278
15363277
15363207
15363094
15362969
15362967
15361839
15361270
15361268
15361266
15361265
15361103
15359929
15359403
15359382
15357505
15357248
15357241
15356095
15356093
15356049
15356022
15356021
15356020
15356019
15355904
15355445
15351912
15351802
15351801
15350625
15350384
15350189
15349109
15347723
15347695
15342350
15340316
15338719
15338449
15337802
15334393
15332999
15331589
15331579
15330209
15330196
15330136
15326807
15325845
15324449
15324448
15324447
15322387
15321762
15320980
15320975
15320972
15320968
15319714
15319594
15319593
15319592
15319591
15319590
15319589
15319359
15319350
15318961
15318529
15318305
15318015
15317170
15316578
15316577
15316576
15316058
15315315
15315303
15314161
15313990
15312112
15311129
15311117
15310547
15310546
15310545
15310543
15310542
15310541
15310533
15310148
15308167
15308166
15307948
15307947
15307946
15307940
15307938
15307936
15307464
15304844
15302866
15301050
15300425
15300270
15299205
15299203
15299197
15299084
15299063
15297606
15297226
15296996
15296995
15296920
15296034
15295858
15292926
15292559
15292360
15292295
15292294
15292293
15292292
15292285
15292284
15292283
15291268
15291124
15289241
15286323
15285867
15285064
15283689
15283654
15283382
15283286
15281612
15281214
15279891
15279178
15278339
15278189
15278001
15277225
15276855
15275717
15274390
15274331
15274315
15273715
15272928
15272927
15272920
15272910
15272279
15272239
15271884
15271417
15271416
15271415
15271414
15271413
15268658
15267170
15266780
15266330
15266174
15266173
15262763
15262757
15261750
15259844
15259579
15258907
15258756
15256783
15256777
15256775
15256771
15256607
15256339
15256244
15256229
15256127
15256110
15255508
15254683
15254330
15252732
15252397
15251954
15251783
15251758
15251732
15251727
15251726
15251691
15251688
15251656
15251624
15251619
15251165
15251153
15250625
15250288
15250077
15249829
15248925
15248402
15244515
15244115
15243738
15243406
15242579
15242577
15242576
15242575
15242573
15242569
15242045
15240784
15240773
15240649
15240641
15240638
15240622
15240604
15240595
15240514
15239683
15239027
15238980
15236269
15236266
15236264
15235690
15234032
15233908
15233907
15233643
15233552
15233548
15233290
15233217
15233021
15233020
15232708
15232654
15231864
15231710
15231697
15230790
15230099
15230098
15229908
15229907
15229904
15228442
15228079
15227976
15225142
15224471
23120074
15223972
15223954
15221978
15221915
15221553
15221294
15221212
15219634
15219493
15219102
15217136
15216675
15215159
15214816
15214815
15213710
15213612
15212657
15212646
15210382
15208495
15205109
15205104
15204976
15204382
15203759
15203751
15202100
15201439
15201004
15200372
15200161
15200043
15200040
15200037
15199776
15196594
15195217
15195111
15194999
15194919
15193079
15192966
15192965
15192947
15192042
15191848
15191478
15188535
15188460
15186618
15186617
15186613
15186612
15186608
15186602
15185610
15185073
15184868
15183530
15181134
15181091
15181088
15181072
15181070
15179775
15179774
15179773
15179772
15179771
15179770
15179769
15179768
15179767
15179766
15179765
15179764
15179763
15179762
15179761
15179760
15179759
15179758
15179757
15179756
15179755
15179754
15179753
15179752
15179224
15176030
15175786
15175123
15174806
15173915
15173757
15173224
15172989
15172984
15172756
15170997
15170676
15170558
15170542
15168977
15168342
15168341
15167512
15167120
15167046
15166882
15166190
15164439
15164288
15163424
15163336
15163311
15163310
15163309
15163008
15162989
15162985
15159014
15157839
15157835
15157557
15157556
15157275
15156957
15155898
15154700
15154632
15154590
15154385
15153799
15153363
15152949
15152671
15152510
15152509
15151620
15150580
15150440
15148841
15148822
15148821
15146366
15145515
15145511
15145243
15145242
15145237
15144252
15143963
15143574
15143336
15142496
15142440
15142373
15142370
15142367
15142364
15142362
15142361
15142359
15141713
15140003
15139998
15139997
15139704
15139340
15138815
15138715
15136633
15133637
15133181
15132720
15132128
15131901
15131029
15130509
15129804
15126572
15126569
15126562
15126554
15126540
15126530
15125404
15124626
15122659
15122607
15120911
15119264
15119004
15118916
15118594
15118276
15118274
15118264
15116328
15116324
15113390
15113299
15113046
15112914
15112910
15112756
15112660
15112486
15108233
15108096
15108084
15108075
15107999
15106515
15106029
15105893
15103787
15102681
15101276
15100501
15098919
15098918
15098880
15098517
15098441
15098255
15098009
15096978
15096972
15095272
15095090
15094442
15094441
15091209
15091208
15088684
15088520
15088519
15087409
15087392
15086342
15085768
15085756
15085743
15085396
15085203
15084379
15083192
15082853
15080787
15080786
15080771
15080307
15080160
15078706
15077916
15075002
15073567
15073258
15073256
15073251
15072705
15072704
15072703
15072698
15072185
15071746
15070929
15070601
15070592
15069329
15068633
15068632
15068629
15068628
15068627
15068626
15068625
15068624
15068622
15068613
15068612
15068231
15067250
15067180
15067179
15067178
15067177
15064743
15064539
15063133
15062942
15062578
15062574
15062572
15062571
15062550
15062366
15060882
15059947
15059358
15058270
15057158
15057139
15055471
15053294
15053244
15053240
15053239
15053237
15052841
23120061
15051930
15050181
15049896
15048680
15048181
15047753
15047742
15046390
15044368
15043758
15041979
15041969
15041723
15041062
15039906
15039902
15038762
15037945
15035315
15035313
15035056
15034676
15031699
15028317
15027890
15027888
15027116
15025372
15024889
15024315
15023039
15023038
15022905
15022628
15022491
15022277
15018161
15018117
15017715
15015605
15012612
15012611
15012610
15011206
15011201
15010879
15010077
15009921
15009918
15009916
15009915
15009913
15009912
15009911
15009909
15009049
15009007
15008573
15008253
15004657
15002588
15002569
15001991
15001849
15001644
15001635
14999471
14998298
14997922
14997835
14997783
14997620
14996725
14994537
14994145
14994142
14994020
14992733
14992362
14991901
14991244
14991175
14990593
14990587
14989016
14988198
14988142
14987237
14987144
14987142
14986300
14985494
14985374
14984475
14984346
14984318
14983490
14982478
14981996
14981954
14981541
14979952
14979176
14978294
14978293
14977061
14976455
14976150
14976143
14974929
14974915
14974863
14974159
14973426
14973173
14972235
14971612
14970304
14969192
14969188
14969185
14969183
14968562
14962731
14960641
14870789
14870788
14870787
14870785
14870784
14870782
14870781
14870780
14870779
14870778
14870777
14870776
14870775
14870774
14770271
14769757
14769577
14769497
14768999
14768372
14768183
14767575
14764827
14764826
14764766
14764755
14764754
14764065
14763921
14763910
14763906
14763429
14762889
14762699
14761598
14760996
14760992
14760839
14758572
14758551
14758381
14757968
14757962
14756146
14760659
14759564
14759077
14759075
14758805
14755766
14755764
14755539
14752883
14752799
14751246
14751042
14751041
14751038
14751034
14751030
14750392
14750282
14750280
14748143
14747959
14747958
14747132
14745718
14745356
14743508
14743202
14740541
14739864
14739848
14739527
14739493
14739062
14737733
14737730
14737114
14736730
14736528
14736527
14736524
14735474
14735198
14735186
14734903
14732779
14730260
14730259
14729064
14725697
14725694
14725223
14723146
14722777
14722676
14720435
14719104
14718850
14718282
14718274
14717812
14717668
14717667
14717230
14716759
14716124
14715879
14715875
14715861
14715844
14715833
14715824
14715823
14715705
14715478
14714301
14713282
14713270
14713269
14712216
14710239
14709843
14707871
14707722
14703614
14702925
14700299
14699248
14699040
14698206
14697989
14696848
14696138
14692811
14692805
14692663
14692365
14690467
14690006
14690005
14688602
14685880
14682475
14681722
14679016
14678303
14678283
14678282
14676456
14676455
14676122
14675996
14674743
14674742
14674100
14674093
14672783
14671167
14670125
14669837
14669834
14668957
14668956
14668739
14668737
14668734
14668729
14668727
14668720
14668719
14668716
14666971
14666782
14666683
14666655
14666639
14666637
14666632
14666612
14666387
14666383
14665720
14665710
14663443
14663408
14663323
14663286
14662540
14661556
14660910
14660731
14660715
14659624
14657716
14656208
14656206
14656003
14655142
14654945
14654933
14653931
14653139
14652819
14652809
14652771
14652672
14648184
14647619
14647144
14647143
14647000
14643447
14640989
14650174
14648928
14648926
14647456
14636875
14635582
14635413
14633662
14629818
14628713
14628295
14627848
14625664
14625607
14625496
14624789
14622927
14621192
14620185
14618327
14618242
14616895
14616841
14616385
14615831
14615819
14614703
14614231
14614215
14614051
14613757
14613658
14611712
14611704
14611703
14610350
14608992
14608909
14608025
14607854
14607339
14606655
14606565
14606557
14606038
14605605
14605602
14605601
14605010
14604064
14602786
14602780
14602779
14602494
14600980
14600911
14599120
14598648
14598434
14597960
14596673
14595803
14595792
14595788
14595251
14595244
14594124
14594119
14594117
14593577
14588107
14588106
14588105
14588103
14588101
14588100
14587110
14587035
14586408
14586073
14586072
14586066
14586064
14585093
14584755
14584099
14584085
14583762
14583474
14582711
14579299
14578722
14576188
14575840
14575581
14575577
14575419
14575386
14575223
14574158
14574015
14574011
14574002
14571817
14569975
14569934
14569818
14568796
14568171
14568170
14563406
14561800
14561794
14561580
14561572
14561570
14559199
14559193
14558962
14558929
14558927
14558925
14558920
14558918
14557495
14557490
14557485
14557483
14557460
14557423
14556337
14555929
14555660
14550956
14550271
14535630
14534746
14534696
14534528
14534014
14534007
14534005
14533937
14532972
14530610
14529875
14529071
14527034
14526669
14526667
14524487
14524486
14524392
14524188
14522906
14522349
14521888
14521466
14520857
14520113
14518260
14518188
14516839
14516617
14516594
14516560
14516552
14516260
23120008
14515091
14515006
14514343
14514342
14513881
14513322
14512338
14512328
14511266
14509504
14509503
14508824
14508694
14508667
14508525
14508300
14508270
14508269
14507313
14506813
14506680
14506672
14506668
14506636
14505631
14503981
14503919
14503191
14501084
14500395
14500358
14499699
13679693
13679689
13678758
12975279
12975039
12973856
12973010
12972993
12972922
12971869
12971631
12971227
12970334
12970333
12970322
12970319
12970318
12970317
12970315
12970272
12970270
12969338
12968494
12968047
12966508
12966506
12965958
12965943
12964973
12964971
12964970
12964968
12964966
12964965
12964023
12963982
12963125
12962424
12961026
12961024
12961023
12960594
12960183
12959766
12959383
12959108
12959015
12958768
12955837
12955091
12955080
12953405
12952372
12952364
12951981
12951064
12950119
12948907
12947323
12947056
12946481
12946480
12946479
12945916
12945169
12944480
12943614
12943231
12941793
12940462
12940128
12938722
12937912
12937847
12937694
12934444
12934263
12933692
12933689
12933658
12932671
12931640
12931546
12931260
12930693
12930605
12930602
12930601
12930597
12930596
12928962
12928802
12927040
12927031
12926518
12926223
12926198
12926167
12926147
12926145
12926070
12925983
12925353
12925296
12925288
12924440
12924173
12923324
12921612
12920763
12920760
12920751
12920749
12920747
12920581
12920219
12919159
12919158
12918902
12918486
12917548
12917093
12917086
12917081
12917075
12917060
12915687
12915657
12915653
12915651
12915632
12914398
12914362
12913034
12910514
12909837
12908790
12908527
12907632
12907062
12905018
12904168
12903600
12903599
12903598
12903596
12903594
12903476
12901542
12901274
12901246
12899505
12899096
12897668
12894514
12894512
12894498
12892796
12892795
12890572
12886390
12884555
12884527
12884350
12884210
12883714
12883703
12883256
12883254
12883243
12882087
12881714
12880118
12879721
12879603
12879602
12879299
12878063
12877731
12876418
12874783
12874762
12874681
12874076
12874070
12873316
12873315
12873024
12872571
12872446
12872361
12872357
12871594
12870275
12869935
12869816
12869418
12869415
12869284
12869215
12866967
12866639
12866375
12865913
12865327
12864820
12864819
12862280
12861545
12860296
12860294
12858008
12858007
12858002
12857430
12856803
12856155
12855021
12855020
12855017
12855015
12855012
12854498
12853977
12851827
12850460
12848601
12848153
12847625
12847617
12846369
12845833
12845656
12845654
12845632
12845572
12843236
12843222
12843221
12843201
12843186
12843177
12843163
12843145
12843138
12843137
12842757
12841869
12841674
12841548
12841547
12835485
12833453
12833452
12829143
12828721
12828608
12828607
12828358
12827614
12827311
12824900
12822652
12822408
12822212
12821363
12820316
12819505
12819023
12818872
12818871
12818605
12818111
12818094
12818090
12817624
12815892
12815891
12815888
12813192
12813190
12812214
12811413
12810479
12808654
12808628
12807747
12805663
12804109
12804108
12804107
12804106
12804103
12804102
12804101
12803238
12803237
12803014
12803013
12803012
12803011
12803010
12803007
12802990
12802477
12802474
12800542
12800535
12798749
12798403
12797929
12796590
12793959
12793290
12792733
12791816
12790808
12790356
12790336
12790334
12789946
12789939
12789921
12789767
12788904
12788883
12788440
12787916
12786894
12785702
12785159
12784567
12784233
12783963
12783706
12783288
12783219
12782763
12782592
12782409
12780741
12779253
12776192
12773129
12772986
12771918
12768330
12767697
12767519
12767085
12766609
12764760
12762644
12762643
12762171
12760950
12758117
12756956
12756846
12755957
12755320
12753989
12752224
12750997
12750454
12748250
12747472
12747469
12746649
12746565
12746563
12743602
12743496
12743495
12741896
12741141
12740153
12739739
12739343
12738763
12738736
12736725
12734689
12734540
12733713
12733712
12733562
12733137
12733119
12732689
12732493
12732491
12732132
12731722
12731269
12731243
12731200
12731182
12730658
12729479
12729478
12729473
12729472
12729373
12728791
12727994
12727991
12727956
12727938
12727936
12727856
12727855
12727609
12727568
12724022
12723662
12723661
12723563
12723490
12723489
12723488
12723285
12722795
12721726
12720543
12720532
12720531
12718262
12717370
12717064
12716089
12715168
12713633
12713627
12712891
12709740
12709734
12708901
12708720
12708387
12708180
12708097
12707822
12707640
12707639
12707638
12707627
12707625
12707207
12707203
12705440
12705335
12704990
12704685
12703121
12702934
12701869
12701683
12699600
12699599
12699598
12699436
12698188
12697856
12695922
12695789
12695787
12694233
12692870
12690788
12690476
12688353
12682683
12681214
12680300
12680148
12680146
12687275
12686527
12685208
12684664
12684663
12683903
12683901
12679489
12679488
12679487
12679485
12679418
12679417
12678522
12678482
12678473
12677951
12675763
12675119
12674133
12673960
12672685
12672348
12672098
12670889
12668276
12667615
12667332
12666700
12665655
12665653
12665651
12665649
12665648
12665647
12665646
12665645
12665317
12665314
12661226
12660642
12659362
12658970
12658827
12658727
12657934
12656659
12655215
12655000
12651598
12647789
12646979
12645410
12642729
12642691
12642626
12641636
12641628
12641625
12641624
12641620
12640681
12639922
12638313
12637586
12637156
12636140
12634977
12634964
12633563
12632929
12632814
12632767
12630652
12630491
12629132
12629130
12629125
12629124
12629108
12629092
12624675
12624620
12623354
12621014
12619060
12618898
12618337
12618333
12616616
12616438
12616215
12616125
12615069
12614211
12613336
12613327
12612889
12612810
12611622
12610909
12610352
12608895
12608660
12607886
12607875
12607874
12607863
12607862
12607674
12605980
12605179
12605035
12604901
12604716
12604374
12603429
12602536
12602531
12602527
12602022
12601448
12601311
12601300
12601219
12600299
12599224
12599223
12599029
12598753
12597295
12594077
12593728
12593725
12593724
12593723
12593719
12593577
12593450
12592395
12592128
12591742
12591706
12589862
12588443
12588341
12588307
12588079
12588078
12586769
12585849
12585829
12585043
12585036
12585034
12583960
12583432
12583362
12582024
12581895
12581601
12578450
12577410
12576488
12574841
12574769
12574240
12574236
12574230
12574211
12574209
12574193
12574186
12573788
12571211
12571210
12568423
12568233
12566555
12564541
12563462
12563358
12563086
12562256
12562233
12562117
12561024
12560906
12560781
12560396
12558562
12558561
12557229
12554788
12554535
12553555
12553553
12553550
12553495
12553096
12552959
12552950
12548194
12548176
12548161
12548112
12548045
12547722
12545813
12544237
12544127
12544124
12542917
12542401
12541723
12541722
12541023
12541017
12540505
12539254
12539050
12538453
12536317
12536075
12536073
12534914
12534737
12534735
12534360
12534353
12534318
12534222
12534041
12533838
12531447
12530259
12529575
12527957
12527712
12525202
12523604
12523122
12522895
12520702
12520663
12519890
12519884
12519876
12519854
12519842
12519808
12518251
12517951
12516717
12516384
12515135
12515024
12514386
12513954
12513952
12511608
12509112
12508182
12508180
23365506
12505306
12502937
12501979
12501551
12501164
12500924
12499772
12499091
12498517
12497212
12496549
12496046
12495476
12493962
12493954
12493251
12492101
12491509
12490976
12490857
12490846
12490845
12490843
12490842
12490841
12490837
12490766
12490765
12490764
12490080
12490079
12490076
12490075
12490074
12490073
12490072
12488150
12487774
12487771
12487770
12487263
12487260
12487259
12487258
12487253
12485453
12484207
12481948
12481944
12481943
12481941
12481939
12481010
12480920
12478678
12478648
12478541
12478538
12478492
12476792
12476614
12476570
12475438
12475396
12475368
12474656
12474227
12474140
12472285
12472169
12471007
12471006
12471003
12471002
12470420
12469789
12469461
12469260
12469208
12469158
12469141
12468527
12468073
12467222
12466391
12464874
12463852
12463429
12462925
12462095
12462092
12462080
12461336
12461335
12461256
12461057
12460924
12460332
12459319
12459031
12457448
12457446
12457035
12456220
12456213
12455353
12455065
12454781
12454780
12454521
12449729
12448209
12447995
12447590
12447243
12446927
12446923
12446922
12446921
12446920
12446919
12446916
12446752
12446749
12445674
12444888
12444552
12442308
12442086
12441836
12440762
12440213
12439612
12437700
12437686
12437249
12435321
12433731
12432546
12431169
12430133
12429043
12428567
12427614
12425892
12425277
12424940
12423830
12423550
12420956
12418312
12413310
12417514
12417089
12417064
12416671
12416579
12415836
12414907
12414890
12414852
12414851
12414503
12412723
12412202
12412160
12411987
12411872
12411552
12410951
12410354
12409728
12409662
12409522
12408771
12407752
12407561
12407349
12405321
12404280
12404274
12403134
12403133
12403044
12402984
12402405
12402382
12402006
12401542
12399439
12399280
12398235
12397535
12397534
12397459
12397458
12394140
12394139
12394123
12394122
12393980
12393281
12393041
12390794
12390347
12390336
12389699
12389690
12389493
12389354
12387430
12385368
12385327
12383823
12383428
12383219
12381538
12379752
12379749
12378932
12378596
12378592
12378591
12378445
12376781
12376780
12376464
12375789
12375649
12375648
12375637
12375614
12375610
12374663
12373328
12371401
12371388
12370767
12370629
12370115
12365894
12365652
12365389
12365214
12364480
12364477
12364475
12364467
12364466
12364463
12364440
12360953
12360381
12359227
12357501
12356975
12356509
12354983
12354139
12354135
12353337
12351692
12324577
12324571
12296767
12271412
12270219
12269919
12244906
12242526
12242029
12240907
12240898
12240817
12240753
12237874
12237775
12236977
12236036
12235885
12235469
12234067
12234063
12231529
12230096
12228968
12227128
12225641
12225639
12225637
12225634
12225633
12224401
12224028
12206601
12218868
12217789
12216489
12215951
12215558
12213909
12213904
12213865
12213864
12213859
12213846
12213844
12213664
12213214
12212603
12212356
12212255
12211053
12210465
12210464
12210037
12210034
12209740
12209714
12209666
12208673
12207792
12207785
12205548
12203883
12203860
12203792
12203787
12203783
12203051
12202885
12201822
12200999
12200998
12199342
12199321
12195292
12195241
12194927
12193880
12193877
12193566
12193308
12193304
12193302
12193301
12193300
12193298
12192892
12192566
12192552
12192551
12192549
12192548
12192544
12192543
12192542
12192286
12192285
12190731
12190669
12187333
12186509
12186508
12186505
12186504
12186503
12186502
12186500
12186497
12186496
12186130
12185994
12185993
12185782
12184903
12182067
12182066
12182065
12182064
12182063
12182062
12182061
12182060
12182059
12182058
12182056
12182055
12182054
12182053
12182052
12182051
12182050
12182049
12182048
12182047
12182046
12182045
12182044
12182043
12182042
12182041
12182040
12182039
12182038
12182037
12182036
12182035
12182034
12182033
12182032
12182031
12182030
12182029
12182028
12182027
12182026
12182025
12182024
12182023
12182022
12182021
12182020
12182019
12182018
12182017
12182016
12182015
12182014
12182013
12181998
12175693
12175525
12174953
12173918
12173883
12173513
12173512
12173071
12172572
12172048
12171322
12170880
12170094
12170088
12170087
12170017
12170000
12169901
12168961
12168868
12168385
12167104
12167101
12166896
12165666
12165661
12165658
12163389
12162679
12162676
12162672
12162091
12161538
12161537
12160598
12153611
12153600
12152249
12152164
12151967
12150345
12150342
12150341
12150334
12150330
12150326
12148586
12148571
12148417
12148402
12147214
12146843
12146050
12146049
12146048
12146030
12146029
12145578
12144133
12142399
12142170
12140869
12140756
12139968
12139879
12138656
12138520
12138036
12136329
12135859
12134369
12133490
12132609
12127686
12127404
12126151
12126099
12126098
12122091
12119761
12119278
12118320
12117662
12117344
12117262
12116277
12115799
12115081
12114819
12114779
12114768
12114767
12114762
12114759
12114757
12114753
12114752
12114746
12114728
12114726
12114725
12114717
12114711
12114707
12114702
12114665
12114661
12114659
12114654
12113292
12112852
12112826
12112541
12112538
12112320
12111521
12111520
12111124
12110636
12109784
12109624
12109616
12109280
12109039
12109038
12108373
12107391
12107263
12107237
12107232
12107231
12107225
12105788
12102126
12101884
12101857
12101421
12100524
12100079
12100066
12099393
12097277
12097207
12097206
12097205
12097198
12097194
12095936
12094718
12094702
12094378
12094241
12094148
12094146
12093339
12092311
12092166
12091503
12089864
12089863
12089862
12089749
12088927
12088107
12087955
12087618
12087461
12085189
12085185
12085174
12083993
12082618
12082527
12081246
12081245
12081061
12079713
12078573
12077916
12077843
12075602
12075407
12075406
12075405
12075176
12074771
12074506
12074202
12072789
12072390
12072055
12072044
12071534
12071520
12071071
12067803
12067667
12067331
12066223
12064957
12064952
12064873
12063745
12063634
12063398
12061376
12061199
12060861
12060087
12058339
12058304
12058303
12058298
12058297
12058296
12057919
12057897
12057581
12057579
12057547
12057161
12057160
12057159
12057158
12057113
12056645
12056638
12056464
12054714
12054711
12053713
12053710
12053086
12051643
12051626
12051452
12050691
12050333
12050209
12050199
12049333
12048627
12048199
12045864
12045861
12045860
12045452
12045444
12043914
12043321
12041916
12040660
12040653
12039695
12035946
12035934
12034881
12034413
12034063
12034062
12034055
12034054
12034051
12033961
12030611
12030609
12030599
12030587
12029552
12029551
12029550
12029549
12029212
12029204
12027996
12027995
12022704
12022601
12019490
12019403
12017327
12017319
12016485
12016484
12016476
12016469
12016468
12021924
12021165
12015045
12014640
12014332
12014324
12011259
12010289
12008751
12006528
12005008
12004917
12002936
12002606
12002083
12001703
12001695
12000737
11998944
11997740
11994536
11994526
11994395
11994357
11994331
11994321
11994320
11994118
11993796
11993691
11992417
11992375
11991098
11990513
11989305
11989299
11989103
11987030
11982518
11981211
11981026
11980328
11977414
11976802
11976226
11974755
11974529
11974460
11969037
11967907
11966749
11966734
11965605
11965446
11965107
11964025
11964024
11963755
11961993
11961702
11961612
11961499
11958667
11957557
11957551
11957142
11956824
11956814
11956701
11956624
11956605
11956544
11955335
11954938
11954930
11953824
11953823
11953778
11953583
11953175
11952857
11951130
11950855
11948421
11944374
11944270
11944241
11943128
11943905
11942005
11940207
11940201
11940050
11940046
11940037
11939766
11939761
11939757
11939755
11939753
11939728
11937998
11937995
11937672
11936468
11936466
11935135
11934221
11933461
11933456
11933175
11932913
11932323
11932322
11932308
11932304
11932300
11932275
11932274
11932271
11932270
11932269
11931193
11929806
11929080
11927967
11927965
11926385
11926179
11925961
23119879
23119867
11923479
11923138
11921678
11921562
11920802
11919168
11918236
11917600
11917599
11917596
11917353
11916545
11916292
11916289
11916287
11916286
11916285
11916283
11916281
11915166
11914682
11914475
11914470
11914031
11913113
11913107
11913059
11905084
11903601
11903188
11902457
11900877
11900218
11898029
11897962
11895224
11895209
11894028
11894027
11893102
11891962
11891946
11891530
11891400
11890308
11889377
11889217
11889211
11889195
11889192
11889175
11889172
11889153
11888879
11888833
11888453
11888091
11886341
11886339
11886336
11885841
11885575
11883865
11883863
11883862
11881385
11881324
11881290
11881248
11876608
11874417
11873861
11873252
11871819
11870661
11870351
11869709
11869021
11869012
11865341
11865340
11865176
11863215
11859989
11859575
11858234
11857916
11857406
11856701
11856700
11856699
11852351
11852349
11852316
11850804
11850724
11850486
11850477
11849802
11849735
11849247
11847062
11847033
11846730
11846310
11845976
11845114
11845109
11845027
11845024
11843942
11843568
11843555
11842596
11842375
11841953
11839571
11838737
11838734
11838729
11838727
11838726
11836702
11836297
11836288
11835235
11835122
11834126
11833787
11833496
11833304
11832639
11831978
11829788
11827270
11825474
11824253
11821582
11820615
11820609
11820608
11820589
11820587
11819103
11818603
11817715
11817297
11817294
11816534
11815960
11815959
11815730
11815401
11815400
11815246
11813183
11810939
11808706
11808532
11808145
11807785
11807191
11806086
11806077
11805476
11805475
11804248
11803635
11803634
11803633
11803353
11802050
11801967
11801940
11801707
11801706
11801705
11801704
11801316
11799865
11799311
11798916
11798772
11797598
11796501
11796486
11794247
11793369
11791591
11790980
11789769
11789725
11789719
11788682
11788678
11788677
11788675
11788674
11788662
11788654
11788631
11787465
11786749
11786418
11786411
11785402
11783847
11782086
11780614
11779319
11779317
11778562
11778561
11777274
11776823
11776629
11774407
11774247
11773437
11773435
11771049
11771030
11770951
11770226
11769992
11769722
11769392
11768252
11767333
11766267
11766237
11766088
11765347
11765346
11765345
11765344
11765343
11765342
11765341
11765340
11765046
11764578
11764097
11763818
11762820
11762722
11762721
11762719
11762718
11762717
11762716
11762712
11762711
11762710
11762708
11761816
11761689
11759733
11759244
11758951
11758717
11758239
11758112
11757248
11757244
11756777
11756755
11756220
11755831
11754378
11753960
11753829
11753660
11752453
11751073
11751063
11751062
11750974
11750045
11747925
11747322
11747285
11747268
11747225
11746981
11745297
11745281
11745254
11745217
11745186
11744973
11743616
11742337
11742336
11742334
11742333
11742325
11742321
11742320
11742319
11742318
11742316
11742034
11741739
11740053
11740051
11740050
11740048
11740046
11739420
11737313
11737303
11736951
11736644
11735693
11735017
11734934
11734632
11733228
11732489
11731614
11729583
11729387
11727715
11727628
11727627
11727626
11726128
11726097
11725619
11724323
11723908
11723895
11722453
11721202
11721176
11720887
11720878
11720876
11720845
11720471
11720443
11718227
11718226
11717536
11716500
11716232
11716153
11716048
11716046
11716043
11716041
11716037
11713731
11713224
11712795
11712682
11710686
11710678
11710150
11709478
11708520
11708297
11708296
11707626
11705861
11705004
11705003
11705002
11705001
11705000
11704999
11704997
11704992
11704987
11704863
11704822
11704051
11702109
11701745
11701697
11701695
11701669
11701668
11700816
11699281
11698925
11696174
11696170
11695316
11694378
11694377
11694375
11693823
11693822
11693821
11692761
11692424
11692159
11688458
11688359
11688268
11686581
11686558
11686552
11686551
11686547
11686537
11685560
11685149
11684960
11680055
11679943
11678876
11678839
11678835
11678834
11678572
11678001
11676854
11675374
11673360
11669600
11669590
11669589
11669557
11668468
11641201
11585513
11604859
11603892
11603560
11603557
11601132
11601131
11600580
11600575
11600571
11600563
11600550
11600533
11600519
11599106
11598856
11595667
11595539
11592236
11591993
11590908
11590267
11589689
11589688
11589685
11589684
11589306
11587139
11585859
11585858
11585375
11585373
11585370
11583018
11582990
11580997
11579770
11579685
11579681
11579677
11579215
11578946
11578581
11577421
11575861
11575859
11575858
11575856
11575855
11575853
11575852
11575851
11575656
11575641
11574535
11573562
11573559
11573141
11573140
11573139
11573138
11572110
11571953
11571944
11571023
11570910
11567941
11567442
11567220
11567187
11566708
11565769
11564937
11564916
11564915
11564267
11563934
11560391
11560045
11558665
11556840
11556209
11555767
11554854
11554639
11554638
11554636
11554634
11554157
11552885
11552438
11551027
11550916
11549660
11549631
11549630
11548172
11544260
11535551
11534188
11534185
11534184
11533250
11533085
11532039
11531932
11531874
11529711
11529710
11525373
11525275
11525273
11525271
11525267
11525266
11525264
11524248
11524247
11524231
11523714
11523623
11519360
11519083
11518802
11518597
11518122
11518117
11517586
11513788
11513465
11510599
11510238
11510147
11508827
11508790
11508625
11507060
11505746
11485534
11505212
11504372
11503584
11502841
11502811
11502806
11502800
11502798
11502784
11502772
11502771
11500234
11500144
11498767
11498471
11497485
11497484
11497474
11497473
11496707
11496520
11494127
11490939
11489375
11488875
11488423
11488002
11485606
11484983
11484902
11484900
11484897
11484895
11484893
11484892
11484890
11483340
11482156
11481648
11481455
11481367
11481366
11481365
11479434
11479433
11478271
11478265
11478264
11477710
11477660
11477590
11475971
11475109
11475082
11474178
11473452
11473207
11472033
11471675
11471663
11469573
11469354
11469350
11466820
11466678
11466673
11464990
11464394
11464325
11463498
11462876
11461895
11459780
11458618
11458210
11458175
11458174
11457934
11457928
11456264
11456234
11455561
11454507
11454042
11454041
11454040
11453952
11453951
11453948
11453659
11453525
11452646
11452645
11452175
11452174
11450189
11450188
11448439
11448433
11447738
11444186
11444172
11444171
11444167
11444166
11444164
11443849
11443220
11443213
11443211
11443209
11443191
11443144
11442663
11442461
11442009
11442007
11442006
11441957
11441945
11441292
11439369
11439348
11439212
11438887
11438639
11438638
11438632
11437410
11436508
11436147
11436026
11436009
11435691
11434721
11434717
11434669
11434665
11434661
11434224
11434152
11433631
11432373
11430530
11430305
11430185
11429971
11429750
11429435
11429082
11429053
11428453
11426239
11425367
11425213
11424598
11424347
11423973
11422803
11422105
11422102
11421607
11421569
11421568
11421561
11421559
11421555
11421553
11421551
11421549
11421543
11421537
11421529
11420462
11420275
11419981
11419931
11419926
11419919
11419560
11419559
11419547
11419067
11418074
11416889
11416739
11416738
11416017
11409808
11413523
11411488
11410885
11405089
11404609
11404505
11408821
11407659
11407657
11400246
11400232
11400147
11403259
11403258
11403254
11403179
11402851
11402323
11401309
11397873
11397669
11396706
11396137
11396068
11395561
11394007
11393570
11393097
11393092
11393065
11393064
11392493
11391942
11391817
11391607
11391605
11391589
11391381
11390566
11390565
11389094
11389085
11389034
11388991
11388568
11388386
11387963
11387772
11387158
11386462
11386024
11385322
11384739
11383874
11383871
11383870
11380562
11380495
11379634
11379568
11376406
11376405
11376404
11376121
11376097
11375794
11375789
11375465
11374818
11374817
11374227
11373937
11373102
11371245
11370545
11370544
11370543
11370542
11370541
11370540
11370539
11370538
11370537
11370536
11370535
11370534
11370533
11370387
11369991
11369990
11369989
11369062
11368877
11368873
11368096
11360310
11360200
11360077
11358067
11358012
11358005
11303513
11355727
11355488
11355166
11346440
11354990
11353323
11353302
11352953
11352308
11352307
11352223
11351299
11351254
11350728
11349878
11349839
11349838
11349837
11349830
11349829
11349221
11346460
11345845
11344494
11344476
11344225
11344222
11344221
11343181
11343180
11340709
11340616
11340615
11340614
11339092
11339010
11338400
11338399
11337658
11337569
11337535
11337516
11336322
11296062
11296061
11296060
11335906
11334728
11334718
11333772
11332365
11331447
11331212
11331209
11330617
11330616
11330455
11330288
11329134
11328930
11327621
11327620
11327619
11327617
11326706
11325833
11324995
11323565
11323510
11322357
11322032
11321340
11318605
11318125
11317021
11317017
11317016
11316085
11316076
11314755
11314751
11314023
11312158
11311653
11305618
11304850
11303891
11303890
11303639
11303631
11301354
11301350
11301345
11298625
11297621
11297616
11297600
11297585
11297567
11297315
11296146
11295841
11295280
11293895
11291721
11291053
11290888
11289766
11289752
11289751
11289741
11289740
11289739
11289738
11289737
11289735
11289734
11289733
11289203
11288991
11288985
11288983
11288982
11288981
11288980
11288271
11288239
11286579
11285769
11285197
11284957
11284302
11284171
11284105
11283542
11283533
11283483
11279608
22111132
11280797
11280716
11279350
11276503
11276021
11275230
11274837
11274041
11272104
11272103
11272102
11272100
11272099
11272096
11272095
11272093
11272092
11270526
11269881
11268701
11268465
11266533
11266247
11264067
11262896
11262326
11261738
11261296
11261295
11260860
11260634
11260633
11260620
11259096
11258788
11258786
11257780
11257635
11255738
11255476
11255083
11231857
11253113
11252946
11251250
11251175
11247457
11245438
11245109
11245108
11244819
11244593
11244541
11244539
11244362
11242793
11241906
11241903
11241899
11241446
11241313
11241227
11241225
11240987
11238550
11238549
11238531
11238493
11238488
11238046
11237284
11236933
11235911
11234300
11233550
11232035
11232030
11230481
11229223
11228465
11228272
11228048
11227733
11227731
11227150
11225454
11225390
11225146
11224607
11223556
11223538
11223476
11219767
11219492
11219234
11216646
11216010
11216009
11216008
11215773
11215679
11215223
11213825
11213579
11213503
11213462
11213424
11211974
11211477
11210319
11207005
11205668
11205239
11204961
11203321
11202596
11202454
11202268
11202267
11202091
11202090
11202089
11201862
11201859
11201858
11201857
11201854
11201850
11201848
11201471
11201009
11201007
11200940
11200010
11199503
11198788
11198582
11198265
11198115
11197984
11197983
11196244
11196054
11195035
11194710
11194546
11193726
11193475
11193452
11193183
11192718
11192205
11191079
11190644
11190549
11190536
11189790
11189505
11188803
11188750
11187027
11187019
11187010
11187008
11186427
11184668
11182563
11182545
11181514
11181445
11181328
11177151
11175640
11175568
11174831
11172291
11172222
11172203
11169933
11167935
11167890
11166919
11165748
11161841
11159944
11159836
11158080
11158054
11158026
11158019
10755607
10752260
11156519
11156516
11156515
11156514
11156407
11156332
11155660
11155225
11155222
11155221
11155220
11155213
11153242
11152261
11151947
11150685
11150030
11149652
11149403
11149075
11148848
11148685
11148684
11148531
11148457
11148343
11148324
11147255
11145578
11144800
11144534
11144140
11144136
11144109
11144103
11144102
11143545
11142492
11142331
11142327
11141721
11141594
11141593
11141592
11140873
11140719
11140111
11139058
11138690
11138684
11138683
11136987
11134147
11134139
23119741
11130546
11130332
11130252
11130016
11129807
11129153
11128727
11128725
11128724
11128722
11128721
11128720
11128715
11128714
11127736
11127735
11127524
11127160
11126359
11116144
11124867
11124475
11122435
11121867
11120336
11119728
11119705
11120298
11117792
11117782
11117781
11115589
11115561
11115530
11114739
11114644
11114643
11114642
11114641
11114633
11114629
11114620
11114619
11114845
11114060
11113879
11112961
11110927
11110437
11110395
11109916
11109824
11109677
11108495
11108492
11108162
11106926
11106555
11106247
11105814
11105594
11104565
11103485
11098579
11098578
11098087
11097358
11095436
11094075
11092973
11092525
11091840
11088066
11087652
11087647
11084393
11083534
11083224
11081260
11081258
11081253
11081250
11079598
11079587
11078986
11078976
11078623
11077386
11076659
11075869
11075855
11075656
11075399
11074902
11074652
11074648
11074646
11074641
11074634
11074633
11072548
11072371
11070466
11069286
11069217
11068540
11068539
11068482
11068414
11064390
11062782
11062701
11061600
11061516
11061512
11061099
11059731
11056052
11054973
11054972
11054715
11054681
11054636
11051230
11050841
11050465
11050012
11048811
11048798
11048501
11048335
11045564
11045428
11045230
11043714
11043713
11043399
11041812
11041794
11041463
11041454
11041453
11041450
11041449
11039712
11038428
11038221
11038215
11038213
11038209
11038208
11038197
11038196
11037345
11036870
11036317
11036313
11035920
11035845
11035596
11035572
11033735
11032942
11032663
11031860
11030879
11030206
11029748
11027011
11026869
11026573
11026103
11025455
11022199
11022192
11022174
11018760
11016732
11015983
11015430
11014583
11014321
11014319
11014317
11014315
11014309
11013961
11013902
11012736
11012573
11011117
11008406
11007523
11007512
11007292
11007047
11007042
11006954
11006619
11006491
11005273
11005209
11004330
11003438
11003294
11002362
11001864
11000579
11000524
10999849
10999813
10999786
10999773
10998972
10996729
10996713
10994733
10994501
10993269
10991553
10989972
10989971
10989970
10989969
10989968
10989967
10989966
10986842
10986601
10985062
10984889
10983969
10983937
10983761
10982791
10982016
10981870
10981392
10980597
10978950
10978539
10976695
10974843
10974841
10974465
10975951
10971996
10971869
10971170
10969467
10968459
10968393
10967666
10966565
10966183
10966034
10965973
10965843
10965826
10965656
10965461
10965408
10964113
10962858
10959126
10958938
10958873
10958784
10958509
10958317
10958316
10958311
10958309
10958305
10956383
10955455
10955452
10954499
10954292
10953702
10953554
10953350
10952773
10952771
10952495
10951975
10951709
10951588
10951397
10951350
10946899
10946896
10946873
10946859
10946598
10946251
10945916
10945619
10944016
10943744
10943165
10942601
10942134
10941342
10941165
10939607
10939606
10938686
10939845
10937763
10937058
10937053
10937048
10936894
10934958
10934334
10934169
10931213
10931096
10931095
10931090
10931060
10929377
10754604
10926325
10926315
10924988
10919669
10919166
10919160
10918593
10918212
10918206
10917175
10917743
10917064
10923924
10923918
10923313
10923207
10923150
10923082
10918569
10922248
10921335
10921287
10921205
10920488
10916450
10914909
10914905
10914266
10912941
10912933
10912932
10911787
10911786
10910679
10910060
10909855
10909286
10908671
10908390
10907995
10907992
10907960
10905237
10902799
10901575
10901459
10897437
10897019
10897018
10896993
10895133
10894561
10894560
10893432
10891712
10891665
10891662
10891661
10891505
10889705
10888754
10888749
10886737
10886730
10884754
10884194
10884193
10884192
10884191
10884186
10883833
10882153
10881647
10881006
10881005
10879275
10877279
10876191
10879272
10879264
10875256
10874889
10874875
10874535
10873043
10872517
10872040
10871866
10871160
10870026
10871399
10869962
10867144
10866314
10865042
10865041
10865040
10865039
10865038
10865037
10865036
10865035
10865034
10865033
10865031
10864346
10862021
10859924
10858675
10858674
10857555
10857502
10857308
10857297
10857294
10857173
10855639
10855626
10855625
10854557
10853821
10853804
10853802
10853712
10853337
10851439
10850426
10850414
10850318
10850073
10849775
10850290
10850286
10849090
10848889
10848882
10848880
10848872
10846948
10846652
10846427
10845264
10845221
10845184
10844970
10844417
10843368
10843292
10843288
10843201
10843192
10843170
10843159
10843148
10843147
10839611
10838808
10838496
10838492
10836698
10836693
10836606
10836212
10836007
10835910
10834532
10834397
10834392
10834391
10833998
10833994
10832925
10832540
10832526
10832301
10831702
10830533
10830528
10830305
10829467
10829463
10829320
10828810
10832114
10832112
10832111
10832110
10832109
10832108
10832107
10827799
10826520
10826474
10824930
10824929
10824751
10822879
10822773
10822229
10822223
10822219
10822129
10821536
10821490
10821488
10820537
10820533
10820528
10819107
10817499
10816218
10815936
10815903
10812465
10812462
10812461
10812432
10812366
10810995
10810302
10809867
10809372
10808692
10808668
10808248
10807387
10807162
10807064
10807060
10807059
10807056
10806916
10805954
10805121
10805117
10804818
10803932
10803592
10803467
10803328
10803296
10801021
10800981
10800494
10795704
10795071
10794546
10793362
10793080
10792769
10792482
10792347
10790240
10789892
10787193
10787192
10787191
10787190
10787188
10787142
10786805
10783567
10781660
10780076
10780073
10779145
10779144
10779143
10779142
10779141
10779140
10779138
10779135
10779134
10778556
10776443
10773666
10773139
10779061
10777380
10777282
10772012
10772010
10769999
10769673
10770565
10770190
10768832
10768714
10768565
10768564
10768563
10768552
10768551
10767363
10763780
10762290
10761381
10760769
10760768
10760750
10760686
10759549
10758996
10758605
10757409
10757406
10757344
10757334
10757070
10755332
10754474
10750985
10750506
10750044
10749592
10749024
10746987
10746684
10746421
10745665
10744940
10744609
10744451
10742075
10741739
10741010
10740618
10740608
10740604
10740592
10741280
10738725
10738710
10737579
10736995
10736930
10734544
10733145
10732793
10732381
10732271
10732266
10731966
10731915
10731740
10731783
10731782
10731779
10730887
10730396
10728593
10728812
10727040
10727004
10727003
10727002
10727001
10727000
10726999
10726259
10726257
10726256
10726254
10726253
10722027
10722002
10721271
10722360
10721419
10720057
10720047
10720028
10720027
10718560
10718559
10718558
10718557
10718556
10718555
10718554
10718549
10718547
10718546
10718191
10717632
10714625
10713660
10714366
10714365
10714096
10714095
10713182
10711401
10711252
10710201
10710197
10708617
10710276
10710272
10707410
10706002
10705782
10705405
10705285
10702399
10702379
10703536
10700867
10700830
10700724
10700715
10699809
10698593
10697956
10697597
10697399
10697280
10697277
10697268
10699906
10699905
10698055
10698051
10695946
10695332
10691319
10691315
10691310
10691309
10690910
10690905
10690888
10690874
10690512
10689718
10690178
10687738
10687730
10686949
10688214
10688213
10685580
10684377
10683064
10682483
10681781
10680917
10680914
10680904
10680730
10680002
10679913
10676649
10675479
10674273
10674266
10673852
10674883
10671713
10670761
10670406
10668340
10668290
10668049
10667159
10667017
10665914
10665848
10665150
10664351
10663623
10661843
10658686
10658364
10656657
10656653
10656615
10656692
10654149
10652431
10651840
10651399
10650954
10649669
10649668
10649530
10647610
10646883
10646882
10646671
10646667
10646666
10646665
10646664
10646663
10646662
10646661
10646653
10646545
10645400
10645229
10644114
10640895
10640894
10640533
10639831
10639777
10638413
10638411
10638405
10638402
10638983
10638148
10635386
10635385
10635384
10635348
10634532
10634403
10634400
10634393
10634383
10633337
10633142
10632746
10632552
10629560
10629647
10629502
10628390
10629147
10629078
10628481
10628266
10628190
10625888
10625678
10627184
10626858
10626541
10626017
10625189
10624858
10624391
10624320
10624114
10623658
10622534
10622453
10621907
10621887
10619879
10619409
10619273
10617796
10617272
10616895
10616889
10616873
10616827
10616777
10615843
10615667
10614665
10614533
10614530
10614528
10614524
10614137
10612852
10611572
10610648
10609800
10612479
10611592
10609988
10609563
10607928
10608311
10601957
10607373
10607013
10606183
10604180
10603585
10601520
10599720
10599717
10599470
10599312
10599196
10599192
10599191
10599190
10598412
10598208
10598207
10598206
10598204
10598203
10598192
10598191
10598190
10598189
10598188
10598181
10597762
10597232
10596891
10553170
10595926
10595835
10595598
10595466
10595463
10595459
10595458
10595454
10595453
10594284
10590215
10589793
10588823
10588357
10589260
10589255
10589246
10587026
10585304
10584523
10584417
10584405
10584143
10584133
10583320
10583556
10582808
10581945
10579006
10579002
10578985
10541353
10576762
10576761
10576759
10575914
10575840
10575449
10572872
10574603
10574111
10573612
10572907
10572560
10572275
10571966
10571960
10571520
10571056
10570858
10570273
10566680
10566623
10568704
10568452
10568135
10568134
10567671
10566678
10566665
10566647
10566646
10566621
10566554
10565791
10563081
10562685
10561095
10560959
10560958
10560957
10560956
10560492
10556008
10556007
10555509
10552340
10552231
10552229
10552086
10551507
10551465
10551309
10550306
10550294
10547601
10550147
10549277
10549236
10549036
10548886
10548000
10544750
10544491
10543413
10542917
10542872
10541383
10541364
10541363
10541362
10537343
10537157
10537126
10537118
10536356
10536170
10534767
10534172
10534163
10533757
10533634
10533379
10530780
10530562
10528289
10527475
10526627
10526540
10526256
10526008
10525210
10524578
10524574
10524573
10524572
10524571
10524570
10521809
10521067
10520931
10520914
10520721
10520714
10520496
10520281
10518956
10518153
10518152
10518149
10515332
10514920
10514918
10511731
10513875
10513249
10512478
10512111
10512097
10510812
10510810
10510809
10510327
10509136
10509126
10509125
10509124
10509044
10506503
10505166
10504788
10504644
10504520
10504000
10503608
10502321
10502304
10501664
10501661
10501660
10496596
10495329
10493989
10493503
10492361
10491561
10490819
10490815
10490813
10489129
10487946
10487522
10487706
10487693
10487692
10486599
10485629
10484798
10483262
10483250
10483209
10482375
10482374
10482373
10482372
10482367
10482365
10482221
10482041
10481929
10481541
10481499
10481336
10480923
10480705
10480688
10478755
10478744
10478606
10478329
10478135
10477408
10473725
10473721
10473720
10474833
10474127
10473861
10472925
10472380
10471875
10471229
10470660
10470226
10468978
10469271
10468931
10468924
10468916
10468914
10466522
10465838
10464711
10464700
10463984
10463581
10463296
10462620
10461175
10460491
10460008
10459856
10459789
10459176
10458836
10458257
10457919
10457918
10457910
10457909
10457908
10457907
10455213
10455207
10454461
10454063
10453170
10451711
10451456
10452509
10452505
10452500
10452498
10452322
10452316
10452315
10452311
10452299
10452255
10452251
10451880
10451628
10451455
10450109
10450108
10450059
10449831
10449830
10449665
10448772
10448729
10448499
10448301
10448293
10447012
10447009
10445857
10443826
10443704
10443700
10443695
10443689
10443680
10443238
10443116
10442341
10442140
10440702
10441003
10439808
10439047
10438545
10438519
10437618
10437616
10436718
10436206
10436194
10436190
10436189
10435062
10434780
10434777
10434771
10433080
10432999
10432895
10432891
10432877
10432875
10432873
10432086
10431078
10430176
10429310
10427893
10427852
10427154
10426808
10426589
10426572
10426566
10425571
10425283
10424752
10424017
10424016
10423760
10422141
10422474
10422115
10421417
10421103
10420444
10420443
10420227
10418587
10417688
10417682
10416262
10414462
10411122
10411121
10411120
10411119
10411118
10409910
10408185
10407973
10407972
10407941
10405816
10405808
10404820
10404792
10403185
10403176
10403174
10402894
10402839
10402824
10402181
10401677
10401676
10401675
10401674
10401665
10399975
10399184
10398159
10398146
10398428
10397467
10397242
10396948
10396858
10396577
10396362
10394120
10393829
10392643
10392250
10392196
10392193
10391575
10389862
10390066
10390065
10389936
10386183
10386059
10385862
10385711
10385447
10380889
10378657
10378315
10377765
10377764
10376759
10376442
10375946
10375944
10375088
10374779
10374684
10374014
10372744
10372725
10372715
10371862
10371598
10370003
10369300
10369273
10368893
10367632
10367631
10367630
10367625
10367624
10367623
10366937
10366936
10366154
10366150
10365677
10365674
10365673
10365672
10365671
10365670
10365121
10362145
10361810
10363903
10363573
10363569
10363078
10362873
10360659
10360640
10359365
10357695
10357421
10357641
10355089
10355046
10352998
10352959
10352958
10352957
10352523
10349393
10349376
10349375
10348300
10348276
10347174
10342361
10342359
10341919
10339867
10339673
10337992
10338086
10338085
10335943
10334566
10331070
10330938
10330816
10330803
10328219
10329606
10327875
10327808
10327487
10327350
10327333
10327332
10327060
10326857
10326855
10326752
10326531
10323416
10323403
10319225
10319950
10319948
10319946
10319945
10319944
10319943
10319735
10319355
10319034
10235149
10235148
10235324
10234779
10234671
10234658
10232481
10232478
10232475
10231421
10231164
10231163
10231162
10230467
10230232
10230121
10229914
10229912
10229904
10229505
10228354
10225670
10225555
10225153
10225086
10223579
10223619
10223618
10223408
10221007
10219886
10218966
10218326
10217870
10217867
10217022
10216512
10216497
10216489
10216380
10216216
10215253
10214904
10213482
10212928
10211119
10211118
10211989
10211606
10211600
10211599
10211598
10211597
10211575
10211354
10211068
10208672
10204099
10203158
10200591
10200298
10200281
10199792
10199754
10199478
10197079
10197078
10196674
10196666
10195384
10194534
10194527
10193032
10192728
10192727
10191829
10190706
10190304
10190303
10189752
10189141
10188909
10188920
10188868
10187973
10102618
10102611
10101461
10098895
10098765
10098744
10098639
10098596
10097713
10097700
10097453
10097448
10097259
10097068
10095915
10095809
10095127
10093832
10093200
10091985
10091774
10091743
10091945
10091356
10090961
10090311
10090310
10090309
10090308
10090307
10090132
10090080
10089271
10089080
10089078
10087965
10086718
10084652
10084602
10084577
10084570
10084556
10083823
10083732
10083674
10079382
10078937
10079030
10076727
10074915
10075373
10074721
10074219
10072172
10071253
10070295
10069729
10069663
10067310
10066094
10065217
10065180
10065139
10064389
10063722
10063325
10052736
10052732
10050347
10048954
10037072
10037070
10030814
10030810
10030330
10029388
10027006
10027005
10027004
10026215
10025449
10025384
10025122
10024927
10024900
10024437
10023720
10023005
10022819
10022432
10022416
10022404
10022401
10021980
10021978
9989420
9989848
9987777
9972054
9951605
9951096
9950164
9950155
9949417
9949353
9935236
9935226
9935077
9935068
9935053
9934866
9934586
9934552
9932918
9932817
9932626
9932593
9931790
9931785
9931784
9931710
9931612
9931611
9930575
9930143
9929730
9929129
9929123
9927973
9927879
9927774
9927247
9927064
9924196
9923936
9923836
9922602
9920378
9920375
9920370
9920366
9920363
9920362
9920057
9915136
9917216
9917130
9916927
9916862
9916494
9916408
9915646
9914877
9914382
9894773
9894764
9894464
9894456
9894252
9893905
9893675
9893644
9892198
9891919
9890741
9890740
9890739
9890738
9890737
9890736
9890735
9890734
9890733
9890508
9890493
9890269
9889797
9888712
9888478
9885376
9885551
9884822
9884715
9883048
9882977
9882949
9882883
9881896
9881336
9880428
9879620
9879348
9877227
9876299
9874472
9874446
9874430
23105199
9870857
9870733
9870160
9868959
9868948
9868902
9868871
9868860
9868525
9867205
9867204
9867203
9867199
9867198
9867197
9867195
9867193
9867192
9867191
9867188
9867187
9867161
9866945
9866913
9866271
9865553
9863347
9862158
9861322
9860231
9860227
9860226
9857802
9857342
9857330
9855694
9854932
9854684
9854681
9854590
9854570
9854569
9854568
9854487
9854178
9853667
9852532
9851791
9851779
9851769
9851751
9851749
9851670
9851250
9850657
9850656
9850647
9850177
9849814
9849486
9849025
9848725
9848721
9848720
9848714
9848713
9848712
9848711
9848710
9846506
9846501
9845746
9844900
9844529
9844355
9842101
9840544
9839914
9837827
9841750
9841749
9840312
9839918
9839497
9835109
9835089
9834572
9833215
9831383
9831273
9830782
9830780
9830612
9829582
9829581
9829580
9829579
9828906
9828807
9827724
9827653
9827194
9827171
9825479
9825442
9825005
9825004
9824378
9824366
9824112
9822923
9822922
9822123
9821931
9821307
9820617
9818022
9816591
9816453
9816349
9816348
9816347
9814569
9814507
9814503
9814501
9814499
9814466
9814462
9814450
9813974
9811335
9811315
9811307
9809999
9809566
9809565
9809173
9808321
9805448
9804398
9803073
9803071
9802691
9801997
9801204
9800676
9799818
9799343
9798676
9798467
9798466
9798460
9796729
9796728
9795042
9794613
9794240
9793274
9793265
9793208
9793200
9793053
9793016
9792998
9792794
9792470
9792464
9792460
9792143
9790800
9790504
9790201
9789595
9789594
9789593
9789589
9788632
9788442
9788420
9788259
9784984
9786809
9785401
9782484
9782001
9781645
9781138
9780985
9778875
9777742
9778033
9777757
9777753
9777749
9777744
9777743
9777362
9776448
9776197
9775304
9774843
9774838
9774495
9773532
9771480
9770717
9770716
9770715
9769385
9769366
9769123
9769122
9768687
9768682
9768676
9766259
9766716
9764382
9764296
9764092
9763825
9763031
9763027
9758432
9758186
9757998
9755688
9755680
9755676
9755668
9755602
23119466
9786837
9754370
9754369
9754368
9754367
9754366
9754365
9754364
9754363
9754362
9754361
9754360
9754358
9754357
9754356
9752804
9752558
9752489
9752488
9752487
9752486
9752485
9752484
9752461
9752450
9751962
9751634
9751526
9750559
9750470
9747064
9746961
9744468
9744353
9744342
9744341
9744340
9744339
9744338
9744337
9744327
9743452
9743453
9742895
9742379
9741994
9741200
9741199
9740509
9739433
9738745
9738767
9737791
9737368
9737362
9737360
9737358
9737356
9737257
9737254
9735991
9735978
9735646
9735501
9735140
9735130
9735129
9735128
9735127
9735126
9735110
9734720
9731906
9731885
9731884
9731820
9729656
9729472
9729351
9729299
9728793
9728785
9728663
9728618
9727527
9727254
9726052
9723599
9723585
9724994
9724377
9724079
9724055
9721709
9722570
9722166
9722067
9722010
9722002
9719987
9720501
9713362
9706870
9718012
9717990
9717826
9715281
9714696
9713490
9712383
9711271
9710366
9709951
9709936
9709930
9709927
9709912
9709909
9709908
9708700
9707689
9704929
9704574
9704182
9703921
9702543
9702860
9702417
9702292
9702066
9701976
9701494
9701333
9700473
9700287
9700216
9699942
9699132
9699130
9699127
9698622
9697951
9697903
9697901
9695783
9695659
9693337
9694497
9694109
9692815
9692684
9691634
9691397
9691372
9690549
9690529
9690519
9690518
9683604
9685222
9684714
9684593
9684592
9684590
9684512
9683785
9683297
9680933
9681971
9681970
9681969
9681898
9681853
9681624
9679965
9679802
9679702
9678732
9678889
9678534
9677514
9677513
9677065
9676964
9676113
9674524
9673364
9670628
9669401
9669394
9669389
9669386
9669359
9669291
9669290
9669289
9669286
9669285
9669284
9669067
9664909
9664908
9664907
9664176
9666864
9666849
9666346
9665361
9664247
9663615
9663549
9663309
9662590
9662589
9661907
9661637
9661633
9661621
9661603
9660217
9660211
9658914
9658912
9636018
9656818
9655281
9652515
9651947
9635675
9651070
9648926
9649130
9649050
9648057
23119440
9646340
9646251
9646249
9646248
9646247
9646246
9646245
9646244
9646243
9646242
9646241
9645451
9645441
9644922
9643000
9642446
9642445
9641897
9641895
9641892
9641891
9641890
9641454
9640408
9639687
9639474
9639124
9639119
9638381
9638380
9637555
9637552
9637472
9635125
9633986
9633026
9606293
9606292
9606291
9606290
9606289
9630179
9629579
9628973
9626345
9627335
9627262
9626136
9626044
9625504
9625501
9625454
9625447
9625444
9625426
9625370
9625364
9625358
9623728
9623727
9623725
9622678
9622302
9621610
9621513
9619317
9619333
9618577
9617933
9617595
9617347
9617105
9616241
9615901
9615337
9612519
9612503
9612502
9612007
9611055
9609061
9608874
9608866
9608832
9607774
9607728
9607487
9605927
9605742
9604990
9564740
9602711
9599348
9597931
9597930
9597929
9597928
9597927
9597926
9597639
9597006
9565123
9542026
9542025
9542023
9542021
9595781
9596159
9595037
9588700
9591882
9591591
9591584
9591583
9591580
9591218
9591216
9590722
9589668
9589486
9589473
9589057
9588498
9588492
9587161
9587071
9586416
9585683
9585383
9582581
9582572
9581197
9580856
9580850
9580652
9580287
9580063
9579574
9579365
9516913
9578814
9516975
9516926
9577633
9577488
9577133
9577083
9572348
9571977
9570633
9570215
9570358
9569907
9569058
9568161
9568159
9568142
9568092
9568052
9564291
9563542
9563543
9562815
9562814
9562813
9562812
9560793
9560501
9559227
9559151
9557530
9557477
9557475
9557472
9555165
9554195
9554189
9553612
9553406
9551263
9551154
9550443
9543164
9543128
9525971
9548219
9548203
9546258
9542525
9545108
9545107
9545106
9545105
9544174
9544144
9544139
9543676
9543665
9541309
9540392
9539555
9539294
9539110
9538564
9538450
9537635
9537215
9536994
9536590
9534706
9534199
9534034
9473261
9533751
9533244
9533141
9530890
9529853
10179921
9529291
9529288
9528987
9528840
9528832
9526709
9526634
9526631
9458330
9524712
9525294
9524595
9523201
9523349
9523343
9522214
9520813
9519672
9517742
9517740
9516882
9516056
9515821
9515530
9514806
9511136
9510245
9510128
9510123
9510122
9510121
9510120
9510118
9509945
9509606
9500648
9508203
9507433
9507422
9504687
9504607
9501829
9499972
9506362
9506763
9506736
9506724
9505218
9505217
9505213
9499361
9499265
9497879
9496457
9495201
9492156
9492155
9492154
9492150
9492149
9492148
9492147
9492042
9492013
9491214
9490602
9490600
9490281
9488046
9486584
9486896
9486386
9486071
9484947
9484636
9484634
9485041
9484932
9483220
9483219
9483213
9482114
9482113
9481500
9480340
9479998
9479956
9477108
9476928
9476925
9476924
9476372
9474590
9473076
9470182
9371865
9467642
9467641
9467574
9467569
9467563
9467167
9467164
9467125
9467070
9467069
9467068
9466701
9466325
9466063
9465769
9464949
9464534
9464507
9464439
9464237
9462491
9462245
9461696
9461325
9461314
9461313
9461311
9461034
9460519
9460499
9459637
9459635
9459634
9459633
9459629
9459628
9459627
9431542
9385768
9385765
9349584
9349576
9349575
9349574
9349573
9349572
9349571
9348631
9457259
9457258
9457253
9457216
9457153
9455799
9456118
9453907
9430820
9391181
9451563
9452077
9452023
9449631
9449448
9448099
9448014
9447383
9446536
9446128
9445411
9445196
9443764
9443391
9442264
9441284
9440893
9440827
9440806
9438938
9438766
9438393
9437218
9436182
9435863
9435434
9434876
9434015
9433134
9429860
9428928
9391190
9426431
9426438
9426436
9426433
9426430
9426428
9426419
9426415
9424961
9419156
9419122
9419116
9419100
9416692
9407202
9414944
9414658
9382998
9414190
9414048
9413806
9412999
9412844
9412835
9410390
9409994
9408652
9384138
9373233
9373172
9406695
9404902
9404704
9402640
9404447
9404116
9404100
9402665
9402636
9402335
9401903
9401213
9399655
9398757
9398753
9398743
9398742
9398735
9398720
9398706
9398654
9397010
9396398
9393755
9393618
9393257
9392798
9392339
9392614
9392613
9390136
9390004
9389515
9387911
9387910
9387909
9387900
9387899
9387814
9385128
21528337
9374431
9374366
9374327
9374234
9374217
9374215
9374174
9373603
9373596
9368667
9368503
9360971
9365245
9364252
9363455
9363448
9361697
9361496
9361100
9359494
9379692
9360562
9360556
9360534
9360526
9360519
9360507
9360506
9359470
9355239
9354893
9354427
9352401
9345104
9347814
9380643
9380635
9380628
9348181
9346151
9329373
9329372
9328388
9306512
9341351
9335437
9331571
9380818
9380817
9333695
9333531
9333021
9331301
9330591
9330589
9380504
9322970
9322610
9322609
9316787
9316779
9315093
9314478
9311991
9308735
9308612
9305712
9305404
9302310
9302303
9301617
9300691
9299662
9299494
9298290
9296181
9295070
9294132
9293819
9293793
9293788
9290950
9288789
9284711
9284706
9279871
9275066
9275062
9262492
9292740
9281353
9264364
9266964
9250238
9270449
9513694
9447292
9447291
9447290
9387091
9379517
9379512
9377989
9376479
9323825
9323626
9315053
9314059
9302396
9300200
9300199
9293851
9292959
9292951
9288142
9286911
9279568
9279566
9269979
9269838
9268983
9266657
9263335
9263334
9258341
9255157
9255147
9253356
9253346
9245241
9231803
9231760
9180911
9230192
9379102
9379101
9379100
9379099
9379098
9379097
9379096
9379093
9349369
15251794
9990277
9990276
9990275
9990272
9990270
9990264
9990254
9746698
9471369
9441502
9411291
9411290
9403122
9395820
9380605
9380603
9349323
9349322
9340338
9340235
9338026
9329625
9329585
9299875
9288568
9282206
9277111
9269905
9267163
9262098
9259967
9253028
9252711
9250320
9248991
9247627
9246939
9243586
9242342
9240297
9237176
9236831
9236830
9236487
9234388
9232980
9230664
9227878
9225783
9224811
9223855
9219796
9218911
9218907
9218899
9215474
9215314
9215269
9211756
9211755
9210356
9209467
9204611
9202544
9199230
9199229
9223675
9196014
9192832
9192808
9191532
9177455
9324662
9314112
9306074
9294782
9289762
9274701
9274694
9274693
9270266
9263528
9261744
9259520
9255274
9255265
9254748
9240623
9236894
9236893
9236892
9230814
9228264
9226220
9226219
9226218
9226216
9226204
9226203
9226202
9226201
9226200
9226199
9215391
9215370
9209527
9205869
9204746
9199655
9197862
9195818
9195571
9193832
9193822
9193808
9192845
9191792
9189175
9189168
9189167
9189166
9187112
9186475
9182818
9181323
9181321
9181233
9179117
9179066
9177425
9177415
9177414
9177396
9172002
9143389
9289816
9188856
9205469
9158007
9139227
9115296
21590108
15251477
9411419
9297290
9291652
9280977
9267482
9267155
9258811
9235106
9232395
9230999
9212886
9197081
9179200
9179199
9174630
9170717
9170428
9170425
9169646
9169129
9167720
9167684
9167683
9167682
9167681
9164219
9160884
9160320
9160319
9158394
9152545
9149226
9146685
9143850
9143573
9141569
9141564
9141559
9141554
9140396
9135994
9135025
9135009
9118047
9173384
9190444
9100018
9137380
9100645
9140077
9129141
12114668
10743143
9891105
9411355
9281036
9265135
9265128
9258464
9257505
9257504
9235037
9211129
9202653
9198581
9176772
9169327
9164074
9162908
9161822
9151131
9150704
9147086
9144857
9141397
9136516
9133704
9133701
9133700
9133698
9133696
9133683
9133681
9133680
9121176
9112914
9111444
9100614
9099488
9099477
9096393
9093737
9092921
9092737
9085167
9075733
9075702
9122686
9118790
9066463
21590044
9380971
9333770
9226030
9221312
9221310
9137354
9134245
9130606
9121150
9121114
9121113
9106294
9105132
9103951
9100800
9100769
9100545
9099982
9099539
9094030
9083940
9083757
9074859
9074522
9074516
9074515
9070206
9068588
9068584
9062519
9062503
9062487
9062474
9058259
9054472
9051050
9051032
9041169
9030851
9015172
9157722
9061032
9100540
9157532
9020124
9038381
9081799
9812478
9187540
9152635
9152633
9142665
9135503
9128893
9125483
9117274
9116904
9102448
9088756
9088672
9086578
9086573
9086565
9083515
9077095
9076442
9071985
9070340
9068951
9067108
9067102
9054632
9054617
9051186
9051185
9048921
9039204
9031774
9031763
9028371
9028370
9028369
9027275
9025752
9025742
9024242
9024233
9024215
9024214
9024213
9023693
9023252
9021116
9012481
9008215
9003007
9064419
9064416
8985087
18406782
15251487
12743874
12743872
12743871
12114791
12114790
10870585
10771807
10763000
10436612
10392180
10392179
9757667
9739856
9739840
9739839
9734090
9686011
9686008
9686005
9686004
9685998
9682763
9637108
9626421
9616893
9615026
9615003
9615002
9614886
9588039
9580066
9575650
9574423
9574362
9574114
9551228
9538377
9521512
9521510
9511322
9507690
9505263
9498199
9474866
9474865
9474864
9474858
9474857
9448967
9446364
9446355
9446350
9446341
9446100
9441551
9439923
9439922
9439921
9439915
9436482
9436481
9436479
9436472
9408347
9408307
9406463
9401500
9381687
9368310
9368306
9368305
9368302
9368289
9368282
9367082
9363838
9350447
9344247
9329640
9306541
9306540
9303357
9297862
9292743
9289506
9276290
9272455
9265538
9259198
9252208
9249821
9247317
9247107
9247102
9239254
9239253
9239252
9239251
9239248
9239247
9239246
9239245
9239244
9239243
9239242
9239241
9239240
9239239
9239238
9239237
9235860
9235859
9235760
9221638
9221637
9221636
9221635
9221634
9221628
9221132
9221121
9207967
9204204
9204190
9198828
9198824
9198706
9198705
9174720
9174719
9174717
9174701
9170965
9167949
9167948
9167946
9167945
9167944
9162507
9161839
9159047
9158666
9158263
9157412
9149305
9143934
9139613
9139605
9134578
9116114
9104751
9102714
9102614
9102602
9091394
9090975
9090969
9082340
9075071
9075070
9072007
9068103
9066604
9065657
9061694
9061119
9059568
9059552
9054892
9052406
9046521
9046062
9043033
9038075
9037116
9035579
9034747
9034735
9029764
9022744
9021721
9020497
9018918
9018916
9018915
9018914
9018913
9018912
9018911
9018000
9015705
9013831
9007042
9006677
9003417
9001272
9000596
9000407
8998152
8989229
8989223
8989222
8988747
8988737
8985367
8981969
8980362
8978415
8977426
8970181
8950331
8943172
8980243
10179743
9020926
9388857
9280463
9182295
9132562
9132235
9110345
9081928
9061284
9045959
9038627
9038540
9033879
9033233
9025717
9025705
9023867
9015439
9007176
9005145
9003111
9001198
9001197
9001196
9001195
9001192
9001190
8988680
8988671
8982370
8981280
8980352
8978873
8978191
8978190
8978189
8978188
8978187
8978186
8978185
8976503
8973289
8970514
8969338
8958307
8957499
8957493
8957486
8957481
8957478
8957475
8957474
8955718
8954046
8954034
8947855
8940362
8929309
8991034
8918413
8918412
8911238
8958401
8952672
21594522
9387304
9293095
9275533
9132968
9132890
9122032
9084734
9082363
9019218
9019212
9012117
9006732
9004177
8997871
8996954
8995464
8982585
8979714
8979424
8977699
8972756
8970196
8960046
8960027
8960026
8960025
8958803
8958788
8958778
8957557
8947531
8944891
8944888
8944300
8942558
8934008
8933516
8923882
8923835
8922867
8922862
8922858
8922841
8920965
8917213
8917193
8917192
8917186
8915484
8912824
8912526
8911208
8909530
8903437
8902574
8895693
8887663
8885814
8857821
8875985
9816129
9239916
9156944
9076352
9050284
9046218
9044606
9044604
9044600
9005415
9005413
8997854
8977948
8972268
8954146
8951903
8949970
8936677
8936676
8936664
8936663
8933632
8933194
8921827
8921817
8917714
8913059
8912182
8903492
8896938
8896935
8896926
8888804
8888801
8884068
8883416
8871538
8865782
8863650
8862323
8862313
8855832
8855817
8855799
8855792
8853036
8828459
8827026
8823480
8819424
8816445
8781142
8806700
8806699
8782652
21594487
18406755
9172625
9172614
9140297
9072669
9055486
8992477
8991412
8984766
8984765
8984762
8983598
8955605
8955603
8952218
8949575
8927846
8917360
8917340
8912284
8910032
8909174
8909165
8908448
8908447
8905033
8895910
8895904
8887882
8887107
8885174
8882156
8880581
8879880
8870944
8870933
8854675
8842184
8842176
8842173
8842172
8830726
8812207
8806393
8806392
8804341
8800175
8800058
8795589
8790214
8790212
8790201
8790199
8790195
8784379
8784097
8784080
8780551
8756555
8756532
8678964
8678963
8678962
8678961
8678960
8678958
8797874
8761289
8892315
8759617
8759608
16696083
9816294
9118431
8983471
8964151
8915115
8912352
8883718
8881917
8881461
8878128
8875753
8875751
8875750
8872434
8872428
8871983
8871922
8869041
8854585
8854156
8844740
8844735
8844734
8844733
8844732
8844731
8831205
8823286
8823262
8795300
8794842
8780751
8772075
8768871
8768845
8768829
8761378
8761374
8760025
8760022
8754738
8751579
8751506
8712296
8712295
8697869
8697396
8697330
8697325
8697312
8695346
9438142
8663353
8690521
21541485
17372533
17372530
12114639
9590796
9163975
9072226
9005772
9005765
9005708
8999042
8999040
8998262
8972144
8967865
8965211
8963549
8962990
8925035
8884535
8883113
8870327
8862963
8829276
8816838
8813970
8811553
8807260
8807246
8801279
8776707
8759557
8759556
8759540
8757471
8712744
8698304
8697623
8696697
8693898
8689603
8678880
8675602
8675590
8675585
8675574
8670004
8655329
8758680
8662980
8926754
8640708
8662930
8649463
9041728
9041725
9027206
9026682
8962959
8908714
8886628
8886624
8869998
8869997
8844457
8837328
8837327
8837326
8830365
8828256
8823796
8822754
8818663
8803605
8782212
8782200
8782199
8781737
8774670
8769526
8766930
8758265
8758259
8740514
8725139
8725126
8710531
8710526
8707923
8696753
8683330
8683329
8683310
8683309
8683308
8678852
8678204
8677502
8673729
8662109
8662104
8661636
8655377
8654612
8651348
8651347
8649038
8645080
8633608
8657418
8635854
8616809
8616805
21544453
9387705
9387611
9377404
9289716
9162191
9072746
8965625
8965365
8876909
8841389
8832707
8827279
8800445
8796340
8792454
8792007
8779515
8779503
8762327
8736512
8732837
8732828
8726915
8702253
8698068
8698053
8693612
8693129
8691351
8687237
8669212
8669173
8669172
8669171
8669170
8626874
8626855
8626835
8626834
8626823
8622091
8619214
8616867
8633054
8649753
8616397
8609764
8685123
8602522
8622903
8620498
8609189
8608543
8618236
12114679
12114678
12114676
9715297
9387691
9110453
9037840
8935431
8925630
8925615
8925614
8912085
8912084
8867227
8810856
8793620
8777630
8754551
8740126
8733882
8733781
8733776
8732345
8729987
8691260
8691255
8691250
8691249
8691248
8648376
8636386
8636377
8636365
8619755
8612656
8604680
8620477
8608966
8625287
8721579
8640806
8640794
8700860
21594357
10967992
8964181
8964170
8935750
8935380
8919545
8907687
8907686
8907685
8907684
8907683
8907682
8907681
8907680
8907679
8907678
8881256
8868559
8867439
8857250
8846567
8846566
8838301
8786739
8786068
8772642
8772562
8772554
8766879
8754614
8744809
8743286
8743285
8743281
8734479
8731703
8729520
8729519
8729518
8729040
8727673
8712948
8707184
8695923
8695730
8692486
8686204
8680758
8678500
8678456
8647677
8647676
8640758
8629418
8629391
8623661
8616537
8613424
8599963
8620458
8620454
8839101
8631011
8616768
8621238
9064286
8925845
8851102
8834085
8834075
8833876
8816104
8816103
8814726
8814711
8810176
8777386
8777380
8777377
8775740
8742082
8732452
8729514
8729336
8712086
8697689
8692718
8689172
8685495
8667087
8664814
8657721
8641223
8636248
8630516
8611082
8611077
8609463
8601216
8593822
8554115
8570200
8567111
8822272
8625251
8552381
8544532
8543392
8543389
21594316
21594315
14653449
12114807
12114806
12114802
12114801
12114800
12114796
10387970
9854863
9827099
9816098
9387506
9312528
9238361
9216815
9216814
9216813
9173172
9163967
9162548
9102813
9102733
9101832
9101831
9101830
9101829
9101828
9084700
9082107
9067436
9065032
9065020
9035426
9033688
9014059
9004925
8991108
8986429
8986422
8981020
8981015
8981013
8981005
8980999
8980997
8980996
8980995
8980994
8980993
8980992
8980991
8973853
8963841
8959127
8952850
8949413
8935844
8935566
8934054
8934047
8931743
8929634
8929142
8929132
8926669
8924586
8922949
8919339
8902057
8902054
8878650
8878649
8878648
8878633
8871764
8871008
8868098
8859779
8854730
8851687
8846306
8840438
8838117
8829625
8821960
8821957
8818388
8817448
8817246
8813465
8813069
8809337
8807338
8803709
8801808
8801748
8801747
8801735
8794588
8789493
8778805
8776173
8774920
8773369
8770681
8770310
8768554
8768211
8767676
8767520
8767519
8767518
8767511
8767331
8767330
8767324
8766217
8761701
8760694
8750570
8740942
8734449
8734289
8734288
8734287
8734286
8734284
8734283
8734282
8734273
8725375
8712624
8711238
8706286
8706045
8698744
8695161
8691639
8685044
8685037
8672855
8657483
8649124
8632274
8630926
8615674
8601754
8590947
8590945
8588421
8588420
8588399
8586105
8576460
8568474
8565224
8565215
8565134
8561866
8560383
8557249
8557195
8551423
8550800
8550795
8550785
8550774
8546897
8546048
8544456
8544007
8536638
8532842
8530502
8545102
8582691
8525362
7503600
8848697
9002774
9002772
9002771
9002770
8935135
8927569
8838340
8838338
8826082
8808303
8808099
8781630
8778160
8770542
8745673
8736272
8725064
8709920
8709919
8652994
8652287
8652272
8640891
8640890
8635037
8634781
8634704
8631425
8614404
8608782
8608780
8608779
8608778
8608777
8599045
8599044
8587217
8570987
8552540
8551740
8551159
8551158
8538620
8538619
8530612
8530576
8530575
8526589
8523115
8522302
7585643
7503088
7495277
7493375
7492017
7491545
7491533
7491529
7491520
7491519
7491518
7491517
7491516
7491515
7486437
8529211
7591297
7493567
8525342
7478522
8521828
7574204
8539213
7475679
7475671
7478621
21597874
17589022
17589014
17589008
16296245
15251569
11980085
8804475
8787964
8787961
8787957
8742194
8733284
8712598
8710152
8680655
8635070
8592813
8587752
8584031
8581147
8575487
8571726
8565381
8565380
8561707
8551139
8551138
8551134
8548952
8538031
8538029
8536233
8533397
8526646
7588259
7581978
7576472
7565764
7563204
7485737
7485736
7485735
7485734
7478657
7483075
7591305
7478581
7563185
7559045
7553635
7487897
8545316
7568187
7571112
12114741
12114740
8924162
8904052
8845309
8771150
8616991
8616990
8616989
8616988
8575279
8574299
8574293
8565674
8563482
8563479
8563473
8563470
8555125
8552578
8542909
8529444
8523308
7676961
7664649
7595172
7595171
7595170
7589589
7574809
7573680
7572790
7570326
7568826
7567004
7562053
7559902
7559879
7557943
7547225
7499934
7493165
7491567
7487710
7479095
7474408
7585459
7585451
7575550
7566982
7566968
7658869
7567979
7665221
7553599
21552887
8983781
8983780
8948810
8798954
8773059
8650028
8625196
8597864
8580878
8580565
8580557
8574157
8548039
8547542
8547536
8523166
8522436
7677193
7675498
7673402
7672794
7669594
7669234
7658205
7646866
7646861
7646852
7590452
7588944
7586607
7571971
7571967
7544959
7496838
7483674
7623921
7544615
7647668
7651730
7656221
7630645
8657967
8625130
8562286
8556060
8556059
8550383
8545591
8526949
8521787
8520004
7675648
7675641
7666591
7664897
7664896
7663633
7655643
7648163
7648162
7648159
7639188
7635458
7635457
7632152
7630853
7630178
7630175
7618817
7611541
7598310
7593269
7588433
7576775
7568801
7568800
7565583
7563612
7561509
7559096
7543527
7496502
7491183
7491182
7488870
7488867
7483337
7473696
8625108
7645082
21597769
17590612
17590607
12114651
8653668
8540130
8529122
7793746
7793745
7793479
7791800
7785635
7785601
7676714
7672975
7669734
7641404
7640935
7629998
7627938
7622684
7618962
7614801
7609522
7608283
7608273
7608266
7608252
7608246
7607650
7604875
7603720
7603714
7595682
7590742
7575334
7571383
7570047
7570041
7569734
7566512
7559085
7554673
7554656
7551007
7541801
7622305
7784092
7771453
7553740
7787631
7600531
8612724
8592518
8574804
8571807
8521452
7788005
7788004
7788001
7781810
7774904
7768463
7767429
7760928
7754899
7750460
7747252
7747250
7747249
7747248
7747246
7747245
7675472
7670562
7669928
7665828
7648478
7634508
7630747
7630741
7629646
7596047
7594243
7580271
7580263
7580262
7580261
7577748
7554340
7551291
7549149
7548648
7548382
7547138
7544717
7542953
7538881
7473371
7768633
7744853
7538760
7743505
7743500
7771800
7767910
7761994
7663678
7753555
7750098
17590579
8630807
7798013
7797658
7762349
7762345
7762325
7750943
7745026
7745015
7744995
7744991
7738659
7738653
7738647
7737350
7720661
7717366
7670926
7662489
7661310
7657314
7647938
7647933
7647409
7645954
7644950
7641022
7641020
7638512
7628144
7621562
7621561
7617906
7617324
7610744
7606696
7606695
7606690
7594220
7588555
7588552
7567932
7565804
7539202
7539201
7479349
7479348
7479347
7766760
7709916
7536131
7770421
7731681
7711079
12114692
11725045
8580806
8532409
8530235
7883559
7789007
7788999
7788997
7768706
7761278
7756250
7745559
7736432
7729119
7723373
7720896
7714126
7714109
7714105
7714090
7714081
7709885
7707111
7705835
7699452
7673806
7667611
7652614
7647578
7647576
7647575
7634521
7627269
7627264
7621758
7617649
7613899
7613016
7606193
7596693
7561236
7560812
7534701
7713780
7770401
7711589
7750622
7750812
7737192
7720705
21556583
10887022
8819958
8657490
7898112
7892930
7890856
7889377
7889178
7887782
7878546
7878531
7872249
7871154
7871153
7870452
7867554
7862147
7854778
7853568
7796774
7796196
7795127
7794796
7787996
7787323
7778218
7774607
7754734
7750210
7741233
7735560
7730485
7730464
7659253
7615909
7615908
7615903
7558815
7547131
7539738
7538162
7536460
7533768
7533229
7864888
7899423
7731294
7852392
7862443
7850808
7708002
7898165
7845675
8771097
7990768
7990760
7882219
7860043
7858744
7857233
7856976
7855718
7852507
7852483
7830117
7796654
7789257
7787439
7787437
7787433
7787432
7787431
7787430
7787429
7787396
7775198
7770674
7756676
7750064
7745123
7744593
7744592
7738719
7725045
7724358
7707918
7706986
7706855
7705228
7695829
7651934
7651932
7647956
7629392
7629391
7629390
7629389
7629388
7629387
7629386
7629385
7629384
7629383
7629382
7629381
7629380
7629379
7629378
7629377
7629375
7556591
7530987
7846437
7895867
7838530
7836081
7529918
15251608
10740693
9524659
9454211
9454169
9454131
9454130
9053160
8835426
8787324
8787318
8787281
8768234
8768233
8761648
8758819
8745700
8745063
8729404
8714574
8713588
8651040
8646626
8646621
8645933
8630453
8612873
8600671
8597491
8580067
8573606
8569112
8561700
8555702
8555694
8549607
8545194
8543094
8536054
8534359
8531449
8531448
8531446
8531445
8531439
8531438
8531436
8524202
8524196
8519399
7998541
7985898
7985890
7968787
7895436
7895434
7895433
7894291
7889629
7887038
7883555
7883548
7883546
7879679
7873218
7869866
7859408
7834455
7829632
7829628
7799077
7799075
7799059
7784260
7777711
7772918
7770308
7760853
7760657
7759783
7758998
7755340
7755338
7755337
7755336
7755335
7754545
7751320
7750101
7747925
7747922
7747917
7742758
7727310
7725847
7718734
7713991
7705480
7704243
7698017
7696363
7695966
7677635
7677405
7671101
7655743
7644210
7640449
7637610
7633123
7630084
7617075
7585766
7578881
7578871
7576592
7569395
7539648
7500798
7500796
7499446
7496599
7487672
7483450
7483426
7479214
7900231
7806543
7859885
7991245
15160121
9053561
8613173
8613171
7995425
7995409
7994910
7990481
7989996
7989991
7989975
7989485
7988420
7985706
7985088
7985087
7985086
7985084
7985083
7985082
7985081
7985080
7985079
7981058
7980904
7980252
7980249
7978010
7972697
7972685
7956323
7889606
7884588
7881414
7874818
7874804
7855107
7854918
7851143
7851142
7851141
7850681
7814974
7792208
7745234
7745231
7711430
7711429
7698732
7545002
7541370
7538157
7532529
7527743
7999049
7968133
7982370
7954371
7956798
7888858
7888857
21607519
21607498
21593537
18407231
17974411
7987796
7979902
7977973
7977960
7977646
7977430
7973894
7970809
7965159
7962338
7962336
7962327
7962323
7959670
7956923
7956909
7952164
7952158
7935476
7923017
7917201
7888478
7874109
7874006
7872477
7858480
7848802
7844948
7838488
7837701
7829997
7829941
7829658
7829158
7828360
7824775
7822183
7822175
7820407
7818740
7817246
7810096
7806661
7746747
7746733
7724824
7699210
7698841
7633197
7633196
7533849
8001692
7974404
7934463
7927917
7808352
7954336
7954329
7831231
8092038
8000831
7997381
7993141
7992080
7989843
7989842
7989839
7945063
7944893
7944495
7935418
7931661
7927316
7925114
7925100
7921223
7892044
7865016
7849720
7843995
7828622
7826911
7826689
7824441
7820818
7814246
7810079
7807728
7807641
7802884
7739878
7735379
7531788
7522412
7915823
7915822
7939528
8079907
7925269
7835899
7914936
21607474
21607472
21607467
8085556
8079898
8077365
8077363
8071685
8062273
8060034
8052483
7999965
7995293
7988395
7984808
7982310
7979503
7964141
7960741
7955890
7921216
7916559
7895583
7858091
7847847
7838115
7824050
7818240
7799897
7609706
7597502
7525511
7974795
7521273
7936983
8053752
8058736
8062217
8056459
8055459
8052462
10155145
8028167
8528363
8528355
8528348
8060133
8059781
8050496
8045989
8045985
8045955
8045952
8045944
8045569
8042569
8039129
8030813
7988483
7987634
7987633
7987299
7982684
7973583
7971799
7955763
7955744
7953345
7952151
7939014
7931796
7913660
7867546
7811827
7804136
7536453
7536449
7536448
8050090
7913169
8033057
8052826
8007013
8208524
8078678
8056583
8053295
8052940
8050128
8049133
8039305
8030752
8027262
8027257
8027249
8014678
8010239
7981368
7975780
7973759
7958401
7957345
7955947
7950888
7924106
7924101
7923738
7911734
7900350
7848112
7809410
7806093
7725751
7725749
7725748
7725747
7725746
7725745
7725744
7725743
7725742
7725741
7725740
7725739
7725738
7725737
7725736
7725735
7725734
7517912
8059474
8072328
8205254
8204042
8204012
8203968
8198983
8198334
8196451
8192057
8187085
8090631
8073982
8066203
8062468
8061889
8051591
7970050
7965990
7951583
7951575
7951573
7946987
7937716
7927441
7919058
7918941
7910779
7808807
7808803
7808792
7514955
8061156
8016606
7937637
8028957
8209203
8009718
8192956
8185329
8178773
8169713
8092946
8088785
8077623
8077617
8074961
8073008
8067701
8061591
8059161
8057782
8053130
8053115
8053107
8047322
8028752
8024741
8024104
8008897
7991471
7940496
7913671
7909817
7514864
7514367
8016900
8179637
8177601
8166707
8166684
8156527
8070721
8155649
8143880
21567003
9234301
8207614
8197355
8196236
8196166
8196165
8195322
8183237
8182325
8180971
8166967
8166160
8162163
8161741
8160648
8157713
8157706
8157705
8152182
8147789
8141431
8134447
8134111
8117004
8116996
8090582
8072704
8061332
8061120
8056152
8043744
8037840
8027371
8026388
8019372
8011021
8011019
8007789
8005740
8004865
7987948
7959983
7936767
7933000
7930381
7930379
7930376
7918087
7915165
7911761
7911752
7536447
7536444
7536443
7536442
7524012
7520169
7520062
7519046
7512670
8114235
8135794
8159411
8022730
21566963
9584724
8208368
8203205
8203097
8200621
8195930
8194403
8187309
8187297
8177201
8176927
8176677
8175471
8169237
8162258
8152166
8150457
8147226
8147215
8146276
8143231
8133143
8131002
8130857
8127860
8126160
8126134
8117203
8117195
8109538
8086206
8075176
8075172
8063261
8046675
8037597
8033463
8028737
8021137
8017158
8008695
8001429
7975172
7965145
7914214
7913514
7913027
7913025
7913024
7913022
7851696
7834437
7515660
7509290
8133948
8117301
8208687
8177857
10358261
8311501
8310416
8310401
8299556
8299093
8294996
8294995
8290261
8284411
8209888
8204401
8185817
8161492
8156343
8149912
8132799
8131874
8131233
8130887
8130886
8129428
8121182
8119720
8108764
8085087
8006332
7932966
7912585
7906256
7509563
7508715
7906866
7906865
8140667
8293807
8314301
8293411
8293410
8293409
21607316
14688895
11894786
11894782
8785928
8746014
8313918
8309471
8306474
8305764
8305688
8302590
8289456
8288703
8285837
8281463
8279452
8277640
8275426
8275421
8275419
8274250
8271850
8209221
8205357
8204693
8198395
8197768
8187596
8184649
8184648
8184647
8184646
8180782
8180442
8177617
8165018
8156114
8155500
8155499
8155399
8154142
8153413
8153406
8149647
8148983
8137584
8133177
8125790
8125784
8124482
8118747
8088289
8086348
8085782
8082921
8074540
8066339
8054863
8054861
8054788
8053635
8051432
8045204
8040373
8038990
8038507
8038503
8037794
8031568
8025198
8019454
7984956
7984511
7978748
7978747
7959631
7956663
7946598
7946597
7942274
7941769
7938438
7936753
7933917
7920009
7920004
7920003
7919994
7917559
7917529
7917362
7913369
7910548
7909283
7908818
7907913
7904611
7882452
7882451
7882450
7882447
7882446
7882445
7882444
7882443
7882442
7882441
7882440
7882439
7882438
7882437
7882436
7882435
7878198
7870223
7867699
7867472
7865965
7857722
7857421
7857412
7841930
7840490
7833681
7833667
7833666
7833658
7833657
7826922
7820299
7818923
7812988
7811114
7788816
7747167
7714554
7711516
7711508
7711507
7711506
7704804
7704777
7704692
7704691
7704689
7702925
7701735
7584009
7534634
7533668
7533667
7531029
7528064
7526405
7525593
7522683
7516279
7511561
7508906
7483170
8293853
8252485
8121922
21573476
8304049
8299652
8295068
8293626
8289014
8270036
8270035
8262832
8259840
8256214
8256212
8256211
8256210
8256209
8256208
8255080
8254427
8250698
8246625
8238736
8190060
8190059
8190058
8190056
8190055
8190053
8183745
8177446
8147029
8143536
8127457
8119235
8118200
8115286
8080485
8013410
7951541
7951537
7951533
7909244
7907180
7905285
7903002
7900389
7524636
7524635
7524634
7509102
7507160
7507159
7504177
8265349
8282128
8106149
7902566
8411574
8402490
8314213
8312681
8310827
8302810
8302729
8292447
8290506
8290505
8287875
8273609
8269679
8269678
8269674
8269670
8264021
8253569
8253562
8249519
8239354
8229255
8229236
8216066
8170724
8170710
8157294
8152563
8152561
8152560
8152559
8152558
8152557
8130309
8130165
8130164
8122332
8121605
8121263
8077344
8077333
8060594
7913649
7902219
7510524
7509630
8233465
8116082
8116073
8233173
8262271
8226154
8265532
8402689
8413627
8413250
8412163
8410272
8408476
8408458
8408453
8405474
8398712
8372945
8372778
8300076
8300067
8295384
8291446
8287772
8282966
8274125
8272881
8264428
8263403
8262461
8259368
8257771
8244108
8242993
8242991
8242306
8242305
8233844
8232185
8232184
8230756
8230307
8214308
8214294
8214291
8214290
8214289
8214286
8213752
8212238
8211687
8175265
8168197
8136426
8033673
7996497
7913437
7904964
7691865
7690684
8216254
8374016
8364936
8364879
8364878
8357116
8310240
8211018
8211014
18407160
8403733
8403716
8379531
8370709
8368926
8367802
8365334
8363490
8362591
8362573
8362572
8362060
8360262
8358721
8355078
8353035
8273382
8260526
8253072
8243450
8238764
8237680
8237371
8234992
8233239
8229446
8227948
8225250
8222936
8222931
8222585
8222584
8222583
8222289
8222288
8218875
8183180
8174488
8174487
8135291
8103231
7964256
7828228
7764071
7691161
7510386
8363616
8102129
8339229
8339226
8339225
8409736
8408710
8403696
8403695
8402050
8394105
8377761
8375861
8375857
8374896
8370008
8367049
8361285
8351555
8345040
8341053
8338484
8338480
8338479
8326383
8323093
8265936
8261851
8240672
8230381
8217489
8213851
8211386
7522532
8321271
8321270
8321269
8321268
8369686
8102591
8090662
8415479
8350939
18407151
8508424
8497382
8415594
8379624
8377305
8374729
8372687
8372028
8366405
8360060
8360058
8360056
8360048
8358287
8356534
8352554
8351956
8344032
8330414
8325953
8325941
8323073
8321766
8317610
8276546
8276544
8267738
8257071
8257069
8257066
8257063
8257058
8257057
8234866
8154663
8108648
8108641
8103403
7904498
7690629
7689076
8395154
8415450
8508367
8390674
8364707
8392703
21573653
21573641
8512271
8503738
8503737
8503736
8503729
8501149
8501144
8498926
8498334
8497644
8497641
8491622
8491614
8490927
8397391
8396979
8389529
8379198
8376147
8373835
8369268
8361004
8341248
8340250
8339736
8337441
8330267
8319403
8313758
8313757
8289752
8265930
8211979
8100624
8100201
8005991
7920886
7920883
7916031
7690409
7688705
8502029
8316989
8355874
8317436
21573635
8519260
8519090
8516511
8510876
8504394
8504057
8498133
8494443
8492842
8492607
8489173
8488484
8488473
8488255
8487055
8483363
8478769
8478715
8414679
8395413
8377414
8367624
8363884
8357966
8338197
8337890
8335454
8334560
8330445
8326444
8320434
8315535
8266606
8209466
8100564
8096795
7944975
8487264
8482618
8453583
8480165
8511093
8508845
8507710
8502979
8492068
8490261
8489083
8482026
8479675
8478982
8478835
8475796
8473515
8473386
8473377
8471039
8462460
8456359
8455392
8455090
8387921
8386436
8367205
8330472
8319377
8311812
8211396
8131485
8104578
8103268
8099609
7997661
7686616
7685628
7684778
7684202
7682574
7508741
8385451
8442504
8514976
8511927
8509067
8495962
8492227
8480068
8476156
8469641
8469542
8469541
8465648
8465647
8462605
8460840
8458106
8457127
8456164
8454270
8451391
8451035
8441273
8441271
8441051
8441041
8440615
8440170
8434709
8429201
8392382
8386116
8386058
8321728
8261943
8226602
8101110
8097904
8016043
8003707
7980064
7716641
7683502
7682102
8426623
8382533
8094510
8435810
8434024
8420446
8433775
8495887
8494786
8485782
8485781
8485776
8485775
8476144
8476139
8474151
8472856
8463550
8461623
8461239
8459030
8448568
8438791
8432784
8432053
8432011
8431362
8430374
8430364
8426735
8426505
8387395
8381075
8096455
8094268
8062024
8428559
8425457
8425755
8093642
7678281
8424140
8420767
8380555
10912028
8569622
8519203
8519202
8519193
8518032
8513705
8512738
8506623
8502253
8502252
8502250
8502249
8502248
8499766
8499760
8499235
8495044
8484484
8484067
8481279
8473075
8472497
8471284
8467180
8467161
8465936
8465659
8465653
8461613
8459600
8459311
8459308
8458284
8457292
8455341
8448329
8447194
8445155
8440607
8440133
8436098
8433214
8431525
8428421
8428296
8424151
8423216
8421653
8421082
8421076
8420756
8419143
8418651
8418459
8416851
8416150
8416149
8416138
8400682
8398337
8398273
8396479
8396187
8394204
8393011
8391082
8388752
8388158
8383262
8372556
8369658
8369657
8369656
8362454
8355405
8354127
8333152
8330872
8330871
8330868
8291667
8291214
8280504
8280301
8280300
8279854
8279853
8279852
8275668
8275665
8267685
8262479
8260232
8259688
8257865
8257862
8257861
8257858
8255592
8250482
8250481
8223990
8219610
8217360
8213148
8210090
8173578
8167569
8154995
8154987
8154986
8154985
8154983
8139192
8118226
8118224
8116224
8105555
8099830
8099828
8099464
8098331
8097390
8095831
8094664
8092809
8092808
8092807
8092806
8092805
8092804
8092802
8092801
8092800
8092799
8092798
8092797
8092795
8092793
8092792
8092791
8092790
8092789
8092787
8055812
8055811
8050385
8046879
8046870
8017079
8015228
7976670
7975399
7974965
7944285
7912917
7908560
7777390
7757616
7757596
7757595
7757580
7757579
7757577
7757573
7757572
7757568
7757560
7757559
7697064
7693076
7692664
7678053
7583941
7583938
7520168
7519978
1451075
1451074
1464181
1491962
1491767
1489858
1483945
1480126
1477008
1471194
1471193
1468777
1468765
1468756
1464638
1463122
1463119
1463118
1463115
1463108
1463103
1463097
1461653
1460519
1460501
1457362
1457350
1456599
1456275
1455320
1455319
1455318
1455316
1455315
1455309
1453841
1448106
1366242
1365695
1363083
1361106
1337819
1334253
1333981
1303083
1300600
1295658
1294248
1284124
1281936
1281935
1462145
1436087
20169709
1576917
1538934
1494490
1486687
1483923
1479499
1478828
1474334
1471452
1468917
1467914
1463693
1461545
1458448
1457385
1452134
1452122
1450834
1449028
1448904
1448049
1443391
1443376
1443107
1437145
1432179
1432166
1431062
1424386
1405127
1384643
1382831
1363062
1362156
1341479
1337742
1330875
1305380
1302844
1299288
1295468
1294829
1294802
1287736
1282032
1280319
1480578
1480285
1448337
1437560
1436031
1436030
1527668
1470618
1396151
1523294
1493570
1483296
1474323
1445060
1445050
1444533
1440903
1438997
1434853
1434848
1426297
1424975
1424358
1424357
1422665
1415299
1415298
1411945
1411944
1411259
1409635
1403156
1398541
1398540
1393868
1393857
1384673
1384672
1356609
1338363
1336223
1333048
1328020
1284371
1280346
1280098
1522169
1527000
1516009
1454770
1393069
1522880
1522879
1529126
1518435
1517383
1517381
1517360
1516929
1514762
1511425
1503728
1503716
1493475
1481461
1481384
1480595
1477899
1476063
1476057
1462637
1450071
1448235
1446786
1439000
1435790
1427615
1421720
1421718
1408238
1402321
1394100
1364265
1362306
1360496
1357069
1356907
1353939
1344823
1344818
1343126
1328990
1325596
1292405
1520327
1466086
1512271
1397386
1397385
1501857
1629989
1643626
1643612
1502193
21584551
1640709
1639933
1639932
1634938
1521636
1521621
1518724
1518723
1512532
1510186
1508530
1507882
1499082
1477467
1437838
1430377
1404203
1403317
1402373
1402052
1396183
1394547
1390551
1389891
1388566
1356639
1355598
1353300
1340963
1340401
1324127
1323381
1322431
1322279
1285031
1323286
1634542
1516721
1619687
1609105
1351654
1638844
1636536
1636346
1634206
1633237
1632470
1629423
1627292
1620547
1619946
1619011
1614245
1613585
1613584
1610250
1535374
1528604
1524008
1517082
1517080
1517077
1512778
1508369
1508139
1502411
1496948
1488745
1447491
1437298
1428764
1416515
1413849
1413844
1413840
1413837
1413835
1413831
1413829
1413828
1413827
1413825
1413748
1399365
1396082
1385649
1384245
1384244
1381340
1357828
1357826
1354241
1323373
1319482
1305472
1637108
1627139
1320006
1608965
1386464
1642087
1641355
1633635
1623331
1621212
1617848
1607156
1602739
1597728
1595056
1593885
1592886
1592878
1590285
1507687
1502902
1455827
1449362
1441535
1436261
1409080
1409079
1394406
1389983
1385105
1377944
1376218
1375804
1356524
1352125
1350898
1350886
1350670
1323058
1302988
1630684
1602902
1599469
1620011
1568178
1374682
1352395
1573942
1636432
1630013
1617800
1614399
1598660
1597516
1591716
1591702
1587049
1586606
1582317
1580136
1580132
1578327
1575301
1573886
1569189
1569160
1568756
1523166
1516338
1509717
1506620
1483988
1483986
1443999
1434408
1391697
1349577
1320769
1315249
1314955
1307709
1603426
1523705
1369745
1598250
1559222
1558128
1523722
1556868
1565936
1633347
1613359
1597092
1595331
1595326
1585315
1582516
1582515
1577416
1577414
1566350
1562132
1558314
1556866
1552188
1551065
1533574
1530535
1527197
1496271
1461232
1432828
1373582
1355453
1351314
1351093
1349235
1333469
1318449
1284336
1547217
1740487
1737400
1632043
1611802
1605958
1601647
1598480
1592597
1592592
1592591
1592590
1592589
1579696
1574951
1564434
1564432
1563711
1558799
1557212
1555099
1552686
1548891
1548887
1543168
1542996
1542995
1542652
1539762
1537289
1484992
1392511
1374189
1371451
1371148
1348208
1351693
1543493
1371278
1740931
1739770
1739769
1739593
1737587
1737461
1730801
1594480
1591297
1586312
1569295
1568350
1565783
1563183
1561118
1560306
1559673
1559671
1558930
1558615
1552893
1552064
1550101
1548369
1547914
1532241
1531711
1376685
1372885
1364223
1351465
1349452
1348415
1314267
1314005
1305592
1310350
1531528
1728417
1728388
1572565
1566012
1345812
1728783
1420806
1362411
16104082
1740509
1737627
1736326
1731714
1730572
1727816
1644108
1638938
1636246
1632974
1632973
1627395
1625034
1606890
1605547
1602949
1601483
1600524
1597239
1595235
1594986
1591071
1586507
1580935
1574029
1571042
1569803
1559296
1557833
1557546
1555984
1554411
1551372
1551364
1551363
1549399
1547380
1547377
1545412
1530851
1528299
1526262
1526261
1525587
1525586
1525580
1525578
1525567
1524944
1524506
1523044
1521170
1514288
1512725
1501906
1497939
1493375
1493373
1493372
1492728
1486179
1485747
1485257
1483877
1483876
1483875
1483874
1476240
1475583
1472631
1468509
1466156
1465285
1457306
1449260
1448601
1448600
1448599
1448598
1448597
1448596
1448595
1445745
1422238
1422230
1421698
1421005
1418597
1402488
1398158
1396031
1396027
1389492
1388684
1385030
1382501
1381131
1380846
1376658
1375873
1375062
1371984
1366172
1366127
1365776
1363368
1362424
1362423
1362421
1362420
1362419
1362409
1362408
1361703
1361449
1360169
1359042
1358440
1358304
1356053
1355485
1355324
1350454
1345570
1345538
1345364
1345363
1344539
1344442
1343987
1342063
1340689
1340683
1338830
1336420
1334840
1332102
1326270
1315279
1309541
1309349
1305063
1303648
1303608
1300785
1297527
1294162
1294156
1294045
1292974
1290253
1281780
1761559
1808692
1838153
1792072
1959987
1944274
1933775
1840428
1823030
1822335
1818320
1809878
1809877
1808784
1807282
1805136
1803289
1791838
1791835
1788432
1788431
1780240
1769183
1769167
1769134
1768679
1768209
1756500
1748427
1745984
1745983
1745982
1745981
1744716
1744714
1743312
1726928
1721488
1665679
1662858
1660629
1720314
1956681
1837099
1657985
1939648
1953407
1952311
1950335
1950324
1950323
1947019
1943190
1943111
1941379
1941144
1931616
1928560
1923234
1913544
1805543
1803974
1803966
1770936
1761166
1761161
1759542
1757150
1752089
1688253
1686137
1664116
1658255
1369551
1781039
1762384
1756468
1917156
1752339
1758209
1913529
1756473
1890154
1921833
1951888
1932733
1929820
1928343
1922026
1918379
1909702
1898242
1843277
1843271
1833847
1823857
1823851
1823850
1823849
1823848
1823847
1815117
1803737
1803100
1803099
1801830
1800880
1797074
1761595
1761285
1753205
1751692
1745932
1742925
1683348
1660390
1656222
1655999
1655394
1923470
1962092
1950342
1938365
1938359
1933823
1933104
1925939
1923534
1886441
1880588
1839914
1774449
1771245
1768049
1753551
1750162
1750160
1722043
1717926
1715126
1714832
1683575
1682109
1659098
1657487
1678803
1883388
1861693
1678119
1868455
1714602
1862455
1944307
1944303
1944153
1936546
1935716
1934528
1934526
1919332
1913610
1907225
1869998
1869997
1869994
1869993
1861493
1859647
1844766
1843847
1813248
1807796
1802682
1802675
1788076
1754086
1683504
1679528
1648698
1859419
1854748
1891347
1854723
1677785
2070332
2058861
1884353
1854616
2056622
2071230
1859949
2072699
2066807
2066791
2066790
2063977
2062755
2061480
2054791
2049733
1961942
1960908
1948009
1940060
1935379
1935377
1935376
1935375
1927184
1927181
1927180
1927179
1927178
1927177
1927176
1927175
1898477
1891937
1885334
1873655
1814515
1810171
1806812
1792897
1788959
1788197
1782215
1777352
1758347
1720716
1712540
1682970
1679843
1668767
1657482
1650439
1961598
1889508
1710535
2049778
1851664
2072027
2070592
2069846
2066431
2064982
2046691
2045945
2043027
2042692
2026740
1922882
1905947
1889128
1871995
1868656
1857791
1786970
1782708
1774930
1774446
1724302
1723086
1714566
1674409
1667490
1647663
2040535
1674445
1875750
2021946
1886684
2070777
2060154
2057613
2054990
2054989
2053456
2045512
2038708
2036636
2035743
2035738
2031539
2029752
2028710
2024633
2024624
2022740
2022710
2021469
2021344
2013038
1930018
1920963
1907046
1888139
1887151
1885167
1882136
1876769
1867098
1861355
1852077
1851908
1815990
1726908
1726904
1726903
1711132
1709790
1708338
1708334
1676840
1666319
1902162
2019455
2004339
2004338
2004334
2050369
2038737
2021917
2015925
2004304
1957235
1947477
1922081
1903197
1900776
1895859
1874479
1867112
1831716
1820969
1709483
1677951
1677279
1673164
1672166
1646098
2046433
2014575
2008300
2046418
1998949
1672053
2068014
2067999
2062779
2055980
2051095
2045081
2036891
2036890
2034946
2034945
2034944
2034943
2034942
2034941
2034940
2034939
2034938
2034937
2034936
2034935
2034934
2031356
2031122
2022485
2013621
2013199
2011403
2005453
2005446
2001162
1996541
1996540
1996539
1904509
1893026
1888448
1879287
1864317
1859574
1847861
1781276
1781270
1762106
1762104
1678022
1676862
1675702
1653892
1847806
1866473
1826355
2030663
1997164
1991267
1996981
1826154
1993431
2061570
2054320
2047892
2033339
2026678
2013729
2013728
2004508
2003374
2001881
2001879
2000227
1996591
1992985
1992608
1992582
1992028
1991803
1989942
1989464
1987738
1985750
1848495
1848384
1824169
1713922
1707851
1678415
1675127
1675124
1673649
1671565
1648384
1646901
2003358
1673219
1946516
1891173
1796792
1672289
1985815
1850777
1988026
21269085
8701690
2065571
2065569
2059614
2059608
2058089
2055563
2045252
2044071
2041383
2040337
2036263
2035260
2031557
2027859
2026087
2026084
2019909
2018653
2017188
2014705
2014145
2013457
2011933
1998875
1998874
1998873
1996860
1994327
1989905
1988751
1988750
1988632
1987898
1987500
1987446
1987445
1987444
1987440
1987439
1954823
1954822
1952518
1950160
1950157
1947764
1947763
1943544
1943407
1936146
1936053
1936052
1935516
1932576
1924993
1916659
1910478
1907423
1904597
1904596
1904594
1904593
1904588
1904180
1902319
1900275
1900261
1899065
1897849
1881285
1879269
1879263
1878525
1878524
1875625
1874339
1871955
1871617
1870917
1870365
1867972
1862697
1859276
1851641
1849506
1846098
1841732
1835589
1827317
1826448
1824490
1824340
1824337
1822361
1821916
1821914
1819221
1809592
1807790
1793966
1793907
1792428
1791735
1780636
1778212
1772472
1769297
1768941
1750288
1750287
1750285
1750284
1750277
1750190
1749587
1745491
1743201
1726695
1726694
1726693
1726692
1726691
1726690
1717025
1715431
1709087
1688108
1685876
1683063
1675511
1669195
1666771
1660401
1657098
1657077
1653924
1651565
1648943
1364893
1364479
2269360
2074072
2249192
2087212
2263801
2291337
2290209
2287978
2282261
2280880
2272884
2267683
2266393
2265404
2253211
2252107
2249620
2248735
2247846
2247845
2247844
2247843
2247842
2247841
2247840
2247824
2247065
2245724
2245385
2244590
2174102
2148066
2127358
2127330
2125985
2102248
2084827
2078246
2074989
2074986
1980932
1978945
1978561
1978560
1963681
1726416
1726415
1704496
1700992
1701631
2242383
2229079
1977512
2237690
2175251
2292153
2284514
2282316
2280107
2277774
2276355
2276351
2267632
2260009
2256427
2256417
2256416
2256415
2256356
2254149
2252991
2250366
2241457
2241052
2239991
2239819
2231001
2227923
2211127
2176287
2173051
2172274
2146011
2121914
2121913
2120951
2102295
2101416
2096158
2092727
2091284
2091283
2087466
2087459
2084293
2076875
1966155
1701601
2256195
2270315
2147242
2211641
2208032
2084423
2401708
2292657
2292656
2292479
2291402
2288027
2283998
2274096
2264434
2262517
2258175
2232180
2225682
2225668
2223175
2222420
2222171
2222147
2222011
2221232
2221231
2218893
2209842
2209841
2209840
2151235
2136274
2090795
2090792
2086204
1979011
1976126
1964897
1702251
1701232
1699409
1697930
2209431
2400971
1697567
1976772
1976006
2274682
1975424
2393055
2385675
2288854
2279526
2266631
2266075
2264584
2263749
2261914
2261913
2261912
2261911
2261910
2261909
2261908
2261907
2261906
2261905
2261904
2261903
2261902
2253630
2253409
2246531
2243443
2242848
2239745
2239744
2235983
2230587
2218757
2200444
2175703
2175702
2170072
2168432
2168350
2145560
2118414
2118413
2117528
2103064
1982538
1979773
1979350
1975986
1708432
1703929
1701953
1696883
1696850
2205027
2209922
2203493
19215381
2393818
2385096
2381258
2381052
2380337
2376184
2370141
2276432
2251958
2239314
2230393
2225480
2206191
2200145
2168081
2083534
1977536
1974875
1974210
1696070
2115330
2357697
1695118
2230473
2230471
2230465
2398883
2390769
2390632
2370293
2369236
2369216
2368982
2363927
2362208
2361862
2361471
2360146
2251216
2232344
2229929
2221797
2220394
2204803
2200627
2196280
2196027
2114758
2102667
2101431
1973172
1972348
1694499
1694496
2368170
2250789
2142779
2198385
2287572
2287571
2287570
2342537
1973282
2397523
2390796
2383397
2382806
2376714
2376403
2370699
2359949
2355746
2355745
2354577
2353376
2346381
2346366
2340128
2252860
2228687
2217001
2204006
2198553
2195434
2195433
2195432
2195431
2195430
2192218
2189387
2168040
2168039
2162453
2161019
2114603
1973281
1694985
1694984
2354492
1692789
2346910
2337358
2381109
2379481
2377809
2375810
2368449
2368447
2368445
2368431
2368430
2365854
2361664
2361565
2357717
2350628
2343703
2343694
2343693
2343692
2343691
2343690
2342372
2328703
2249597
2239406
2236769
2196988
2194210
2193180
2160350
2112816
2108546
1983764
1977843
1975692
1975468
1975185
1972766
1695544
2343480
2334411
2375118
2375117
2375116
2375115
2375114
2375113
2375112
2375111
2375110
2375109
2165340
2329887
2370960
2317816
2392603
2374647
2373902
2371832
2370424
2370095
2361653
2325263
2323412
2311068
2311063
2252852
2246675
2192477
2186337
2186336
2186333
2186332
2186250
2186249
2183158
2180978
2180977
2164546
2157830
2157829
2157143
2134378
2110643
2108650
1971777
1969255
1715748
1715746
1715744
1699752
1690976
2348921
2139215
2322273
2180960
2313719
2321224
2322244
1970849
2329872
2179738
2328825
2139232
2365955
2360458
2359396
2351077
2346268
2345402
2342234
2341237
2335800
2334042
2332719
2332718
2332208
2323012
2322802
2321461
2321460
2318003
2318002
2314107
2312276
2312106
2306991
2302665
2270881
2206466
2206461
2194206
2193484
2191216
2191215
2181164
2163739
2109784
2107720
1969787
1698387
2317935
2362798
2406025
2297661
1968058
2407105
2405871
2349183
2330443
2325609
2323888
2323727
2320743
2314516
2314197
2313353
2311296
2302785
2301441
2300903
2300897
2297682
2297642
2225018
2225014
2182476
2182224
2182037
2180141
2158623
2105703
2105155
2095238
1702666
1689163
1689162
2137593
2184414
2327136
2298499
1967221
1978383
2301042
24152827
2407922
2404249
2403625
2394474
2389646
2389644
2389643
2389640
2389638
2389634
2372412
2368326
2363591
2361739
2356657
2353764
2349029
2339574
2338037
2330684
2330357
2329899
2327906
2326564
2324785
2321439
2320776
2313739
2312607
2312602
2310607
2310439
2307172
2306894
2304298
2300393
2300283
2299794
2299788
2298143
2297281
2297240
2295866
2294782
2294770
2293877
2293795
2292224
2291631
2286217
2285662
2281955
2280648
2279499
2279446
2278724
2278722
2278210
2275984
2268538
2261215
2261200
2261199
2259267
2259260
2257560
2254383
2244626
2238953
2234206
2222401
2221999
2210635
2202183
2202182
2202179
2202176
2198824
2187493
2186969
2185686
2183036
2181018
2180238
2178541
2173080
2170263
2167601
2166978
2156401
2155079
2149188
2145893
2143039
2135990
2130998
2130222
2117838
2117837
2117836
2117316
2111522
2106754
2106118
2103678
2102354
2101676
2100571
2093661
2091821
2085366
2085357
2085267
2085258
2083549
2082334
2082081
2082077
2079274
2075308
1983691
1983688
1983683
1983681
1982076
1980342
1978382
1977454
1976364
1973536
1970917
1965798
1964783
1964227
1708628
1708600
1706609
1704453
1700457
1699058
1692523
2516813
2595504
2582437
2804917
2804915
2697555
2696064
2695666
2689238
2688557
2688127
2636958
2633916
2632476
2632472
2626153
2625600
2621836
2621827
2621826
2621504
2621038
2620659
2614015
2613926
2609238
2605846
2599948
2596621
2594972
2594368
2589960
2589602
2588125
2588124
2588123
2588122
2588121
2588108
2585183
2557998
2557953
2557880
2557521
2556021
2518908
2518897
2517548
2516841
2490923
2480720
2480596
2819704
2694058
2818148
2817218
2816818
2814754
2793993
2697827
2696941
2696419
2696232
2686993
2685000
2677860
2676140
2636292
2633425
2631916
2630069
2627751
2626396
2626383
2626382
2626365
2625949
2623269
2612393
2607690
2598561
2594155
2593228
2588930
2588929
2588927
2587568
2575183
2574436
2572534
2555653
2553781
2530205
2518700
2518403
2514201
2513156
2511713
2480046
2479256
2603222
2531392
2588358
2607815
2553014
2571085
2607796
2815809
2813362
2811625
2810561
2807197
2807148
2805343
2803926
2803445
2802985
2802984
2801605
2799406
2797745
2796349
2789232
2766309
2689895
2687684
2681507
2679847
2636776
2636698
2625402
2620265
2608217
2603277
2599575
2584863
2573626
2551628
2515957
2508025
2479559
2476239
2529507
2686230
2588730
2555974
2768243
2529497
24221595
2817247
2816209
2813348
2812482
2810843
2807887
2807881
2807819
2807659
2806355
2804946
2804581
2804448
2802479
2797533
2797530
2777243
2775005
2774906
2774858
2774855
2774778
2698735
2682616
2681887
2681067
2677576
2633005
2608594
2604873
2592833
2592742
2588438
2586425
2576280
2575220
2562719
2562402
2549642
2548412
2518445
2478437
2475315
2812455
2796466
2549424
2681472
2569964
2776751
2743276
2773138
2474323
2641802
2780041
2805535
2799973
2798220
2791060
2789374
2779691
2773619
2769945
2769841
2767151
2766248
2765464
2753974
2752980
2752828
2752521
2751865
2751862
2743263
2670494
2667172
2602257
2583031
2570633
2568166
2547036
2508192
2504410
2736500
2736489
2755034
2753139
2810962
2810922
2796972
2794874
2794826
2779835
2779677
2762552
2761659
2753847
2751897
2749362
2746867
2746864
2742487
2742444
2742431
2740989
2736505
2736503
2731109
2699711
2690062
2690057
2683010
2674776
2662250
2660611
2631696
2626280
2623225
2614961
2586502
2548813
2545940
2545061
2543498
2506120
2504920
2499590
2773076
2749666
2770181
2544165
2475662
2749651
2749647
2498332
2499862
2654432
2816215
2794956
2792940
2778870
2769037
2769034
2768764
2758893
2749236
2744404
2743696
2743634
2739656
2732609
2729824
2729189
2727903
2721443
2720668
2718862
2681446
2663479
2661882
2656599
2656245
2631449
2583816
2583743
2583057
2556223
2555141
2481937
2721382
2548579
2757687
2807480
2807472
2786126
2762727
2747970
2746907
2741684
2731155
2731149
2730125
2728801
2723189
2722500
2716285
2715835
2715291
2707805
2679526
2674505
2663577
2655428
2654483
2651830
2649921
2649228
2595460
2567235
2544221
2542712
2541004
2507736
2506672
2498605
2481935
2473935
2741227
2677987
2752394
2744644
2651141
2747139
2800873
2784072
2761496
2753630
2751339
2751333
2730063
2729539
2728922
2725934
2709963
2705914
2705868
2705688
2703057
2661934
2654446
2651843
2648825
2566146
2544835
2539636
2539440
2538133
2520456
2519398
2518548
2507242
2498821
2484910
2484902
2471179
2733846
2660010
2927450
2930528
2917321
2645038
2563669
2563668
2716433
2710229
2651933
2651932
2523043
2917966
2927278
2919936
2919935
2917068
2914297
2793133
2783660
2747668
2746657
2744721
2740316
2740312
2736843
2734856
2731913
2724724
2722382
2722171
2709740
2703542
2663426
2652900
2652187
2652185
2652183
2652182
2616991
2574082
2570396
2567324
2561894
2544341
2542931
2540508
2538871
2537339
2519207
2494235
2472733
2466027
2717035
2711476
2646090
2922856
2914278
2913329
2930688
2921232
2921231
2917665
2916907
2916458
2915541
2914403
2787816
2763368
2747609
2739094
2733178
2731553
2731388
2711623
2710688
2707760
2664445
2659356
2648942
2648253
2567231
2563938
2538791
2536219
2470235
2465188
2463908
2710388
2713334
2463071
2720738
2930261
2929904
2929206
2928556
2926718
2922977
2921341
2920620
2920619
2919261
2917266
2916371
2916369
2916368
2916367
2916360
2915473
2913822
2913799
2913623
2913447
2912879
2910914
2910415
2910411
2910198
2910191
2909554
2909201
2909199
2909197
2818422
2816146
2815689
2814186
2812957
2807846
2807845
2807839
2807154
2807153
2807152
2807151
2807149
2799227
2789823
2786600
2785324
2782791
2780150
2776601
2774114
2771491
2765295
2765294
2753685
2752182
2744215
2742295
2741583
2741582
2741427
2729878
2719532
2712868
2711836
2711816
2711378
2710483
2705750
2704285
2704137
2699641
2693312
2692573
2692068
2686508
2684102
2683975
2680865
2678744
2675864
2675716
2675280
2675279
2665608
2662682
2658731
2656230
2654836
2649020
2649019
2649018
2647774
2646465
2645746
2644760
2644744
2644743
2644468
2643748
2643747
2643745
2641306
2640896
2639132
2635843
2632974
2632970
2619195
2611030
2610780
2610610
2609534
2596958
2590864
2590858
2587716
2577491
2576959
2576958
2576957
2576956
2576953
2576951
2576948
2576947
2576946
2576942
2576941
2576938
2576937
2575578
2575577
2573874
2572567
2572527
2572526
2572525
2570483
2568716
2567176
2561506
2560512
2553574
2540055
2536993
2536977
2536500
2536454
2521756
2520445
2518532
2501207
2499241
2499093
2496525
2493360
2491808
2471539
2462573
2849929
3200284
3191450
3056606
2974318
3253470
3252360
3250133
3246114
3237204
3230638
3217257
3204680
3204679
3202264
3200073
3196104
3195602
3195455
3194851
3194850
3194849
3194848
3194847
3194846
3194845
3194843
3194842
3194841
3194835
3194829
3192007
3190398
3179951
3145718
3077734
3076276
3074185
3073946
3068650
3067061
3059517
3057480
3056830
3055886
2906036
2855724
2852697
2849171
2848326
2848260
2466753
3265620
3206692
3273321
3273320
3269006
3255938
3253032
3253029
3249653
3246777
3235967
3233867
3232898
3222465
3210625
3204661
3201877
3201876
3188810
3185287
3185160
3184953
3183748
3180443
3167811
3167804
3153412
3147444
3141260
3078959
3070540
3064713
3057914
3057101
3049049
2849783
2464364
2462318
2461040
3217984
2902423
3170027
3072548
3421418
3416277
3245216
3245215
3245213
3242762
3219546
3218511
3217546
3208808
3203989
3199019
3192741
3177753
3171699
3153209
3072773
3071570
3057259
3057258
3046740
3046736
2907094
2901655
2901430
2852709
2848088
2845025
2843354
2460800
2902563
3216753
3188537
3411626
3047534
2461831
3410941
3410936
3406406
3406405
3402392
3230730
3223181
3216517
3201861
3180614
3180613
3141876
3137315
3072168
3067073
3045454
3043550
3043549
2856622
2852601
2845256
2900383
3293774
3172681
3139912
3420938
3420936
3420933
3420932
3420931
3404979
3402028
3401110
3400718
3400406
3392392
3390969
3390337
3293987
3241425
3230321
3185493
3182390
3181249
3176697
3172520
3171838
3171155
3138826
3066329
3066328
3053513
3053511
3053510
3053506
3053505
3048002
3048001
3048000
3047997
3047384
3041727
2906326
2901928
2460730
2458739
3054628
3383199
3218276
2968150
3388588
2970082
3411280
3408115
3394892
3389595
3389594
3389593
3389346
3382350
3379131
3289724
3260644
3259906
3247851
3244117
3235899
3222901
3221827
3210869
3209191
3188336
3179980
3176578
3172590
3172583
3153196
3143139
3140182
3140176
3061922
3054306
3054030
3051755
3045277
2975038
2900208
2844462
2839948
2838266
3388422
3289735
3289967
3413598
3408641
3402144
3402143
3401189
3398111
3396742
3390591
3378788
3377630
3374235
3372690
3369368
3369367
3365349
3365348
3254258
3251490
3210483
3185476
3168076
3143545
3137195
3132415
3042207
2901667
2464866
2456871
2455610
2454902
3172898
3407193
3407192
3410144
3359436
2896950
3420998
3418990
3390979
3389046
3379756
3376702
3375981
3373306
3359968
3358683
3356011
3355687
3284501
3284499
3283983
3282486
3281744
3275101
3271305
3258543
3220773
3206759
3178068
3169093
3153378
3145821
3129452
3064893
3047462
2900771
2838744
2835397
2453986
2968570
3136041
3349427
3290639
3258183
3399222
3393902
3392132
3390372
3376480
3371722
3371552
3370895
3362271
3362267
3353856
3352444
3348903
3345727
3290664
3290663
3290532
3287492
3283656
3280602
3279732
3187755
3142712
3133336
3132690
3043167
2968509
2905066
2897264
2837006
2836118
2836014
2831713
2484898
2484896
2484894
2484892
2484891
2463738
3347223
3386318
3399090
3342383
3291430
3291428
2966370
3401995
3401993
3392847
3392828
3392827
3388838
3388678
3383531
3378491
3378490
3372961
3372958
3368834
3368759
3366090
3364935
3362401
3352271
3352268
3351057
3349341
3348166
3342130
3289822
3289821
3285378
3283607
3278637
3276396
3276392
3260348
3244321
3235354
3134797
3079564
3064435
3045907
2897346
2838213
2836348
2834476
2833301
2455858
3354068
3340134
2893259
3162301
3371508
2893198
3358046
3344253
3341777
2448025
2830592
3125065
3359474
3422710
3396509
3388705
3371999
3368333
3362132
3361079
3356217
3356216
3356215
3354295
3350431
3349711
3346738
3341287
3341277
3340996
3339110
3338019
3281849
3281848
3281847
3281846
3281845
3281844
3280210
3277907
3277471
3277393
3276724
3276288
3257746
3168308
3136981
3136977
2893670
2838774
2833056
2832453
2964020
3121619
2826461
3387312
2891910
3419045
3412822
3408230
3399667
3399666
3393750
3384462
3381624
3378456
3375619
3371897
3371370
3369711
3367598
3363421
3360577
3348948
3348941
3346173
3343672
3343575
3343574
3339966
3337623
3337618
3337337
3337050
3336977
3336259
3336214
3334936
3334935
3334817
3291493
3287850
3286117
3285776
3285409
3285408
3282392
3281190
3278071
3272981
3268420
3268419
3265064
3261569
3260397
3260237
3257257
3255864
3254803
3253796
3245676
3243157
3242348
3238830
3232432
3218501
3217024
3213354
3213226
3213016
3211032
3207484
3202993
3199736
3193404
3190158
3190153
3176823
3172662
3172660
3165198
3162927
3152949
3140480
3140476
3131955
3129866
3076108
3074031
3073954
3061237
3060152
3059909
3053337
3052482
3044271
3044270
2976987
2976001
2967662
2967585
2900621
2900620
2900618
2899923
2898364
2897752
2895541
2895537
2847227
2840992
2840655
2838792
2836203
2835528
2832116
2826723
2468463
2462148
2461000
2825037
3677033
3499974
3433088
3690171
3686358
3686350
3686349
3686348
3686347
3686346
3686343
3681445
3681441
3680483
3680475
3679200
3677000
3676998
3500524
3455372
3450511
3449790
3449533
3433063
3432614
3428064
3425160
3329252
3328463
3327023
3322815
3314789
3124038
2908613
2828294
3500723
3684612
3678089
3664425
3320602
3431197
3672126
3688766
3687325
3679194
3675109
3674917
3668671
3663354
3507418
3499447
3451639
3449654
3446890
3445442
3445436
3440233
3437619
3427856
3425131
3425130
3330934
3327969
3321221
3320695
3319531
3318629
3315165
3117521
2901773
2894239
2890675
2827721
2825895
2448847
2447717
2962104
3316965
3652005
3423662
3423660
3682963
3696136
3682198
3680909
3678111
3677667
3661839
3661838
3661825
3661677
3660196
3498624
3447115
3447112
3436306
3434281
3432699
3315127
3119538
2895168
2892121
2821721
2451152
2441842
3695238
3695237
3694165
3692891
3687428
3685539
3673465
3673464
3673463
3672952
3670314
3668379
3665692
3665322
3661585
3661584
3661050
3630879
3626563
3626517
3626516
3625293
3624730
3452528
3440884
3425833
3329719
3318273
3312711
3311664
3306937
3306936
3117755
3111678
2889821
2889715
2888195
2823333
3627535
3117211
3117198
3612986
2957662
3671658
3669307
3666053
3663313
3658359
3656022
3654988
3626032
3622782
3618882
3613785
3612295
3607759
3605864
3602392
3602391
3602390
3597710
3433776
3308756
3305613
3117471
3112776
2890517
2822327
2820817
2442021
2441614
3658666
3608841
3500074
2956598
3600795
3595467
3682218
3670271
3669564
3658867
3652482
3623436
3623435
3620879
3619285
3616906
3616905
3604985
3602357
3581085
3580165
3498562
3474436
3446050
3433340
3425304
3318263
3308468
3300386
3115636
3036916
2890729
2890090
2886243
2828726
2821736
2440217
2440216
3627516
3603721
2973881
3303262
3581059
3308179
3111604
3614119
3669378
3660888
3659973
3630707
3628093
3628022
3624802
3624800
3620065
3613355
3613102
3600228
3595413
3594427
3591751
3589762
3581747
3579583
3579051
3569145
3567854
3311481
3296806
3296227
3039200
2954978
2886576
2884942
2883196
2442086
3658661
3668355
3613725
2883027
3107724
3828959
3658932
3653178
3632529
3630696
3625158
3623951
3613477
3613317
3613204
3610373
3601392
3600594
3581670
3581618
3576454
3573825
3572549
3571493
3473869
3313602
3307290
3269661
3036621
3036290
2884794
3554676
3603427
3821840
3586739
3827546
3827545
3826972
3692544
3654533
3647760
3625308
3611910
3610534
3602988
3601791
3584852
3584489
3581610
3580805
3580781
3563588
3551167
3551147
3551146
3551145
3551144
3308366
3307730
3296289
3295450
3106674
3105323
3079444
3035000
3031835
3031425
3030693
2956510
2882613
2881618
2825088
2446302
2436207
2435145
3570128
3558403
3586567
3815295
3552916
24233335
3829547
3827442
3821125
3803320
3803311
3652917
3618217
3590714
3589835
3588552
3568974
3567512
3564836
3563879
3561214
3561208
3545617
3494370
3492369
3467830
3428884
3297715
3102542
3039033
3033850
3030213
2884645
2883264
2882037
2434226
3587680
3601782
3576528
3028751
3804492
3574723
3829536
3814488
3814486
3813749
3810493
3801181
3793847
3676075
3629040
3629033
3619809
3607983
3587786
3577019
3575832
3563716
3560578
3560446
3550124
3546391
3539312
3492366
3304874
3152690
3027281
3025247
2440230
2437003
2433953
2431761
3824313
3821256
3550403
3802014
3550267
3492492
3822484
3821708
3820602
3820598
3812545
3805414
3800535
3799676
3799541
3794806
3794100
3791213
3692888
3692337
3690651
3685251
3682668
3673686
3669824
3667212
3665982
3662857
3659307
3632485
3632064
3628854
3622567
3620023
3617618
3603185
3596470
3593570
3592595
3592149
3587204
3587203
3587202
3587201
3584872
3576093
3573877
3573876
3573875
3570881
3569338
3567391
3564400
3564377
3563179
3561602
3553107
3550777
3540230
3539304
3538834
3538147
3500937
3500936
3500453
3499109
3497515
3497513
3497508
3475920
3475919
3475910
3454749
3454742
3454107
3454105
3454104
3454100
3454099
3454098
3454097
3454096
3454095
3453959
3448767
3448049
3441640
3441639
3441638
3441637
3441636
3441635
3441634
3441633
3441632
3441631
3441630
3441629
3441628
3441627
3441625
3441624
3441622
3441620
3441619
3441618
3441617
3441615
3441614
3441613
3441611
3441610
3441597
3440474
3440469
3437790
3436827
3433725
3432004
3430989
3426516
3423978
3332576
3331227
3331226
3331225
3327801
3327800
3327097
3327096
3322697
3319973
3316243
3312117
3297962
3296556
3135701
3128159
3127807
3126538
3126537
3116758
3103327
3103324
3078263
3038219
3034614
3034547
3029991
2962366
2957033
2955486
2952454
2950656
2899945
2899944
2894088
2891655
2891654
2891648
2891647
2891646
2891645
2891643
2891640
2891639
2891638
2891216
2883074
2883022
2879655
2831560
2831559
2828062
2828061
2826368
2448179
2446641
2436779
2433862
2433835
3561359
3101253
2881230
3808388
2883243
3097825
2879243
3536402
3825074
3819930
3814327
3808965
3808964
3806967
3806966
3798947
3793092
3789026
3787471
3787470
3787469
3787468
3787467
3787466
3787465
3787464
3787463
3787462
3787461
3773569
3768841
3768840
3595679
3568224
3562345
3498561
3490762
3308183
3097277
3033051
3028685
2948942
2881797
2878988
2878066
2878164
3491070
3024119
3100346
3785730
3785729
3785728
3785727
3785726
3785724
3785723
3785722
3785721
3785720
3785719
3785718
3785717
3785716
3785715
3785714
3537847
3537846
2878394
2431354
3796104
3756778
3756777
3810588
3810576
3536387
3490472
3464596
3824363
3820853
3813491
3811144
3791789
3790917
3782568
3778201
3776922
3775664
3772510
3771858
3770736
3769862
3760876
3760117
3760115
3755995
3755994
3466732
3466581
3104557
3095581
3092844
3024896
3024436
3024435
2947204
2878550
2876670
3798571
3095346
3784674
3771518
3021425
3803628
3756796
3787010
3787598
3774193
3531788
3531785
2875992
3820615
3808498
3803433
3799186
3798660
3797741
3797260
3797259
3794181
3783987
3783976
3776215
3776213
3776211
3776210
3773662
3767561
3767543
3766873
3766846
3760981
3760976
3760975
3759532
3745409
3742461
3585511
3566176
3566173
3563143
3561374
3544539
3536990
3532389
3488999
3465415
3097195
3094476
3024138
3022518
3022487
3022101
3021371
2428787
3785700
2949215
2876227
2876198
3775739
3775738
3775737
3763518
3744589
3742447
3810306
3809076
3795014
3791667
3788563
3784042
3774773
3772270
3772071
3766698
3762345
3762177
3756648
3756083
3753077
3752730
3752370
3750015
3740680
3738776
3655426
3641324
3627850
3623932
3535222
3528414
3488930
3305318
3105238
3032545
3021377
3020852
3020630
2876465
2430591
2429019
2874436
3775698
3788392
3784128
3757058
3755484
3751096
3751089
3751088
3748576
3748574
3748001
3747158
3742994
3742922
3731026
3718691
3622985
3547452
3526307
3093427
3091724
3090942
3090341
3089192
3020530
3019022
3015551
2945307
2875121
2429888
2428725
2427550
2427136
2425922
3763006
3540845
3525082
3788166
3488230
3526193
2876419
3827492
3791655
3781376
3775224
3773357
3757744
3755697
3742324
3736381
3733270
3724320
3724061
3723194
3711256
3708539
3575982
3537944
3535385
3524223
3486708
3461653
3459920
3459917
3106898
3085913
3030054
3030051
3019222
3014086
3011253
2873751
2424399
3750457
3725155
3725154
3084061
3011805
3724906
3459939
3773246
3766140
3766138
3763964
3755182
3748878
3744870
3743189
3738308
3730089
3722429
3719272
3718832
3708267
3525885
3521695
3463308
3091541
3088995
3077346
3019653
3013484
3010699
2875869
2871041
2434371
2425826
3718934
3736190
3758853
3013818
3736171
3754843
3009429
3772138
3743342
3738020
3719849
3719391
3716561
3713701
3712081
3712080
3706618
3702570
3702500
3698425
3532164
3526774
3522234
3520410
3520288
3513800
3485648
3459329
3459038
3429944
3082509
3020879
3010688
3009548
2870075
2426693
3705196
2422801
3713879
3011621
3948132
3755694
3088487
2420797
3724264
3956398
3954625
3952630
3948123
3817951
3815694
3764200
3744702
3739013
3735706
3715634
3712548
3706611
3704707
3698510
3697657
3697656
3524468
3524467
3090400
3088416
3013147
3006477
3004918
2874602
2873544
2873073
2872701
2868883
2418963
3725061
3725060
3943039
2417695
2417694
3721351
3963731
3962088
3961595
3955552
3955461
3948764
3943022
3817861
3744860
3740769
3733179
3727452
3724174
3714606
3709598
3544122
3520285
3515702
3486115
3459470
3086595
3009566
3006964
3006075
3003643
2871802
2423275
2422105
2422104
3081833
3701168
3699664
3005035
3943064
3945275
3951627
18749919
3959740
3959180
3947901
3947820
3946309
3944706
3769345
3705981
3702514
3702091
3519952
3517476
3511551
3085992
3005374
3000588
2936386
2868807
3511408
3007314
3699197
3941098
3963885
3961413
3961119
3960026
3957250
3957249
3957248
3956324
3956189
3953934
3953267
3953203
3952420
3951124
3947807
3946060
3943971
3942454
3942001
3941599
3941586
3940612
3940513
3940424
3829811
3827196
3825585
3825584
3825253
3821005
3807522
3807517
3800263
3798839
3780505
3778583
3777861
3775123
3771260
3771189
3766914
3765918
3759324
3755363
3754666
3749585
3747940
3733859
3732310
3726615
3726185
3720480
3720476
3716024
3715999
3715614
3715229
3709560
3699842
3635247
3591538
3575679
3574073
3568825
3563666
3559056
3554875
3548133
3548132
3536520
3533844
3525172
3521703
3517201
3516050
3515708
3515507
3513455
3511027
3510025
3492839
3487307
3486239
3484533
3439667
3334295
3326448
3103521
3099463
3094240
3094239
3092456
3087907
3086060
3082636
3080490
3020745
3018656
3015268
3009197
3009118
3003826
3001477
2948594
2948072
2944210
2874658
2874028
2872602
2866950
2425319
2421518
2867421
2867829
4090063
4052955
3831844
4088349
2935799
4090912
4088310
4088297
4088188
4088180
4087743
4082620
4077539
4075686
4075685
4075684
4073104
4071394
4071393
4071392
4071391
4071390
4071389
4071368
4067396
4067395
4066446
4062656
3938473
3932450
3910657
3906977
3878776
3877564
3843091
3840923
3833899
3833405
3004763
3000011
2998885
2998592
2996743
2869844
2866591
2866590
4088496
4066461
3832639
2412687
2933715
4058920
4095387
4087389
4085492
4081112
4077483
4075672
4066746
4064989
4062059
4061381
4061320
4052973
3938469
3936828
3932271
3932270
3930112
3908407
3903705
3902203
3870175
3866460
3834738
3002667
3000910
2866724
2866431
2866429
2866428
2864393
4085660
2864583
4068609
4027931
2411384
4032671
4079430
4077385
4075650
4070075
4064348
4061729
4051119
4051116
4051106
4049249
4046835
4046713
4043953
4032016
3933862
3906009
3902896
3902316
3899904
3899903
3834315
3830629
2998961
2998424
2993656
2993348
2934622
2417931
4079577
4069246
3001450
2999621
2999620
4074717
2863644
2932697
2863585
4088210
4065692
4058095
4058094
4058093
4055334
4055333
4051408
4042594
4042593
4032051
4032045
4028001
4019714
3936845
3932792
3926294
3897751
3874685
3863434
3863433
3839877
3836475
3834825
3001207
2998673
2998672
2998671
2996373
2996349
2993148
2931054
2864898
2864758
2863514
2992904
2863123
2863490
3908594
3894966
4079403
4072206
4067207
4057333
4057136
4042911
4042910
4042813
4042507
4032040
4031075
4023923
4021446
4018781
3937687
3900555
3897763
3896799
3896289
3896182
3840933
3840075
3000331
2994934
2993371
2418697
2409102
2408737
3895047
4022627
2862335
4005800
2861458
4091184
4072672
4057649
4049137
4048096
4032637
4026119
4024889
4015501
4015274
4009294
4009293
4006558
3938323
3930910
3915085
3898336
3896581
3893613
3893150
3841801
3841752
3835170
3834520
2992005
2988011
2931886
2870690
2862629
4006938
3995489
2859923
4079392
4079389
4063721
4056633
4055409
4043239
4042992
4026949
4021746
3986815
3930227
3922611
3900884
3858590
3842125
3840082
3839014
3837365
3158726
2935295
2935294
2864243
2860806
3158995
4048702
2862066
3922546
4034008
2860305
4057721
4056440
4056439
4035911
4022843
4012199
4011273
4005950
3994579
3993839
3992484
3992444
3992443
3989603
3988552
3919920
3903738
3892526
3887580
3885927
3870819
3843693
3843692
3843691
3843690
3843689
3841868
3840848
3839103
2997774
2986305
2930929
2865082
2859842
4034376
3978516
3992235
4055275
4022871
4012527
4009973
4004489
4004077
4000098
3990675
3987330
3985793
3985746
3978546
3978545
3889080
3887828
3883413
3862578
3860620
3858770
3841772
3839408
3161141
3158460
2991420
2988129
2983886
2861094
4011426
3971307
3855682
3972809
3157942
3881603
4024942
4017921
4002054
4002053
4001695
3999584
3999394
3990476
3990162
3988492
3973744
3973051
3971887
3971419
3971371
3967189
3919481
3886584
3885208
3884957
3884832
3883407
3873005
3872283
3856686
3836955
3836950
2985321
2984735
2983054
2982899
2859145
2580109
2578951
2408883
3991013
3982149
3982142
3884925
3884924
3157153
4007210
3998572
3838372
3967175
3967174
3975583
3917817
3984369
3984364
3984108
3968957
3968896
3965495
3923241
3920625
3918965
3887564
3882630
3881239
3880982
3838266
3838128
2982076
2982058
2856898
2580772
2579863
2579051
2578727
3917691
3965094
2856897
3155850
3855302
4096227
4095270
4094334
4090007
4089997
4089765
4083775
4082807
4082297
4080053
4076227
4064037
4060258
4060255
4058200
4058197
4051810
4047268
4047267
4042999
4036068
4036066
4028901
4028896
4024839
4023564
4015589
4015049
4013131
4010213
4008522
4006972
4004016
4001630
4001347
4001346
3996448
3990051
3990030
3990023
3987701
3986382
3976435
3976419
3975152
3974566
3971896
3971789
3970641
3969810
3968709
3968471
3968263
3968260
3966895
3965830
3965829
3965822
3965651
3965076
3938763
3938310
3932037
3931342
3922110
3918079
3917657
3916018
3915244
3913149
3911861
3911530
3909693
3909139
3904856
3901454
3898697
3889326
3887545
3887295
3886045
3884481
3882633
3881621
3880943
3877961
3865869
3862206
3855583
3842907
3842458
3842077
3842076
3841384
3841016
3840556
3840554
3838513
3838293
3836662
3836659
3836658
3836645
3836071
3836061
3836056
3834730
3833248
3159578
3156451
3155492
3014031
3004675
2998795
2986420
2985379
2984898
2983908
2983247
2981080
2865835
2865189
2864774
6570496
6549407
6549195
6545156
6543755
6532970
6526804
6522175
6521267
6519948
6516695
6516435
6512401
6509843
6505972
6505971
6505970
6505969
6503370
6503368
6503367
6502251
6498735
6498479
6442697
6441993
6397504
6394335
6390767
6152560
6152538
6150555
6150553
6150300
6097662
6084634
6522311
6239252
6549036
6531487
6496594
6393273
6595551
6595543
6537317
6537313
6537312
6532742
6530843
6503683
6497538
6496401
6496272
6486608
6439756
6397437
6240696
6207198
6151728
6100205
6094710
6092257
6091597
6506226
6092333
6506297
6478403
6478402
6090453
6528116
6528115
6513957
6513956
6513233
6513024
6512496
6509564
6503946
6495352
6491491
6491490
6486308
6481460
6477269
6476634
6438696
6437106
6436417
6433698
6399583
6398754
6395305
6394830
6392400
6390519
6335991
6334240
6503438
6498154
6521557
6494751
6467138
6467135
6746863
6592925
6592921
6592920
6592919
6592456
6590909
6548284
6511765
6511474
6504772
6504771
6503955
6501009
6486520
6482865
6482020
6478629
6477116
6476611
6476195
6475918
6472115
6438622
6435260
6435198
6435021
6432242
6391082
6383090
6334963
6209859
6096600
6094883
6090569
6088583
6083973
6483409
6468384
6378353
6494858
6737670
6748945
6747754
6736207
6733684
6610687
6549274
6549005
6519029
6516379
6513192
6513062
6513061
6508666
6488867
6485348
6485347
6485346
6485345
6481802
6431557
6431542
6380443
6148808
6148807
6147022
6091347
6091346
6088894
6146795
6595323
6389194
6462720
6378803
6202390
6472711
6747984
6742325
6737074
6722747
6611265
6611007
6594437
6589581
6588234
6548027
6547747
6547312
6547282
6540763
6535164
6515183
6514426
6505535
6472152
6471392
6469655
6467764
6465766
6438737
6431485
6426773
6373002
6329664
6151224
6740771
6234573
6547515
6479379
6462254
6726982
6727744
6234530
6736344
6732376
6732372
6726447
6726444
6721784
6718735
6611278
6547969
6511081
6491566
6483624
6470434
6468838
6467757
6435095
6431369
6431368
6428791
6392839
6370416
6205477
6205176
6740885
6233572
6327674
6327666
6728270
6728269
6232592
6475061
6727283
6746330
6734337
6727595
6727594
6727053
6727045
6724962
6724961
6722982
6717867
6707192
6707185
6609895
6609568
6589589
6546764
6531150
6529228
6493836
6474811
6468814
6464751
6464281
6464268
6462193
6375228
6144034
6143549
6099533
6087305
6483229
6232538
6143227
6714092
6697317
6697313
6472651
6472650
6728234
6740202
6738497
6737499
6727720
6726843
6726097
6723379
6716384
6713727
6713694
6712322
6710334
6708696
6704664
6697301
6585814
6571549
6547188
6546663
6544820
6544812
6539945
6470504
6425781
6371436
6325051
6323053
6241845
6240671
6200749
6152721
6462500
6719604
6546807
6242502
6199352
6700024
6748383
6748382
6731030
6716658
6711587
6705330
6703815
6703194
6702880
6699863
6696626
6585686
6547987
6472249
6427386
6375099
6321700
6321144
6199582
6141993
6709215
6321874
6710445
6141460
6728209
6692296
6692289
6229786
6701866
6690834
6748257
6747362
6723096
6710059
6708121
6702217
6700390
6696687
6696582
6696568
6696466
6695484
6693819
6692098
6590256
6582329
6548579
6547900
6546965
6546495
6365736
6323784
6203728
6708613
6320153
6142988
6745469
6709944
6690009
6695252
6745296
6745057
6737928
6737914
6733293
6733292
6732528
6730410
6728436
6728399
6726420
6720383
6719224
6718038
6714201
6712078
6710846
6702389
6700935
6695345
6691901
6691026
6690876
6690590
6690156
6690037
6610450
6610449
6593990
6567496
6548209
6546787
6546639
6543805
6541515
6537731
6537729
6537726
6536611
6536204
6535934
6526927
6524965
6524254
6524127
6523373
6523233
6522604
6522058
6517420
6516673
6516257
6516256
6516255
6513702
6511490
6510363
6508107
6505195
6505186
6503900
6500910
6495973
6494734
6488217
6487830
6487829
6487828
6487827
6487826
6486615
6486614
6486613
6485689
6483202
6481470
6480261
6479802
6473745
6469378
6463716
6462785
6440353
6437790
6433552
6433543
6424939
6424892
6422617
6386075
6385802
6380375
6375208
6369503
6333200
6328889
6319268
6242283
6240402
6232711
6229881
6207659
6207569
6203730
6202441
6152465
6152459
6152458
6152183
6150628
6148974
6147126
6145461
6145460
6142718
6140849
6100412
6085710
6674927
6228896
6418504
6657122
6646175
6646172
6640494
6678442
6675221
6673728
6666361
6665952
6665951
6665950
6665949
6660353
6660352
6657002
6653023
6651524
6651421
6651416
6648816
6648815
6648814
6648813
6648811
6648801
6648798
6648795
6648794
6645085
6645082
6630419
6630417
6582964
6582963
6582962
6582961
6423722
6363278
6354425
6140338
6627204
6313176
6313317
6355525
6689163
6688935
6686625
6677954
6677786
6676525
6676081
6672340
6663993
6655011
6639442
6637750
6637334
6629365
6616471
6616422
6558210
6367352
6318081
6200055
6649664
6414633
6417502
6621620
6659087
6689362
6664534
6664533
6311819
6646471
6885964
6689408
6688701
6685635
6672305
6665504
6663272
6651457
6645058
6632895
6625096
6624779
6623365
6616144
6353060
6313798
6195732
6193705
6136523
6357872
6883279
6136320
6193112
6884222
6886021
6882263
6881105
6872788
6688483
6688257
6684568
6676642
6676171
6647427
6647410
6642943
6642131
6640984
6632220
6632214
6628000
6625452
6624363
6614764
6614332
6614326
6581018
6415540
6411773
6365263
6353830
6348069
6316719
6310591
6144294
6626347
6626346
6663164
6307629
6647931
6888211
6875686
6875677
6871648
6861086
6684554
6655952
6653458
6636557
6634419
6634416
6627711
6627707
6627706
6627705
6582031
6580763
6577842
6558356
6415596
6414986
6413750
6412029
6407747
6359300
6354962
6354961
6349350
6635280
6633893
6889306
6869682
6865624
6865436
6860136
6859995
6853672
6853671
6850638
6680287
6680285
6676632
6644059
6641444
6641442
6640975
6640974
6640972
6640971
6627457
6577200
6576544
6304132
6303577
6225570
6199664
6136321
6868138
6888573
6310419
6224149
6851891
6850505
6342746
6136090
6341650
6883734
6883731
6864094
6860553
6855248
6844615
6841556
6841555
6680841
6638927
6634393
6621675
6620585
6620582
6616934
6616932
6616896
6616895
6577195
6347871
6307938
6193671
6310773
6633022
6222338
6572543
6189791
6887607
6879941
6876414
6876404
6872383
6859775
6859749
6851649
6847489
6847273
6844163
6838358
6837608
6831371
6688481
6687970
6644054
6577213
6575553
6575552
6409459
6348384
6342703
6299538
6221697
6221301
6865723
6408731
6221286
6619633
6551838
6634495
6825055
6835294
6552523
6879741
6407102
6874243
6867987
6867757
6866782
6864849
6864848
6864818
6862356
6857735
6854971
6851742
6842065
6836473
6836355
6830513
6687904
6687599
6682252
6680671
6632358
6612302
6575793
6552738
6552737
6406402
6403004
6299227
6192560
6132023
6130834
6880204
6186447
6618314
6844904
6868631
6851357
6851309
6834653
6834652
6831915
6831161
6821852
6614856
6577865
6573091
6406992
6402279
6342893
6338326
6307626
6305255
6297717
6295614
6137511
6866848
6865557
6303869
6130340
6405233
6301462
6302856
6876497
6876397
6866776
6851738
6851737
6849671
6849663
6843685
6836581
6835595
6833017
6825357
6824446
6824239
6824006
6823901
6823900
6823464
6688393
6687422
6601841
6600362
6341442
6133658
6130781
6130703
6130134
6827978
6602971
6848911
6848160
6133321
6848345
6884383
6880575
6880456
6878729
6878728
6878727
6878726
6877876
6872147
6871490
6870584
6868476
6867510
6867477
6853591
6849213
6847815
6847416
6845909
6842888
6840715
6836852
6835952
6832988
6832753
6832751
6829171
6828166
6689439
6688141
6675518
6675517
6675516
6675515
6675513
6668867
6667704
6666492
6664184
6661979
6660678
6659923
6659044
6653493
6653490
6649540
6647055
6646293
6641357
6637577
6628440
6627595
6625517
6625509
6625112
6573830
6572468
6426859
6415902
6414245
6412451
6412429
6409563
6407194
6407193
6405999
6401898
6401667
6400254
6370009
6369069
6359522
6356642
6354701
6348882
6348881
6347991
6347672
6344100
6342575
6312757
6311557
6308546
6307733
6299640
6296867
6293108
6227137
6224237
6222383
6201010
6194982
6138220
6138219
6137991
6137876
6131877
6128962
6984486
7173060
7169569
7169098
7146900
6129697
7188170
7184914
7162066
7160589
7154724
7153533
7149121
7146996
7143171
7139541
6982994
6962706
6291910
6189188
6182970
7147117
7176894
7163090
6814596
7184228
7184098
7182593
7180004
7174259
7163481
7161914
7161588
7153098
7152865
7149473
7147626
7141396
7135205
7135204
7134448
7134076
7131088
7131083
7127296
7125737
6961716
6897119
6760645
6754925
6753576
6186762
6130656
6130042
6126268
6815521
7177824
7176869
7155090
6183227
7118899
6897598
6126348
6923360
7177823
7183602
7176859
7157207
7157011
7154165
7141970
7137087
7137085
7132362
7125073
7123490
7123465
7119957
7049349
6981952
6981722
6960184
6958984
6897711
6897708
6185927
6293086
7170259
6293075
7145140
7104951
7133211
7183024
7182869
7151286
7147200
7137827
7136694
7124765
7124290
7114941
7114009
7096542
7046910
6983182
6896772
6819535
6817987
6816159
6292059
6287968
6216313
6216164
6180629
7132892
7097958
7153618
7175316
7187752
7139982
7135862
7135447
7132166
7129929
7129928
7128271
7128270
7106741
7105600
7103831
7103719
7103637
7099794
7094306
6979551
6960394
6814409
6814009
6808295
6755587
6287848
6125349
7121361
7083130
6289812
7122102
7144498
7175109
7146669
7131360
7123975
7116654
7114714
7110080
7104624
7104620
7089837
7089835
7086528
7046455
7046403
6957738
6896915
6815582
6752092
6294576
6213521
6183845
6183367
6127216
7088402
7112060
7085597
6127842
7131128
6123698
7087060
6978994
7096188
6122498
7077798
7110696
7109862
7108710
7077401
7076796
7075102
7074544
7049447
7043767
7043761
7042069
6922564
6804478
6302462
6282522
6211321
7099288
7112012
7112011
7112010
7112007
7045510
6806525
7201619
7145496
7145495
7145494
7145493
7145492
7145491
7145490
7145489
7145488
7145487
7145486
7145485
7145484
7145483
7145482
7145481
7145480
7129521
7113478
7111817
7078424
7078181
7073356
6801074
6287776
6285336
6282795
6212498
6177234
7122945
7099441
6979010
7089509
7111188
6122134
7122936
6281904
7201137
7167162
7105708
7094796
7081828
7079578
7073416
7072907
7071062
7070081
7069501
7065753
7061688
6951012
6897038
6285243
6282727
7079236
7079235
7079234
7079233
7079232
7079231
7079230
7079229
7079228
7101951
7062454
7087584
7088355
7088353
7088348
7079679
6120429
7048746
6802500
7114706
7111950
7100046
7097135
7094368
7094367
7090374
7081895
7079258
7073141
7073140
7072448
7071845
7070089
7067973
7065349
7062137
7059925
7045044
6977999
6950032
6804138
6802912
6288525
6284516
6280422
6276153
6178252
6175219
7088323
7087925
6896367
6120163
7078958
7156559
7106058
7094809
7094706
7087239
7067157
7064363
7057256
7057088
7045468
7045466
6895830
6800291
6798062
6281742
6275984
6179284
6172442
6121747
7056166
6274872
7063220
7199015
7183025
7182754
7182561
7182555
7182552
7179845
7178716
7177658
7174615
7173250
7172417
7170879
7167997
7167191
7167190
7166583
7165532
7154572
7146356
7132270
7129948
7128410
7126888
7125941
7123844
7121251
7120668
7106763
7098357
7098356
7096917
7096915
7095865
7094204
7090593
7090286
7090285
7090265
7082055
7081537
7080810
7080526
7080515
7080513
7077852
7076721
7075013
7071990
7071506
7071388
7070353
7064415
7064410
7062604
7058679
7058535
7057643
7057478
7055929
7055095
7054452
7053702
7053527
7051223
7045638
7041541
7034259
6955587
6954241
6897808
6897757
6896730
6896702
6896323
6819704
6811233
6811227
6806760
6806085
6763030
6293831
6291946
6289395
6285840
6285522
6283586
6281017
6274895
6274893
6274780
6188692
6187120
6174010
6153040
6126960
6798434
6798381
7306927
7030469
7322903
7345965
7339270
7337800
7335548
7318406
7310513
7305479
7298799
7049681
7046646
7046644
6951931
6948409
6764786
6284606
6279968
6273045
6118254
6117566
7322390
7322383
7329665
6273340
7302743
7308934
6795486
6116812
7339753
7339104
7336919
7332697
7331218
7326848
7321406
7315311
7305135
7304653
7296515
7296514
7291580
7291570
7027992
6948920
6947676
6801599
6273277
6171979
7334263
7322558
7313630
7344949
7339839
7335055
7334557
7323340
7318192
7317979
7302600
7302599
7300605
7300245
7296995
7293654
7293653
7288491
7288483
7285875
7283051
7283050
7282760
7281013
7028344
6800602
6460172
6284492
6269737
7329143
6912555
7294892
7291156
7287444
7274676
7273652
7271190
6948083
6945015
6790265
6276212
6272314
6267096
6119749
6115202
7274938
6274709
7272942
7274932
6114752
7321324
7318217
7307141
7307126
7304549
7289516
7268820
7259337
7034982
6894933
6894894
6788794
6788356
6305643
6268681
6266060
6265058
6212312
6173296
6263925
7238338
7345622
7332305
7332303
7332298
7324491
7293797
7285386
7285385
7285384
7285383
7285382
7285381
7285380
7285379
7285378
7282994
7275099
7275021
7270570
7260515
7257702
7256336
7254868
7248725
7243704
7243694
7237713
7195929
7186186
7024655
6973011
6913665
6895002
6794025
6765675
6460934
6277641
6169474
6117142
7254622
7286347
6894978
6267713
7313524
7267023
7260863
7256806
7253472
7237420
7235982
7228999
7187281
6894450
6796396
6786042
6267533
6266516
6263464
6942292
7243735
7242733
7286343
6266021
7314656
7227214
6265274
6791776
7217096
7255258
18748868
7312364
7308165
7291136
7281244
7275737
7269112
7262831
7259569
7244728
7239448
7234871
7231020
7215288
7016424
6973081
6941144
6941142
6895108
6894371
6791098
6171762
6908722
7345113
7332289
7332285
7323519
7296912
7296911
7276463
7268924
7268276
7244865
7239870
7230644
7225731
7214773
7214771
7214770
7212513
7209776
7207204
6940550
6895083
6894650
6894233
6263611
6261577
7255806
6110946
7231333
7215162
6894475
7204390
7227545
7267411
7226060
6894636
7208332
6111658
6162039
7470791
7460837
7329881
7269555
7253331
7244889
7232352
7224399
7224387
7216813
7215938
7215376
7215239
7211893
7211094
6946105
6787814
6780319
6458389
6455475
6257751
6164513
6163751
7226015
7214269
6109961
7452869
7469890
7469208
7467024
7462393
7462390
7276917
7267504
7261440
7254840
7209303
6894831
6782508
6778682
6452355
6109732
7465366
6109803
7459819
6253696
7467066
7463418
7456446
7451642
7345948
7345000
7342021
7340687
7340686
7340681
7336665
7331656
7330032
7327156
7327149
7325827
7325037
7324601
7324407
7316823
7313766
7313761
7312427
7305615
7294575
7292125
7280841
7279693
7279692
7269841
7263765
7263287
7259944
7254859
7252596
7251177
7250456
7250140
7246276
7245667
7242763
7234930
7233957
7233956
7233955
7233954
7233953
7233952
7233951
7233950
7233946
7233945
7231360
7230831
7230827
7224878
7223427
7218812
7218809
7218808
7218807
7218806
7214663
7212627
7210414
7210042
7209281
7202424
7198496
7195726
7052586
7036066
7036062
7033987
7033984
7027382
7026075
7025437
7013692
7007286
6971013
6942502
6936621
6935465
6895949
6895679
6895591
6795433
6792830
6791438
6785532
6784077
6781903
6455853
6279007
6270778
6269397
6262071
6256403
6165727
6119069
6116357
6109795
7243657
7464538
7448704
7290403
7290402
6256051
7448529
7442803
7460633
7437864
7431583
18788166
7466407
7457469
7453449
7449369
7447520
7444563
7444070
7444061
7438112
7249225
7249220
7249218
7222956
7214502
7212151
7186943
7008004
7007146
6933269
6779223
6108330
7220011
6937766
7421955
7452106
7451577
7450745
7448653
7441790
7427909
7278484
7233942
7222693
7222692
7220381
7208040
7004165
7000492
6971459
6939991
6893881
6893809
6784195
6451664
6255716
6110476
6107240
7454056
7207325
7420680
7420672
7427886
6254172
7411825
7466044
7452934
7448906
7446853
7444979
7435777
7433845
7427027
7426906
7425242
7425234
7421373
7419673
7419666
7412405
7408769
7292160
7249181
6932254
6893846
6782151
6778691
6777905
6450883
6449557
6263597
6107125
6106949
6106648
7433048
7280590
7003182
7467315
7467312
7231706
7412439
7433220
7462068
7461694
7460353
7438670
7436334
7433435
7429434
7423931
7422144
7416187
7410531
7408361
7401638
7234393
7215316
7215312
7214723
7214311
7214304
7207183
7192339
7010071
6893388
6893334
6778092
6773105
6252273
6251724
6159611
7445407
6771290
7433273
7414997
7414645
7406141
7403524
7400830
7400828
7400301
7400295
7389665
6999920
6773163
6772746
6249833
6248326
6108170
6105164
7392124
7383091
7383089
6893171
6251807
6106475
7429952
7395929
6966963
7408693
7446123
7445539
7438460
7433865
7433863
7430557
7417748
7414908
7402190
7402182
7402043
7396294
7395811
7389091
7385579
7240873
7224772
7222649
7222643
7221069
7212612
7007233
6994947
6932874
6930522
6930514
6894224
6893108
6775570
6775117
7414039
6775193
7380835
7383426
7383425
7383423
7383422
7383421
7383420
7383419
7383415
7383414
7455261
7449540
7431686
7427843
7415548
7415547
7388347
7386493
7383498
7376073
7376046
7191605
6991143
6932046
6894437
6246146
6245856
6104010
7378994
7366647
7366646
7366645
6247054
6246112
7383864
7416706
7403032
7403030
7403025
7395044
7382386
7377288
7375984
7373423
7372781
7371346
7371174
7370980
7364593
7211469
6966103
6931462
6929011
6892877
6892822
6451393
6248387
6248386
7445108
7394242
7371503
7434887
6246618
7392545
7370956
7370951
7359708
6930586
6246595
7410071
7406416
7403835
7397904
7391670
7387073
7382118
7370924
7369465
7369463
7364930
7362525
7362444
7362174
7361243
7218174
7190894
6773753
6767745
6446031
6262970
6247155
6245102
6245100
7372235
6892959
7359658
7408597
7394466
7402653
7399550
7399549
7398591
7398590
7387836
7386206
7376678
7376366
7365528
7361810
7360440
7189227
6989141
6967154
6892715
6892602
6892597
6244321
7351958
7373099
7360371
6246633
7395228
7395226
6243791
7361086
7395555
7390897
7373125
7368703
7367009
7367006
7366997
7366996
7366995
7362947
7356828
7354490
7354184
7353323
7353201
7352831
7352828
7352118
6929679
6768046
6243541
6156387
7354937
7367330
7411279
7404112
7374606
7350370
7368754
7351014
22167704
7463774
7458094
7454707
7453055
7442383
7442319
7442311
7442263
7439484
7433248
7433242
7430243
7421731
7415057
7414939
7405259
7396743
7396392
7394926
7392650
7392641
7392634
7392250
7392246
7392243
7389505
7389492
7386230
7385733
7379733
7379630
7377483
7376538
7373917
7363154
7355607
7355570
7355566
7350879
7350607
7287511
7287509
7279700
7247615
7246011
7232915
7232820
7232819
7232818
7232817
7232816
7232815
7232814
7232813
7232812
7232811
7232810
7232809
7231616
7224411
7224410
7216324
7215231
7215106
7210935
7210931
7205392
7004412
7003265
6997942
6990897
6933153
6926738
6896418
6894499
6893500
6893499
6893146
6892878
6785846
6774484
6766032
6444842
6263059
6259894
6259710
6254339
6165226
6159502
6159057
6157864
6108755
6102411
6101308
543020
500732
541539
541537
538852
526292
501869
501862
530945
548924
583503
583403
547038
540544
540497
539686
533540
531197
522492
522487
522363
522277
507313
389410
389409
231370
161905
160651
116517
516745
514043
232785
522986
91826
490801
583290
582856
552956
533818
532142
530698
527968
521385
519883
517520
512513
509846
505893
505249
503536
498047
495852
492231
389771
314946
295166
262301
162349
119121
41125
229834
118429
519302
502635
480599
119901
583466
553152
540381
536764
523949
523946
523869
513340
506950
503832
501775
484783
479423
392693
388382
289737
230141
121624
119209
115572
113088
483824
90433
550388
499614
488301
388146
470982
532281
118442
16108263
540578
536852
536837
536834
533232
525944
522310
497654
486302
482787
481047
475654
468968
456848
391042
317131
293505
227209
224074
224071
161259
516772
516771
516770
227383
159423
89478
158873
116203
476434
449992
536400
531574
510341
501040
490035
486923
486916
486909
476579
476574
476570
473251
94354
91513
467254
448918
545885
379703
16296459
583261
583204
582430
528775
483395
480665
477471
474037
466899
465723
464020
463561
455172
449560
447816
446409
445474
389134
381143
294774
231366
226460
223689
222146
114051
109462
90477
471282
89098
471765
451546
86922
582352
573349
532856
480098
476268
475133
469654
455228
455218
451872
447805
378351
313201
298752
223953
222914
221723
118513
111446
38412
37367
430782
459605
582466
440062
437643
583071
582300
582160
536165
474028
471778
470374
464541
459119
458330
457456
455516
445361
443164
377940
377939
311776
294057
294055
286189
286089
263113
232899
460100
482111
442765
107394
582827
582579
582082
581875
536811
483927
482955
452047
439513
429507
285280
221911
112643
107383
92401
460606
440944
444233
373883
763278
449775
449774
449756
431840
432614
762873
24180059
24180041
461250
440988
436311
435427
434750
429850
429497
428140
428139
427724
427722
426557
423242
372120
372119
371871
371869
316382
286845
218991
111551
440623
438583
220730
104856
442658
218337
154767
366189
583037
582333
582079
582023
534382
507675
479984
468523
443657
441907
441906
441905
441904
441251
439489
431034
430201
429970
423666
422781
420987
391491
375441
367706
154446
419811
84323
760191
554082
481764
430844
430839
762904
761572
760688
758708
758654
583545
582867
581703
575462
554427
547753
546636
545582
543445
543051
539328
535165
532692
531211
531059
530338
528566
528148
527423
526060
525405
525087
517912
516575
507957
506676
503598
496696
496570
494958
493320
487791
486733
481844
477766
464519
463389
462858
462853
462846
461247
451264
450388
443738
442826
441668
441442
439807
436303
433588
433587
433406
426646
425402
425304
424679
422941
396778
395674
391743
385997
368380
367568
312426
293502
289718
230066
162412
162385
161184
153294
119954
119232
107104
103394
95113
88805
84818
44926
32716
741812
723982
252186
751808
751561
748656
739729
736213
731718
728860
723840
720253
715664
581683
581461
366314
362055
310669
299501
711729
702754
735066
153039
703784
692625
749487
749486
749485
749483
749482
749480
748351
747927
746012
741525
739429
735255
734982
734889
729331
726425
723159
721662
720162
718312
718308
716909
716113
263733
233688
212177
102267
30005
740986
733038
581609
737640
722140
691190
212662
692591
709876
754149
749613
740925
739676
729314
720971
716461
712225
709074
707725
707724
707723
703542
582027
581330
360824
283773
250446
229154
229151
229150
155200
153375
45470
720708
695062
716394
692890
581605
567494
756398
749025
716155
710063
709572
709521
706515
706102
704557
702997
702411
700088
690791
687105
686900
686220
684511
674642
581102
370081
281838
211777
210736
99748
723735
692191
706397
728335
715276
709646
707910
703213
699441
698038
697599
696691
695214
688038
686877
681767
678192
364223
233664
700484
683583
679097
739875
736444
733975
727220
716887
714493
711222
706132
700602
694400
688988
688178
682140
681839
671803
667792
667534
666232
666197
666178
580872
567016
352506
150812
99045
97488
97487
688333
672321
672320
580944
150109
79671
77830
207502
750355
694999
684676
679575
679574
675331
657091
657088
655339
312244
149506
99712
96916
78652
78550
662105
743403
648382
647546
642160
76933
673710
247415
758096
714745
706422
706421
699106
691428
685089
674124
657934
655578
650074
649772
647992
646719
642830
641581
580930
580565
580547
262767
149077
148968
205941
642864
348433
659939
206462
565079
755851
755041
751230
744013
675132
675131
674211
663513
661076
657681
650963
647984
645723
640873
637706
637206
635781
633047
632942
581310
566809
355059
308246
100544
98459
79214
25340
628042
643212
676338
675832
663312
651467
651022
646291
644188
641382
638958
638953
638952
637693
637688
633851
629499
628270
580515
417775
416396
245745
217603
211634
205861
76520
75780
643593
579637
643203
634787
205037
147558
657651
653148
637228
635111
631838
630535
629274
627899
626458
621989
621283
620458
416047
415810
202687
25422
104722
620266
619463
634752
662688
87601
619290
662595
757500
753625
753616
752661
751586
745812
742079
742033
741700
738840
735012
727410
726946
720990
718127
716677
714473
706412
705971
697542
696408
696228
693065
688648
679223
677774
676347
672083
665296
665106
664539
662218
657912
654839
648466
648464
643127
642683
636385
634948
624640
621487
619756
619211
618781
583618
581625
581370
413301
375703
364372
345448
345447
343536
340786
299520
281820
274891
274888
226573
210705
202130
201370
149621
145827
96643
82421
77518
77263
76013
24896
609812
599951
74313
594736
73988
73959
605611
600242
590463
927309
411647
928693
925800
756228
614439
612560
607059
606895
606041
605441
602225
600445
599712
596548
591616
588980
343589
273658
271422
202164
201358
199617
22397
201514
595160
923444
929894
926169
925133
923202
920893
910059
610562
610561
610560
610559
610558
610557
610556
610555
610554
610553
610552
610551
610550
610549
610548
610547
610546
610545
610544
610543
610542
610541
610540
610539
610538
610537
610536
610535
610534
606554
604560
602765
599690
596785
596776
596772
596090
596089
592245
591811
591232
590285
589803
588901
581185
581184
579661
579348
579347
416742
345932
337999
205162
205161
145082
578530
928057
593574
579523
71633
272539
73274
201031
913180
911034
908998
908017
907968
904404
903473
898025
594631
593905
579451
579319
202012
199012
144665
71927
71503
923405
913434
593827
200499
578180
269368
906521
902600
902599
578156
906649
333385
302727
337606
70713
16211912
928324
928320
917931
915016
914495
901283
900682
900669
900668
900339
900338
895931
895539
895196
894754
893800
888056
757831
757829
757828
614639
614638
614494
602241
602237
593743
589902
579474
409817
408762
337754
270607
267757
201148
199011
198085
145617
145614
72486
20027
20013
926911
10236120
926345
887259
918736
904009
897960
893168
892250
891000
881783
874166
872085
578985
578788
561181
305087
195473
143400
73586
897914
899022
578114
142353
194883
922301
922118
918528
906256
906255
892959
881722
881379
880557
880551
879192
605342
579251
579003
578577
578493
577665
408255
269603
195231
18012
887418
913708
903679
68405
877349
914302
897779
895361
874050
872057
872049
870944
870643
867221
867220
862454
860043
602978
602974
578962
577053
559795
267285
194082
867391
887384
867016
68241
68212
406553
865388
858273
576889
406538
888274
885482
862481
860599
860594
859443
858780
858101
856056
851311
850854
849737
578945
577083
577082
559169
276182
200059
16847
67392
67288
611934
883352
883351
859428
855351
852808
852807
321956
859769
857326
854830
851801
576638
576635
914760
878527
872855
867706
856446
854255
854033
853767
850671
850670
849794
849145
848810
845662
844427
839405
581437
410776
403844
322838
87296
559026
325154
840249
860544
860540
65676
846857
900866
869793
861349
855660
855310
844633
842965
841063
839736
839605
617130
609355
576578
558452
558451
323001
191838
139130
45720
20312831
844012
868087
402738
402051
860702
844967
844218
835794
832628
577029
402378
402280
319768
264592
194545
192543
140924
71905
854207
834551
299731
830519
319327
928658
928657
924359
920155
915550
911206
910421
907311
906403
902402
896249
896147
878020
861958
857544
857416
855104
854370
851028
848033
835925
835355
833608
832245
832237
832236
832232
831676
830901
830343
617396
617395
617389
614988
614570
614040
612387
612290
612240
611252
609729
609312
604082
602410
602409
602408
602407
602406
602405
602404
602403
602402
602401
602400
602399
601811
596159
595511
595510
590144
581276
579709
579570
576214
576198
564105
415486
414369
413331
411316
409041
341571
341570
338999
267712
264404
208927
205697
203140
197764
191347
145735
74130
23621
1013463
1011907
1035237
1036564
1001192
1036967
1036742
1036668
1032855
1027046
1022685
1022524
1019681
1009339
1006094
1000494
994679
828032
826510
191250
136975
66032
1004185
980041
188178
1034680
994632
980016
1000020
62228
62227
1087288
1030864
1026183
1015683
1015682
1009864
1005474
995598
991113
984923
984308
984307
984306
978349
978316
978261
978260
186783
137296
73425
62744
994827
10294
825740
1019057
989509
62348
1037071
1026948
1026947
1026946
1021831
1016436
1015536
1012257
1004932
1003533
993955
982077
978653
977714
977240
976286
972793
966925
964960
828749
189708
184633
138527
136113
828585
988872
1036990
1011395
996644
996643
996642
991847
990033
989224
973872
973118
972289
969838
969556
965182
963421
959956
957849
953975
949130
948615
790213
788878
182353
9723
957991
60607
997533
957981
934215
947064
1036978
986262
962990
960130
954652
953818
950371
949038
935490
822106
181398
979836
957968
935869
1036641
182233
1277059
1277058
1273769
1020047
1011875
997464
995765
995111
973109
973084
972927
959750
957630
954380
949881
949641
947935
947528
947527
947520
947123
937370
933165
932898
59731
968093
934368
949722
934885
73699
967078
1278428
1064717
1063979
1047084
1037146
994217
994216
958901
954259
949917
949916
949915
944243
937892
937651
935392
935387
932538
932182
780301
182442
946653
981180
57555
1269413
933985
1275587
57445
1256510
16535804
1278131
1277589
1275961
1275142
1268473
1260718
1018984
968372
819113
819112
818103
778596
133898
56692
1277376
1276656
1275056
1270938
1270346
1259586
1255251
1255250
965055
955812
940183
817226
776005
776004
134267
56421
3632
1263632
946231
946212
1270283
1260243
1259105
1258824
1008508
1008507
977383
972078
952556
943964
937325
932472
785575
783175
775740
193165
1256185
1252790
816061
1256671
1247842
1256322
1256285
815795
1256886
1251301
766957
177443
177439
14521
1251066
1082357
1250764
1247736
814382
1060888
1257947
814417
1275295
1273039
1272200
1267403
1257068
1253753
1249178
1249103
1248795
1247960
1247384
1244441
1244440
1037396
1032872
1032415
1032314
1032087
1029091
1024954
1023742
1022080
1022079
1020587
1017133
1017131
1017130
1016086
1015361
1014508
1010011
1009860
1008364
1007790
1007789
1007676
1006951
1005683
1000814
997850
984434
969473
969418
965350
960295
960191
946384
936948
935826
935726
820075
790920
776149
206100
189642
145798
80376
61742
61702
61312
59465
59319
29733
23002
13610
1242753
1237796
1242409
1221361
1193527
1242868
1238872
1221050
1218340
1216406
1202575
1202087
1200841
1199100
1194972
1194963
814608
1228489
53594
1197071
1215199
1215194
1197061
1183963
1220004
1186495
1106244
18747579
1226074
1221511
1221391
1218315
1218299
1217889
1209886
1209814
1192355
1186303
1183995
812062
171062
128499
53094
1197841
1175469
809254
1243914
1199156
1181566
1204749
1242155
1185811
1185091
1180576
1174389
1174270
1181021
1221474
1209272
1207418
1202924
1201831
1199097
1199079
1193795
1193794
1191935
1191934
1191933
1189990
1188505
1188504
1177037
1177024
1177023
1166929
1166928
1157044
1041652
811301
170770
129396
53121
1174152
1231033
1220711
1218533
1210069
1209748
1196416
1191505
1190632
1182683
1182668
1182663
1175396
1174811
1174133
1164243
1163542
1099365
1099356
1059903
240094
126797
51140
1179338
1162314
1162312
1162309
1238676
1222739
1177054
1177047
1160528
1157755
1157018
1157017
1156161
1155735
1150869
1058691
1058690
1057078
168958
214
1139494
1139493
1095167
1134532
1148969
1173793
1169097
1203017
1175545
1173576
1165439
1163072
1161493
1161492
1151489
1140173
1094343
1042654
807972
806275
772897
50013
1099542
1149781
1129217
1226798
1208532
1175523
1158209
1154611
1153390
1138537
1130929
1129480
1129218
1129216
814369
809804
1143674
1134320
806462
1131005
1173144
48705
1227363
1219580
1192542
1190727
1173054
1147537
1146615
1132876
1131114
1130880
1130593
1128303
1122480
1122479
1122478
1120311
1117933
1117932
1092495
1079310
1059406
47335
1122831
1240398
48216
1216804
1212042
1208475
1173796
1173005
1170430
1154770
1131504
1131488
1124842
1120019
1136677
1122444
1122443
1226238
1135453
1116434
1124906
1117836
1114393
1173065
1173053
1168761
1167827
1166060
1160484
1154550
1145009
1134248
1133518
1122359
1119698
1119690
1117774
1116121
1111937
1092191
806501
805681
163843
124920
47709
46532
1170034
1167015
1128859
1117754
1114151
1057398
1053720
809821
805888
1053660
1121300
1109212
122783
1121658
1224435
1177473
1174098
1110451
1144032
1144023
1244137
1241121
1232281
1232280
1232279
1232226
1229963
1229883
1227741
1227466
1227400
1224912
1223441
1222721
1220518
1217434
1217125
1217067
1210162
1210139
1208842
1208025
1207280
1207235
1204509
1201823
1196576
1189855
1189854
1179556
1173462
1173202
1161123
1161121
1149692
1147488
1135170
1130435
1129756
1129709
1124555
1119859
1118171
1117851
1116937
1110583
1109915
1109139
1105906
1096757
1084274
817378
815950
810628
205157
179675
179674
129677
58702
52963
47699
4374451
4141042
4474057
4468241
4457245
4447781
4441811
4433191
4427772
4427771
4282094
4219799
4219794
4373292
4428474
4371862
4617969
4530161
4460829
4460383
4440704
4438293
4438292
4438291
4438290
4438289
4438288
4422814
4419137
4282739
4282738
4282737
4282736
4282735
4282734
4282733
4282732
4282731
4282730
4213205
4141656
4138748
4138176
4373557
4138430
4479434
4435637
4218520
4528825
4479699
4479589
4447336
4429006
4428419
4427386
4421377
4418930
4417694
4416724
4413723
4377763
4373356
4372251
4215777
4156402
4137414
4479194
4471712
4853317
4852714
4851364
4604262
4472910
4471967
4464373
4463809
4442921
4439461
4432169
4422619
4416645
4369383
4155954
4136916
4138797
4137321
4603308
4423028
4854314
4852630
4850864
4847251
4841846
4841821
4605095
4475207
4464178
4432951
4425308
4415255
4407900
4407892
4366003
4846139
4135563
4858353
4474450
4845654
4845577
4835126
4834948
4834902
4479025
4477860
4469962
4469961
4469958
4463923
4283135
4220005
4212634
4603584
4364362
4134588
4850980
4846511
4845957
4832378
4831705
4829202
4598527
4439403
4426308
4423335
4216339
4209524
4139638
4135248
4134013
4846829
4211715
4407726
4430843
4406304
4133425
4133416
4207025
4406333
4837556
4832223
4831735
4829793
4827314
4827051
4827050
4825265
4823848
4823811
4823519
4821356
4821352
4525519
4463798
4463797
4463796
4463795
4463794
4463793
4463792
4438234
4437158
4412457
4411283
4410100
4408684
4377071
4363075
4219108
4219107
4207347
4135956
4832253
4827765
4827023
4406072
4603380
4856443
4848303
4826230
4824673
4817746
4815916
4815915
4480015
4448000
4447267
4411810
4361605
4361604
4361383
4274490
4208064
4132988
4836092
4819649
4821022
4372687
4136574
4817157
4842400
4858704
4829109
4828953
4823248
4813485
4813476
4602776
4599508
4590286
4544625
4476713
4422672
4367672
4363238
4138887
4132115
4131271
4405868
4476571
4476534
4476482
4476469
4476468
4476467
4375566
4141675
4828259
4405831
4834051
4816248
4811759
4810134
4492816
4480544
4479684
4406090
4142756
4859685
4859683
4859674
4808917
4132855
4859650
4857397
4841808
4837138
4824733
4810336
4808680
4600993
4547654
4532887
4480698
4480437
4475512
4471541
4470157
4466581
4466214
4464754
4462973
4462190
4455166
4453640
4451518
4451114
4446970
4441307
4440562
4440513
4436857
4425112
4424952
4424583
4424343
4421856
4406327
4377844
4373953
4363130
4363022
4362924
4362123
4359415
4358956
4279520
4274635
4218409
4214184
4204676
4142515
4139777
4139391
4138836
4138680
4136340
4758578
4782943
4771865
4127868
4758525
4758514
4359603
4128627
4783366
4804413
4803761
4803038
4800743
4792975
4792973
4779363
4776037
4773908
4770885
4770877
4760610
4753450
4594988
4357872
4131969
4129861
4127549
4800786
4149186
4127943
4769041
4605604
4800630
4203386
4758416
4801135
4803660
4766816
4757854
4745604
4743035
4582601
4520005
4130180
4126960
4778748
4740909
4797549
4797548
4793640
4781131
4775682
4751916
4748271
4745947
4745946
4743837
4743831
4742537
4523788
4523785
4523782
4356482
4353998
4203293
4148402
4133051
4126531
4126384
4746455
4737760
4200490
4801056
4146664
4801715
4800833
4800296
4793699
4783985
4756861
4756535
4733573
4728927
4722712
4593687
4517840
4367711
4205003
4202042
4763414
4587234
4795195
4741383
4125782
4354916
4742635
4800972
4779571
4771299
4765378
4765367
4761346
4755396
4738563
4733961
4732348
4726535
4721449
4721441
4721440
4720075
4591981
4203132
4126847
4126401
4740336
4755510
4736303
4808113
4804030
4802324
4802323
4763103
4746312
4738764
4728644
4726020
4720000
4717284
4715880
4197138
4124975
4124194
4736637
4123171
4123004
4125214
4766664
4712717
4796314
4749175
4727043
4717416
4713572
4711140
4707720
4706203
4702537
4519983
4197369
4196263
4123392
4126832
4584540
4716588
4701114
4136321
4348751
4350109
4762498
4757748
4751627
4737884
4735739
4735426
4727706
4714743
4712032
4708788
4705162
4697086
4695886
4577288
4349305
4349044
4270132
4122543
4122232
4709847
4196550
4698223
4739585
4738732
4708743
4706056
4703392
4699536
4693350
4693041
4692979
4690084
4632792
4632745
4515117
4200202
4707815
4700153
4734496
4692419
4785903
4754923
4754922
4727283
4709427
4707131
4695843
4693590
4691617
4687921
4633448
4631066
4511899
4694600
4739422
4739257
4739420
4684528
4762270
4739351
4739172
4731831
4725641
4702995
4688400
4688086
4687885
4684875
4683179
4631692
4510095
4350981
4684740
4692556
4119242
4704618
4687036
4724670
4794680
4793597
4793595
4782467
4780133
4776121
4771073
4759647
4748467
4746533
4739710
4739584
4739159
4729142
4723199
4720321
4720319
4716217
4712289
4711037
4709383
4702048
4701917
4699483
4696420
4694668
4690835
4690425
4684450
4682510
4682094
4681885
4630324
4617948
4602211
4591595
4587342
4571323
4542087
4373801
4366703
4364440
4359259
4359247
4358312
4357240
4205006
4152549
4142313
4142212
4142211
4142166
4134939
4129444
4118915
4639609
4657972
4678738
4645089
5082222
4678075
4673711
4661526
4661525
4656226
4645665
4641444
4628882
4628824
4345406
4270491
4660642
4678769
4680428
5083063
5080021
5079794
4660873
4639939
4639876
4564973
4510665
4199598
4674481
5084873
5079758
5078960
5077413
5076160
5056697
4678304
4667468
4662732
4649691
4649689
4645421
4645420
4645416
4635336
4634529
4568943
4116051
4627248
4658699
5068629
5081048
4117053
5083398
5083396
5080003
5075365
4666593
4666589
4661792
4636413
4628405
4626272
4345756
4264829
4263735
4263734
4263733
4263732
4263731
4263730
4263728
4263727
4263726
4263725
4263724
4263723
4263722
4116425
4631524
5084589
5084588
5081622
5076830
5068071
5040636
4678652
4674644
4564898
4262733
5040422
4113315
5055365
5041105
5040735
5040272
5038437
5033903
5033297
4538793
4341618
4267628
5035701
5067812
5067950
5033285
5032029
5025033
4681034
4678109
4651174
4640121
4635905
4627221
4585123
4337954
4336437
4115124
5023907
5042132
5062451
5048422
5038322
5029288
5026701
5018756
4679022
4672581
4672073
4658077
4650588
4650586
4650583
4645818
4623875
4623428
4555803
4341502
4115661
4112681
4111035
5055113
4635957
5079228
5026636
5026247
5015840
5015529
5015522
5014414
5013799
5013765
4553564
4502936
4354634
4352168
4116348
4113173
5060501
5034134
5077803
5068383
5060185
5054768
5044715
5044710
5040569
5021746
5011638
4661130
4654787
4638327
4621956
4551795
4334767
4122321
4114553
4623028
5019252
4109815
4537036
5067972
5012574
5066973
5066791
5015119
5013121
5008918
4622400
4555056
4554281
4333786
5023797
4564062
5010124
5086068
5081461
5078717
5076976
5070562
5069960
5069021
5066659
5063676
5063675
5063673
5053342
5052338
5043962
5041986
5028591
5022263
5017843
5015358
5011441
5008266
5008156
5007586
4681165
4681160
4680559
4678692
4678186
4677950
4665818
4665652
4664796
4664795
4662406
4661629
4657679
4657623
4657313
4653568
4649671
4648082
4646176
4645861
4641121
4639326
4631209
4629513
4627436
4626812
4587645
4571849
4566915
4551937
4536843
4536726
4536725
4503892
4367411
4349622
4347303
4345187
4343656
4336068
4282766
4262171
4261411
4203017
4145964
4130846
4124698
4123759
4117134
4117133
4113467
4112457
4944117
5152445
5316948
5211737
5171549
5152542
5139990
5120361
5120204
5111821
5001933
4948464
4947735
4945379
4331882
4256266
5157923
5148803
5119558
5316685
5172726
5164414
5148148
5142386
5142372
5136867
5128860
5125671
5119714
5095737
4946729
4256163
5111785
5117760
5098136
5112770
5131955
5109925
5169515
5159661
5151461
5151007
5135838
5130078
5130077
5130069
5117063
5117062
5117061
5117060
5117059
5112216
5111989
5109861
5098652
5098651
5093767
5000787
4947897
4939248
4107465
4107464
4107463
4107461
5117721
5097961
5571893
5173074
5157456
5156580
5137184
5123118
5123117
5123116
5110046
5098276
5096937
4947728
4938182
4256299
4106511
4106069
5097263
4104975
5565607
5141169
5124366
5118493
5116268
5112084
5110553
5107144
5106450
4334050
5570550
4104769
5571737
5123477
5096979
5572041
5562953
5559692
5559108
5314718
5171850
5171846
5170867
5165957
5164627
5150659
5150658
5147372
5129003
5115384
5114828
5110210
5091855
5091595
5090717
5090178
5004824
5004749
4940290
4333285
4327595
4113951
4107175
4104293
5122008
4253671
4934716
5171400
5108511
4935879
5579048
5577049
5165120
5121572
5116756
5114151
5112242
5005942
4996803
4939723
4930784
4104299
4102851
4102731
5087672
5559597
5582116
5569855
5559181
5556201
5150927
5114611
5108445
5104375
5103793
5092536
4950920
4935224
4336782
4155963
4155962
4115123
4106761
4103799
5551806
4995547
5092305
5552857
5577298
5555166
5552927
5574997
4101138
5572321
5553301
5553300
5549711
5548665
5285277
5114335
5108040
5107876
5098241
4994451
4929938
4324199
4103578
5553188
5548833
5553219
4946563
5581299
5577578
5575902
5574234
5563783
5562412
5559580
5555319
5553786
5551876
5551663
5547218
5546300
5546298
5282916
5100770
5095245
5006140
4994529
4934092
4323323
4251886
4102603
5108069
5546423
5576167
5552997
5549156
5548511
5547410
5545920
5539034
5277368
5204837
5173489
5170906
5108091
5107536
5100344
5099252
4940240
4932922
5572861
5100171
5542764
5542763
5542762
5542761
5542760
5542759
5542758
4250096
4923987
5576798
5573904
5568936
5567708
5567699
5566233
5560339
5559817
5555232
5554688
5553035
5551900
5540546
5539023
5313713
5279997
5173472
5172771
5171277
5170909
5166439
5164299
5160099
5159539
5157646
5157632
5150118
5149355
5149076
5146256
5142651
5135738
5135476
5134421
5134095
5122652
5116863
5108051
5107457
5099785
5093952
5091640
5091308
5006660
5005608
4949904
4946131
4933677
4340892
4332634
4332633
4327780
4257729
4111976
4099837
4322785
5532002
5482863
4937717
4250083
5488383
4990962
4990961
5536933
5536634
5532492
5530585
5522632
5510221
5508735
5502614
5501703
5496011
5491648
5491515
5488317
5487795
5484747
5282835
4923906
4320725
4249654
5489959
5536357
5536344
5536343
5203304
5488174
5481046
5481045
5522873
5512908
5512907
5495974
5495973
5495972
5495971
5489110
5476787
5476786
5471539
5272979
4097241
4991803
5477958
5458052
5494145
5469070
5537994
5528250
5519731
5508299
5507329
5507328
5504170
5458624
5457261
4932855
4918815
4319120
4195195
4097057
4196092
5482553
5272107
5525309
5520266
5508528
5490981
5487765
5487377
5475979
5471315
5468969
5457890
5457883
5454532
5449986
4990281
4924232
4324364
4099928
5458795
5468483
5474374
4101396
5537132
5494416
5472527
5468466
5466448
5451718
4989462
4393586
4194990
5468298
5432515
5488941
5432132
5521698
5455912
5533693
5528011
5523079
5509535
5506695
5478723
5468360
5432989
5430446
5275516
4991758
4918045
5488475
20919091
20919090
5512411
5466025
5457947
5455326
5453460
5446549
5444391
5433047
5430510
5424922
5423071
5422914
4987854
4910955
4318703
5471531
5446486
5522659
5520764
5519953
5503353
5453426
5445662
5444464
5443741
5443734
5430570
5430427
5430234
4317696
4192192
5514354
5538108
5523241
5444053
5535096
5509865
5462468
5452194
5450187
5443104
5443103
5442504
5442489
5439138
5434909
5434847
5434239
5427200
5425699
5417156
5264893
4933146
4910326
4246822
4246313
4193463
5505730
5469105
4193832
4940135
4315596
5514103
5468545
5468140
5451560
5442013
5441621
5439016
5435379
5414524
5414512
5310524
5200435
4987868
4395602
5446571
5291301
5467068
5438492
5437086
5437083
5513297
5418603
5523127
5505521
5477107
5467140
5450759
5438418
5426965
5416163
5205587
4985937
4924196
4188532
4103804
5538457
5538190
5537654
5535270
5527682
5527681
5527680
5527679
5527678
5527677
5527676
5527675
5527674
5527673
5527671
5526648
5526593
5526429
5526233
5526186
5526167
5526000
5525988
5524580
5519482
5518301
5518300
5514808
5511346
5508603
5507262
5502884
5499388
5497694
5493204
5492376
5490080
5479716
5477492
5470836
5468631
5466883
5466315
5465244
5465243
5463024
5463017
5458137
5458136
5458135
5449619
5449245
5449116
5440883
5436942
5422591
5422226
5420868
5416717
5415765
5415403
5411797
5311335
5310020
5263031
5206883
4993429
4992067
4950412
4950336
4950335
4950334
4950333
4950332
4950331
4950330
4950329
4950328
4930745
4918009
4907361
4396009
4324425
4252980
4249215
4192967
4192756
4190248
4190112
4189956
4146430
4123662
4097689
5374252
4902498
5405013
5405012
5397033
5397031
5397030
5408678
5408115
5401468
5400435
5395726
5395459
5394677
5386715
5376963
5367343
5366278
5352007
4906527
4315543
4192196
4190699
4188440
5386498
4908378
5367462
5373216
5364631
4187545
4186942
5406884
5394912
5390436
5382883
5366974
5359815
5347093
4985051
4930525
4924285
4914034
4249638
4191345
4191344
5370427
5351823
5822058
5821759
5821757
5399867
5394703
5366905
5366904
5344180
5343475
5259032
4310411
4188579
4187630
4984513
4241086
5824719
5820302
5804375
5408884
5397807
5395271
5390688
5390687
5390686
5390685
5384045
5381784
5375854
5354251
5350789
5348422
5348421
5348419
5347398
5346557
5346556
5279643
4243267
4900624
5375352
5351568
5799287
5798365
5796776
5382384
5358278
5355728
5345082
4897493
4307523
4190939
5824792
4183273
4182762
4182750
5819259
5819248
5817283
5799158
5798650
5798042
5792942
5380654
5370336
5368713
5261019
4901875
4307127
4308658
5820578
5818747
5814661
5802435
5796760
5796759
5789647
5785544
5785543
5784811
5769893
4181733
5778423
5804315
5821207
5809917
5807545
5797359
5778692
5380943
5378598
5377474
5307354
5820349
5817904
4183630
5818483
5818522
5814940
5805805
5802042
5781767
5781452
5774981
5401921
5398169
5357591
4934287
4886872
4304747
5784488
5802036
5772242
5820064
5818476
5816290
5816284
5805759
5797660
5784242
5781384
5779203
5777723
5776730
5773064
5768442
5767761
5766821
5404637
5400488
5399043
4975986
4975297
4888755
4885786
4308922
4112858
4181184
5796054
5788472
5784705
5781515
5765936
5765358
5765250
5395902
5381414
5375885
5369841
4975362
4894628
4303778
4237784
4181510
5814316
5251303
5777889
4178015
4307335
5775256
5814080
5813599
5808949
5807620
5782794
5782601
5775053
5774452
5764054
5763257
5762817
5409212
5408982
5407744
5407516
5407501
5406692
5406687
5404385
5404337
5404336
5404035
5404033
5404032
5404031
5404018
5403282
5402562
5397533
5395761
5395314
5386970
5383680
5380323
5379355
5377111
5376741
5376520
5372842
5370488
5369995
5369994
5369993
5369992
5368843
5363597
5356640
5356639
5356179
5269062
5249872
5192442
5192440
4987714
4984717
4980080
4978695
4910026
4895591
4393312
4332085
4186827
4182388
4178148
4110975
5734061
5706858
4195896
4302696
5698973
5712924
5701856
5718373
4887814
5757456
5757455
5757024
5756134
5753031
5752446
5726693
5726690
5717978
5701639
5698652
5696657
4918007
4302070
4302028
4177431
5756999
5724626
5724625
5759883
5746750
5746176
5744217
5742189
5734455
5733745
5724540
5717590
5709676
5703903
5701923
5687259
5684593
4907597
4885129
4879937
4301185
4248236
4176446
4097562
4176150
5685329
5741909
5736982
5748583
5684451
5756729
5752505
5743595
5738699
5738697
5723406
5717479
5710706
5709692
5678009
5677513
5190440
4885308
4177736
4176221
5726703
5703596
5744130
5678930
5754880
5752288
5746101
5743398
5742278
5724773
5711396
5692090
5680468
5679994
5679989
5675290
5673172
5664224
5249859
4386574
4386399
4303293
4179404
5696109
5660317
5660301
4176496
5755368
5751984
5739777
5718472
5695697
5660204
5660196
5657429
5199611
5190488
4300147
4239562
4175318
5719104
4968712
5737693
5686785
5685451
5657413
5654579
5308861
5243988
4992873
4879673
4175986
5718788
5659884
5720096
5664846
5755232
5724101
5701051
5694958
5694957
5690035
5681575
5667945
5667864
5653625
5240003
4195097
5694591
5652908
5654277
5700751
5644968
5757099
5755109
5748679
5714882
5709316
5695996
5695877
5695047
5694648
5656678
5652300
5650785
5646158
5645668
5243162
5239553
5200064
4882752
4878747
4871774
4172835
4172049
5687393
4882728
5696107
5685607
5653963
5739782
5756176
5756682
5642565
5761589
5758224
5740039
5735676
5696115
5696045
5694391
5689713
5681847
5659197
5658001
5652488
5648638
5644693
5643864
5643836
5643212
5642734
5642733
5640589
5252719
5240250
5240025
5195667
4172050
5727569
5647416
4870657
5637238
5696064
5693116
5650444
5649112
5644979
5644976
5640866
5640774
5640337
5640188
5637958
5637950
5637308
5637100
5636600
4301476
4295434
5654446
5690955
4969171
5695037
5695076
5666230
5639941
5635363
4169730
4157313
5695029
4927641
5690488
4299299
5670483
4169067
16541596
5760379
5758714
5758176
5757476
5757139
5747417
5747172
5743930
5739278
5737005
5733776
5730587
5729196
5727256
5724806
5716147
5707010
5700277
5695645
5695644
5694135
5691099
5691065
5682339
5682148
5680391
5679634
5670754
5670492
5670367
5662112
5658315
5658314
5658014
5653602
5653597
5651913
5651444
5650641
5646665
5639483
5639117
5635569
5635328
5634449
5185584
4973548
4921807
4882265
4870382
4318819
4304018
4236619
4182288
4180681
4172510
6074924
5631619
5583009
6073888
6066313
6054261
5631356
5614891
5612412
5602291
5244562
4175323
6074935
6072475
5586120
6080076
6072528
6061616
6050833
6048091
5625048
5620150
5617393
5616488
5233346
4901793
4300269
4232297
4232296
4174636
4167842
6054143
6054140
6063346
6069676
6064960
6062035
6059616
6038734
5631537
5607969
5591348
5582330
5258111
5233916
5006648
4974231
6061464
5593673
5586586
5619899
5615911
5613630
5594025
4307604
6078635
6060296
6039599
6038877
6038871
6038180
5623346
5623344
5588453
5588452
5588451
4167990
4167989
4167508
4167139
4166201
6038321
5232860
18623946
6068432
6047980
6035396
6028997
5623531
5609003
4378105
4303288
4166582
6028736
6080477
5593052
5615154
6073017
6072195
6071743
6032745
6027757
5630783
5630660
5625324
5604095
5603426
5299505
4864140
4864139
4864138
4166326
4165699
4308881
4290726
6071647
6082639
6082638
6026465
6022976
6022975
5624950
5610249
5610100
5232801
4165665
4165662
6026035
5631330
6080193
6078189
6071920
6046597
6032692
6025468
6024285
6024284
6023931
5633228
5629861
5625211
5624085
5229783
4988365
4887219
4227606
4167051
4874658
4173542
6074883
6071871
6045683
6033729
6023342
6022051
6021539
5633683
5632200
5603643
6069439
6024787
5587712
6071561
5631052
6019279
6019356
6072294
6063388
6050711
6049214
6045176
6022610
6018686
6018685
5634325
5614974
5614632
5601432
5600117
4894050
6021940
5334615
6017480
5601417
6082838
6037935
6020192
6016932
6016402
6016271
5624573
5606630
5591199
4960124
4951726
5600175
6020274
6071182
4224873
4860105
5343258
6071234
6082527
6079374
6079373
6078700
6076993
6063626
6060424
6053849
6044707
6043585
6043295
6043204
6037005
6031014
6018253
6016866
6015846
6015663
6015610
5633822
5632350
5632015
5631684
5629206
5624416
5620086
5618318
5611051
5609317
5605576
5603599
5600454
5600306
5599270
5599259
5599258
5598965
5598961
5595411
5592851
5592850
5592560
5583357
5582690
5341070
5317592
4962900
4913666
4303306
4300197
4232915
4186722
4181377
4178289
4175662
4175329
6012592
5954492
6015442
6010094
6010037
5998213
5979831
5964607
5964601
5960944
5959524
5928725
5926306
5232465
4380974
4171006
5924885
6008358
5993199
4162772
6015022
6013395
5998563
5979190
5978852
5956629
5927247
5925260
5923389
4288638
4162728
5987122
6013249
6012961
6001848
5997457
5977194
5977163
5971978
5954050
5927802
5926071
5916911
5915291
5915290
4163191
5995988
5974952
5994116
6014158
6013475
6013433
6002037
6000773
5995681
5976794
5976080
5971216
5968807
5968806
5953601
5951515
5924959
5916478
5912864
5911772
5911207
4162187
6014456
6013405
5998982
5974731
5953038
5921250
5921158
5916581
5915940
5915450
5915274
5913061
5912323
5912322
5300315
4161908
5992836
5992269
5967525
5945463
6012655
5990329
5968377
5953751
5953108
5952457
5947331
5947330
5940720
5939499
5936883
5917035
5183628
5178350
5943960
5943956
5933728
6014096
5934960
5996921
5988345
5997014
5965463
5947199
5945345
5944228
5941842
5934087
5931902
5913151
4956665
4294229
4160798
6002401
5988059
5962414
5962249
5961249
5961233
5953926
5953925
5950387
5939877
5933387
5933132
5931509
5930454
5930191
5984012
5952156
5928698
5953192
5952258
5952040
5937527
5935518
5911458
5907241
5906052
5905212
5324422
5295893
17926377
5905304
4965147
5931696
5942707
5300950
4286241
5908622
5905386
6002041
5996176
5990902
5987050
5961404
5961403
5961402
5961400
5952377
5951992
5948665
5948286
5930696
5930694
5929509
5909693
5906360
5905222
5904871
5904870
5335861
5326962
5216743
4880313
4292426
4168221
5951875
5931213
4963962
5905523
5905829
5953705
5953698
5913492
5905461
5905375
5905373
5904764
5904546
5902047
5327066
4951870
4285555
4162827
5903480
5903479
5903478
5902240
5910349
6013195
6011452
6005308
6002371
6000105
5998086
5992039
5991318
5988114
5987664
5986623
5984905
5984414
5982620
5982478
5979668
5974569
5973972
5973966
5973729
5959495
5958845
5955670
5948093
5947821
5930763
5907595
5905491
5905480
5901594
5901330
5901257
5901195
5900688
5299117
5230968
5188510
4975407
4957444
4302010
4285677
4228366
4222149
4165530
4164579
5869176
4285222
5854199
5882386
5857983
5857982
5892777
5873527
5871095
5868783
5855798
5853336
5844561
5324769
5296033
5295282
4225444
4161740
5869113
5883138
5887587
5881014
5881008
5860002
5858290
5856731
5855278
5845675
5833527
5214987
5173974
4159387
5880647
4285196
5826922
5857048
5896935
5898176
5871904
5865916
5865792
5858174
5848779
5836755
5836216
5836118
5829768
5828702
5828177
5828024
5827654
5825178
5318451
20790673
14344370
14344360
14338557
14332895
5898720
5892549
5885294
5870432
5870049
5870040
5862028
5858556
5854035
5854027
5853859
5852491
5321689
5214600
4379228
4284246
5852408
5825097
14347981
14328383
14328370
14327013
14326441
14320370
14315378
5328388
5856394
14303660
14327788
14327786
19994420
14337720
14324890
5879950
5835919
5841139
5841138
5841137
5841136
5320538
5320537
14347832
14345988
14345987
14345986
14345985
14345984
14344271
14337237
14326267
14323120
14301508
14300059
14297465
14290680
14283331
5897927
5881371
5846486
5319381
14330140
14330139
14330138
14330137
14330136
14330135
14330134
14288758
5887274
5844707
14313642
14311944
14311943
14308672
14304238
14304237
14301343
14297477
14296336
14296332
14286821
14283882
14281887
5883752
5862109
5849412
5849058
5841603
5840573
5832973
5328178
14293905
14270284
5876138
14346029
14339476
14306298
14288871
14287161
14274841
14267632
5866349
5863968
5829315
5828843
5828018
5827335
14333432
14325123
14333105
14342589
14339763
14335209
14317864
14311345
14293172
14290192
14286417
14286415
14284372
14254976
14247402
5829932
5829930
5829641
5212759
5212758
5212757
5212756
5212752
14307842
14327927
14268075
14245580
14232948
14232934
14268115
14312901
14294606
14233949
14270685
14272723
14342421
14338210
14327100
14325839
14325483
14321830
14321829
14320336
14283916
14283915
14279988
14276958
14276957
14276956
14263485
14260071
14259782
14252904
14244292
5899844
5888974
5888971
5888970
5888969
5888968
5888837
5888827
5888826
5888817
5886880
5883939
5883160
5881121
5877633
5872984
5872974
5868865
5865841
5863636
5860286
5859831
5856228
5856219
5850560
5839678
5837416
5837294
5830910
5330519
5330033
5325021
4868609
4171268
4171266
5829444
14241593
14211772
14341461
14338153
14338151
14338150
14338144
14313101
14311568
14304672
14271990
14246135
14244894
14233773
14232166
14227472
14226541
14223137
5829737
5847891
14336740
14218746
14236298
14242441
14231267
14318925
14313573
14272356
14232377
14229133
14227426
14225010
14223189
14214574
5851660
14191159
14195783
14193943
14298732
14211446
14211219
14210372
14227706
14293716
14262951
14215701
14215133
14215127
14211792
14211791
14210154
14209709
14208637
14208632
14206640
14202918
14199090
14179249
14172430
5839139
14193350
14220811
14220808
14250931
14250922
14250917
14245672
14210338
14209717
14209716
14209403
14207846
14202591
14202483
14201910
14201617
14197868
14197863
14196509
14195210
14180715
14160549
14176670
14179957
14177545
14177544
14175315
14249523
14335692
14300036
14296850
14296672
14292417
14283422
14266865
14258816
14252873
14242842
14240254
14235622
14224666
14214144
14212076
14206653
14199057
14195631
14195041
14194195
14182132
14179413
14178934
14177482
14176353
14155218
14152127
5826847
14243292
14187855
14221759
14229342
14210717
14190631
14175618
14173985
14167998
14157650
14130049
14158705
14169659
14159081
14132919
14298813
14242226
14242219
14242218
14210103
14201948
14200582
14191488
14185892
14175113
14175027
14175026
14175025
14170788
14161458
14155623
14148077
14144363
14141534
14150258
14194800
14194500
14131927
5220121
14241270
14149694
14149689
14139846
14136628
14136535
14136530
14144262
14225771
14208316
14202990
14178225
14164813
14156053
14153595
14145685
14140660
14140659
14137773
14134068
14132421
14128261
14163220
14162269
14162555
14137140
14142013
14127060
14124408
14123933
14123314
14121829
14121768
14074181
14139426
14103057
14127849
14338527
14320354
14314681
14300681
14294327
14292618
14291417
14291415
14291414
14283404
14280983
14277755
14275874
14274727
14274717
14267133
14265411
14265409
14265402
14245868
14242942
14242936
14239371
14236527
14233848
14220344
14209018
14197614
14189405
14188433
14183796
14183789
14183706
14176498
14165444
14164849
14162734
14161714
14153261
14149065
14145426
14136927
14131801
14125944
14124296
14110829
14110818
14110817
14106158
14104480
14104378
14102065
14101806
14100681
14067600
14067462
5845100
5834960
5826602
14102133
14102131
14115032
14122562
14119205
14113785
14107881
14103708
14103122
14092142
14090699
14089224
14087662
14086683
14086225
14085233
14063027
14230838
14111757
14062725
14110832
14059034
14118471
14053359
14151528
14148170
14099250
14098742
14095582
14090336
14086580
14085234
14084127
14078725
14055478
14055477
14077063
14121681
14098966
14098154
14094409
14078327
14068825
14061518
14055240
14050111
14090985
14156662
14098985
14097069
14094470
14093286
14064144
14064088
14062954
14061846
14059883
14055889
14050944
14090176
14091042
14056599
14057203
14087503
14053341
14052464
14052463
14050139
14050006
14048243
14048126
14047446
14046538
14043863
14043375
14042677
13962491
14045102
14262492
14089986
14080620
14080619
14080617
14080616
14080615
14080614
14080613
14080611
14080610
14080609
14080608
14080607
14072098
14051334
14051304
14044107
14043763
14041129
14034588
13986246
13947151
13939468
13939353
13929536
13941265
14125604
14069109
14068993
14067776
14043799
13994656
13981047
13949842
14064378
13956679
14147201
13962328
13943580
13978919
19994241
14227069
14078579
14056627
14043170
14028631
14028147
14020504
14000747
13991571
13990611
13980375
13970110
13966904
13952209
13949036
13943523
14004080
13931349
14066827
14059079
14055505
14023862
13993742
13974331
13969821
13959110
13948039
13944138
13941658
14059482
13994653
13985798
13972032
13963594
13946609
13930303
13930302
13929745
13928109
13989805
13972070
13928528
13963596
14033560
13996814
13958525
13955090
13953712
13931760
13959507
14023861
13971687
14023000
13930560
13994341
14284032
14154945
14131662
14123768
14121695
14121547
14118622
14110596
14108204
14108202
14105608
14105607
14105606
14105589
14102547
14087277
14060143
14058036
14050659
14048741
14014288
13999906
13996870
13978766
13975678
13969804
13961347
13949887
13947163
13933503
13928477
13993274
13991300
13940045
14003653
13977899
13972897
13952707
13949340
13937879
13936074
14017111
14000814
13995724
13985948
13985389
13975331
13974432
13969287
13947568
13944631
13931069
13929969
13929861
14026343
14018339
13934083
14020665
13977087
13961922
13945595
13937641
13934608
14479999
19994183
14490648
14014900
13985203
13970155
13951531
13943517
13923175
13985344
13958964
13913820
13872046
13860789
14002477
13911944
13924855
14485088
13888262
13870585
13861575
14497003
13871653
14452106
13916375
13920559
14496587
13881309
13886350
14493457
13901803
13893234
13889899
13887222
13880405
13865399
13862142
14489084
14449042
14019314
13911946
13910465
13907560
14491095
14486937
13947288
13944018
13900155
13886809
13874092
13866275
14465401
14468517
14492781
14473158
14463424
14036721
14007886
13995115
13915429
13914302
13895201
13882784
13878687
13900797
13920596
13924413
14005574
14496630
14491853
14486974
14484804
14466544
14465260
14462335
14453604
14042233
14004014
14000246
13993018
13992827
13975446
13962867
13935761
13924510
13924411
13918087
13911624
13908567
13905888
13901457
13891431
13887678
13870614
13867492
13867399
13861353
14465400
13895523
21772455
14450600
14009865
14007560
13919753
13907597
13895941
13895332
13891430
13883916
14478479
13890379
13906024
14467327
13920024
13913257
13900317
13859177
14006084
13883559
14490950
14492955
14468888
14037475
13917973
13914147
13913592
13895602
13889453
13769877
14465399
14497810
14480677
14456797
13860457
13786653
13780444
13736831
13734596
13737354
13751016
13742171
13694953
13859477
14496592
13720925
14486639
13884774
13785889
13785571
13733126
13764178
13784316
13785570
13724823
13924823
13752093
13701063
13697244
13689082
13712869
13759143
13763374
13784478
13781733
13771401
13768807
13766586
13731835
13725635
13705088
13703682
13689578
13682685
13756045
13906815
13684080
13725929
13688237
14478793
13862209
13751357
13743596
13731880
13693030
15445496
13740324
13731834
21772447
14495809
13769862
13769317
13765693
13746927
13697495
13683754
13719744
13740237
13714151
13704382
13789045
13786423
13764869
13752939
13734098
13725185
13695931
13971383
13868443
13858734
13779809
13779808
13775790
13764665
13762398
13760790
13760174
13760028
13751283
13738195
13734888
13734092
13717233
13707616
13697436
13764863
13771580
13713181
13780567
13717901
13692915
13723974
13706876
13762885
19970996
13763687
13762400
13749373
13748852
13688524
13684043
13786161
13746926
13758796
13780234
13769620
13756179
13753941
13735984
13710034
13692914
13706128
13801540
13786421
13775245
13753888
13697227
13692916
14444535
14425539
13801537
13693219
13693031
14407042
13843825
13822931
13817523
13801225
13798296
13787527
13764179
13736324
13732092
13725363
13736589
14440953
14406358
14405440
14402123
13809723
13746592
13718064
20326282
13852290
14445445
14403463
14399670
13801535
13797527
13791983
14444467
14438001
14424312
14417256
14412164
14407041
13827981
13820008
13812871
13810575
13801536
13795001
13740951
13681315
14434469
14413951
14399602
13855794
13840898
13799314
13793705
13839415
14441397
13845050
13832408
13828360
13798716
13799639
14486863
14475946
14467774
14465437
14432601
14421671
14408544
14400378
13915470
13889196
13879729
13876763
13858290
13849057
13845950
13830612
13816451
13801139
13792661
13775246
13772439
13769654
13746564
13745793
13745792
13723074
13721340
13853236
13856145
13853431
13812869
13809722
13736260
14431832
13798825
14416001
14415941
13809724
14422542
14446600
14405943
13856178
13843585
13831985
13795279
13795031
13844982
13823840
13822678
13812867
13796016
13849349
13803038
13793087
13673198
13670347
13667000
14430579
13854288
13797043
14433965
14421429
14413958
13676495
13668835
13663006
13660611
14437296
13662282
13795933
14437709
13839977
13670081
13669224
13659737
13659373
13654501
13650472
13663613
13675112
13674918
13674263
13671683
13671142
13655008
13636675
13657307
13662137
13655535
13641853
13638974
13636624
13636581
13636476
13649230
14399141
13643714
13655835
13651623
13642423
13642422
13642016
13642011
13638957
13635247
13635170
13633987
13629202
13629664
13626958
13633833
13621645
13610623
14425987
14425985
14422345
14405062
14403703
14403209
13849895
13847320
13830610
13829715
13791511
13665970
13642360
13637433
13637432
13630446
13627572
13625044
13621344
13621193
13620946
13620740
13620738
13619560
13619559
13619293
13618850
13618849
13608351
13622199
13630347
13611538
13611532
13609763
13608294
13595165
13625545
13614661
13607330
13600716
13588209
13584162
13583472
13582437
13584815
13584810
13584802
13619898
13611870
13588103
13587631
13585255
13583459
13582391
13593711
13600177
13600176
13614029
13609785
13589090
13585342
13563207
13585963
13588588
13576901
13569083
13559570
13574007
13566453
13580466
13592365
13623663
13576893
13567723
13567722
13567721
13565381
13545767
13601225
13579274
13575831
13549160
13533792
13551929
13579729
13557158
13541191
13539447
13536385
13520111
13570039
13572993
13559112
13543623
13539573
13525893
13520100
13515318
13517501
13647166
13613818
13548292
13539413
13535142
13525034
13518018
13517547
13516471
13514166
13508968
13507836
13542662
13517385
13504514
13574527
13554996
13506886
13506512
13504572
13504571
13504345
13636128
13635470
13604599
13602249
13601965
13600844
13600538
13597859
13596676
13596153
13557049
13554237
13535198
13535036
13495857
13492026
13491688
13487912
13487911
13527756
13524410
13489203
13488366
13481448
13480767
13495683
13536753
13530608
13527465
13510702
13489661
13483410
13481626
13480268
13479056
13475928
13475478
13475467
13519155
13506700
13477438
13478405
13515747
13498505
13485418
13483480
13519545
13509884
13509883
13505754
13475898
13472663
13471524
13467805
13467621
13508448
13535944
13459256
13455347
13444540
13444539
13472629
13472625
13472603
13472600
13460698
13441492
13447640
13460148
13454725
13451754
13448886
13438329
13484748
13460954
13448136
13427015
13426504
13485611
13472147
13469009
13432143
13430969
13422169
13416881
13416718
13413859
13411889
13411887
13418765
13450472
13436699
13424971
13403580
13403531
13418576
13396697
13415318
13431683
13403714
13400412
13398462
13421734
13376335
13530838
13507335
13501177
13488448
13478964
13470623
13444775
13442622
13437173
13437167
13433114
13398844
13391132
13386968
13385637
13385590
13385317
13383385
13383384
13400190
13394008
13399813
13381366
13378615
13415216
13385304
13380688
13380687
13377265
13372051
13364401
13369734
13386953
13417388
13385299
13381136
13381040
13378030
13413388
13379418
13368761
13383061
13379147
13375991
13363244
13362877
13360475
13359065
13358298
13393586
13369840
13357932
13355853
13354115
13352141
13357753
13378396
13365936
13356248
13356247
13348970
13318951
13370389
13370381
13316545
13316018
13313885
13323049
13344923
13324088
13350672
13342424
13322747
13314531
13313602
13313569
13311692
13308490
13344921
13322913
13322727
13319737
13319731
13313991
13307215
13307052
13295065
13349660
13428065
13325218
13323415
13304849
13304848
13296105
13294655
13293912
13310526
13284321
13316445
13309738
13299030
13298972
13293647
13287062
13422491
13404961
13401838
13391508
13381477
13376557
13372275
13360562
13352759
13352070
13352069
13352068
13351983
13346004
13343482
13337539
13337321
13322694
13309962
13301252
13293343
13292389
13283853
13278379
13288081
13315429
13274654
13274303
13272946
13268053
13238061
13290541
13278563
13270181
13263140
13310265
13289785
13286887
13274350
13271528
13271527
13271526
13271524
13271520
13271519
13270233
13270225
13390110
13298837
13293834
13286958
13261567
13261322
13265743
13269637
13262295
13261052
13256049
13250854
13248355
13248353
13280958
13244870
13258402
14396731
13244933
13238689
14394321
13289101
13281171
13272120
13250505
13244526
13242865
13240651
13244734
13244513
14393190
14378543
14375517
14375516
14375485
14363818
14369189
14364090
14363673
13257033
13238963
13238962
14370205
14381818
14397114
14396901
14395553
14368002
14362003
14360957
14369645
14378687
14362342
14362332
14356804
14352174
14352172
14351723
14349481
14349472
14371146
13236008
14385178
14378680
14375565
14367983
14352198
14351819
14351818
13250744
13233939
13228937
13227748
13221865
14398281
14397518
14385168
13384880
13384868
13314263
13310363
13310358
13310026
13302800
13300264
13294044
13267605
13248739
13231077
13228918
13209124
13223082
13233918
13217570
13215807
13236080
13213096
14374001
13234219
13219308
13217252
13213552
13212158
13211782
13211775
13211774
13211773
13211772
13211771
13211770
13209551
13209512
14355701
13202465
13246482
13212136
13207786
13199263
13230371
13220845
13192430
13204584
13189847
13182625
13182297
14394699
13198633
13178596
13171533
13171344
13200845
13188739
13163150
13179841
13168565
13218300
13172281
13156915
13153121
13203467
13183242
13169532
13160100
13151396
13144034
13150339
13150337
13150322
13141214
13133833
14358308
13164458
13147995
13132724
13125254
13125247
13124344
13124285
13166246
13146080
13120816
14375589
14363964
13247108
13238257
13228194
13228068
13226488
13220730
13219433
13206766
13205651
13202097
13200916
13184470
13183026
13155674
13143700
13139980
13139977
13131819
13126916
13122373
13114849
13103982
13233816
13154937
13131680
13131677
13121260
13117947
13104934
13104783
13103915
13116813
13170413
13134893
13132239
13108960
13108959
13108958
13106859
13106828
13104912
13099576
13099472
13187367
13120979
13113684
13102939
13100131
13113348
13087609
13145859
13143294
13115252
13091451
13143285
13126210
13090160
13090159
13064960
13064959
13088891
13083991
13077091
13069587
13064066
13058300
13027378
13115513
13115511
13102691
13081900
13081899
13064682
13064673
13064669
13057887
13051347
13050245
13085910
13057650
13056872
13044939
13077951
13056002
13070755
13063547
13056920
13055869
13052412
13042658
13030967
13071877
13097737
13092572
13045419
13042823
13035321
13076481
13035410
13035409
13035408
13033825
13019611
13017514
13016898
13042472
13037619
13170378
13148687
13140968
13140001
13139001
13122626
13101752
13098458
13097468
13094152
13091178
13062816
13046025
13035613
13032941
13023060
13015825
13015359
13009659
13027207
13041687
13045873
13022063
13009497
12996219
12987784
12987775
12987774
13014153
13041621
13011817
13003113
13002856
12999988
12999987
12998724
12997409
12996360
13026973
13024089
13000356
12979201
13028615
12998915
12995602
12991351
12988185
12987409
12982012
13028599
13012927
13006933
12993804
13002497
14944797
14934023
14933974
13120171
13024002
13008565
12989335
12989329
14949467
14957598
14936899
13048276
14945913
14941844
14937724
14935200
14938460
14930051
14929382
14928848
14928847
12993481
12984729
12981154
14926642
14930770
14941327
14928056
14922281
14922102
14915008
14910837
14909956
14931814
14908724
14908266
14905283
14903520
14890089
12994114
14889766
14953804
14951797
14943638
14942147
14935223
14916480
14909467
14890123
14886897
14884823
13042364
13028995
13019169
13007584
13007583
13007582
12993446
12983040
12979027
12978411
14918857
14906566
14906557
14897889
14897421
14890004
14887550
14928685
14895948
14886878
14885740
14883351
14880610
14880608
14880607
18731778
14939708
14930464
14873786
14873785
14873783
14873181
14904445
14894902
14879359
14878943
14878421
14877776
14866378
14882579
14880000
14874121
14866738
14862122
14858814
14847071
14854897
14865290
14865286
14858820
14855838
14851470
14837925
14837571
14865426
14849413
14873352
14865280
14839639
20788065
14852008
14848690
14845227
14834949
14833951
14833949
12983069
14845795
14845223
20788042
14865550
14845219
14844320
14836570
14835707
14835153
14831698
14803242
14844275
14842804
14835951
14821929
14821319
14819424
14818076
14828199
14807872
14816870
14821783
14918106
14916046
14909077
14904216
14898670
14892220
14884903
14884249
14869113
14867602
14851378
14847653
14847277
14840552
14839174
14838383
14835883
14835876
14834543
14818816
14796107
14789336
14817226
14802619
14796219
14788648
14787884
14787841
14811636
14811168
14791223
14787940
14787749
14783749
14779614
14800062
14794754
14785166
14781353
14778598
14771349
14781069
15436284
15434296
15434295
14814094
14809785
14785268
14778887
14778881
14778879
14786679
15442840
15433200
15432466
15426658
14779100
15438869
15429329
15428830
15426186
15419285
14845092
14797472
14790417
14774979
14797053
15439346
15424836
15419612
15419345
15414122
14772369
14770919
15411326
14801596
15418237
15418290
17859480
15412226
15420335
15406461
15409458
15434030
15419169
15402765
15405684
15403730
15403171
14838401
14802883
15409818
15403889
15403888
15399559
15399556
15396181
15395980
15395979
15395978
15394618
15392836
15392749
15399921
15407331
18148851
18142434
18142433
18139646
18134762
18146929
18136300
18135634
18153508
18149955
18152613
18150848
18127700
18126285
18126856
18126399
18116756
18115920
18113971
18113970
15392482
18123924
18115905
18113444
18111008
18109682
18123352
18116288
18114033
18109906
18108204
18107275
18895035
18894185
18888949
18893288
18893287
18890104
18880944
18880943
18104373
18875978
18878457
18872867
18869620
18871464
18866033
18867996
18862412
18862411
18911279
18909608
18909529
18906862
18906039
18902096
18731404
18902089
18920213
18876166
20272702
20270966
20265303
20344705
20269811
20262243
19993645
20255852
20264122
20254801
17858981
20256727
20254761
20249201
20344123
20242241
20241485
20293165
20285326
17858930
20254007
20266103
18908114
20274882
20277695
20251138
21003260
20285242
20279213
20275020
20996994
20238858
21066812
20987598
21025117
20992416
21012457
20989967
17858396
17858314
17745299
21313235
17857702
19991272
18743794
17856802
18169321
17856556
21031989
17856411
17867114
19988496
19969930
19987587
17866127
17865843
17865755
19985478
17865596
20315605
17865369
17865295
19984792
19984791
19984790
19984789
19984788
17865112
17865005
17864742
17864562
17864497
20769823
19979253
19867859
16692342
19977825
19867750
17863033
19975635
20765711
19867427
20765474
20310091
19974881
19867330
19974360
20896835
20752765
20895798
