# Supplementary material for: Molecular profiling of thyroid cancer subtypes using large-scale text mining
Source: BMC Med Genomics. 2014 Dec 8;7(Suppl 3):S3. doi: 10.1186/1755-8794-7-S3-S3 (PMC4290788; doi:10.1186/1755-8794-7-S3-S3)
Supplement: Additional File 2 — SC_GOLD PMID list. The .txt file is the gold standard derived from the MeSH Supplementary Concepts for thyroid cancer. It consists of 1,213 PMIDs and their corresponding thyroid cancer SCs. The values in the file are tab separated. [file 1755-8794-7-S3-S3-S2.txt]

PMID	SupplMesh
21220984	Thyroid cancer, papillary[Disease]
20839015	Thyroid cancer, papillary[Disease]
20713342	Thyroid cancer, papillary[Disease]
20713344	Thyroid cancer, papillary[Disease]
20712590	Familial medullary thyroid carcinoma[Disease]|Thyroid cancer, medullary[Disease]
22113498	Thyroid cancer, papillary[Disease]
20672905	Thyroid cancer, medullary[Disease]
21385081	Thyroid cancer, papillary[Disease]
22533521	Thyroid cancer, papillary[Disease]
22278420	Thyroid cancer, papillary[Disease]
22593455	Thyroid cancer, anaplastic[Disease]
21615302	Thyroid cancer, papillary[Disease]
21615305	Thyroid cancer, medullary[Disease]
22234114	Thyroid cancer, papillary[Disease]
22328572	Thyroid cancer, anaplastic[Disease]
21049455	Thyroid cancer, papillary[Disease]
21049452	Thyroid cancer, medullary[Disease]
22234582	Thyroid cancer, papillary[Disease]
21986619	Thyroid cancer, medullary[Disease]
21268762	Thyroid cancer, papillary[Disease]
21320341	Thyroid cancer, anaplastic[Disease]
21134551	Thyroid cancer, papillary[Disease]
21190978	Thyroid cancer, papillary[Disease]
22170714	Thyroid cancer, papillary[Disease]
22305971	Thyroid cancer, medullary[Disease]
21937739	Thyroid cancer, anaplastic[Disease]|Thyroid cancer, papillary[Disease]
21937738	Thyroid cancer, papillary[Disease]
22327757	Thyroid cancer, Hurthle cell[Disease]|Thyroid cancer, papillary[Disease]
21577321	Thyroid cancer, papillary[Disease]
22057754	Thyroid cancer, papillary[Disease]
21045393	Thyroid cancer, papillary[Disease]
22614194	Thyroid cancer, medullary[Disease]
20727493	Thyroid cancer, papillary[Disease]
22327316	Thyroid cancer, papillary[Disease]
21909078	Thyroid cancer, papillary[Disease]
21725210	Thyroid cancer, papillary[Disease]
22144222	Thyroid cancer, medullary[Disease]
22539583	Thyroid cancer, papillary[Disease]
22539585	Thyroid cancer, papillary[Disease]
22173648	Thyroid cancer, papillary[Disease]
21465448	Thyroid cancer, Hurthle cell[Disease]
22524497	Thyroid cancer, papillary[Disease]
22508706	Thyroid cancer, papillary[Disease]
22873040	Thyroid cancer, papillary[Disease]
22043992	Thyroid cancer, anaplastic[Disease]
21207130	Thyroid cancer, papillary[Disease]
22053578	Thyroid cancer, papillary[Disease]
22033971	Thyroid cancer, papillary[Disease]
22399280	Thyroid cancer, papillary[Disease]
22711760	Thyroid cancer, papillary[Disease]
21229628	Thyroid cancer, papillary[Disease]
22031513	Thyroid cancer, medullary[Disease]|Thyroid cancer, papillary[Disease]
21045688	Thyroid cancer, medullary[Disease]
20855934	Thyroid cancer, papillary[Disease]
21254936	Thyroid cancer, papillary[Disease]
21811634	Thyroid cancer, anaplastic[Disease]
21647844	Thyroid cancer, papillary[Disease]
21243446	Thyroid cancer, medullary[Disease]
21633001	Thyroid cancer, papillary[Disease]
21422803	Thyroid cancer, medullary[Disease]
22280230	Thyroid cancer, papillary[Disease]
21822208	Thyroid cancer, papillary[Disease]
22136207	Thyroid cancer, Hurthle cell[Disease]|Thyroid cancer, papillary[Disease]
22136206	Thyroid cancer, papillary[Disease]
22297052	Thyroid cancer, papillary[Disease]
21179285	Thyroid cancer, anaplastic[Disease]
22127603	Thyroid cancer, anaplastic[Disease]|Thyroid cancer, papillary[Disease]
21654353	Thyroid cancer, papillary[Disease]
22614217	Thyroid cancer, papillary[Disease]
21673468	Thyroid cancer, medullary[Disease]
21913023	Thyroid cancer, papillary[Disease]
21932123	Thyroid cancer, anaplastic[Disease]
22498265	Thyroid cancer, papillary[Disease]
21767143	Thyroid cancer, papillary[Disease]
21190434	Thyroid cancer, papillary[Disease]
21190433	Thyroid cancer, anaplastic[Disease]|Thyroid cancer, papillary[Disease]
22535974	Thyroid cancer, papillary[Disease]
21289252	Thyroid cancer, medullary[Disease]
22136267	Thyroid cancer, Hurthle cell[Disease]|Thyroid cancer, papillary[Disease]
22136266	Thyroid cancer, papillary[Disease]
21512667	Thyroid cancer, papillary[Disease]
22869844	Thyroid cancer, anaplastic[Disease]
21538186	Thyroid cancer, papillary[Disease]
22319042	Thyroid cancer, papillary[Disease]
21296795	Thyroid cancer, papillary[Disease]
22563106	Thyroid cancer, anaplastic[Disease]
22477067	Thyroid cancer, anaplastic[Disease]
21915729	Thyroid cancer, papillary[Disease]
21309723	Thyroid cancer, anaplastic[Disease]|Thyroid cancer, papillary[Disease]
21321384	Thyroid cancer, anaplastic[Disease]|Thyroid cancer, papillary[Disease]
22202162	Thyroid cancer, anaplastic[Disease]
22500044	Thyroid cancer, papillary[Disease]
22395991	Thyroid cancer, papillary[Disease]
20712436	Thyroid cancer, papillary[Disease]
22007938	Thyroid cancer, papillary[Disease]
22007939	Thyroid cancer, papillary[Disease]
22109972	Thyroid cancer, papillary[Disease]
22109971	Thyroid cancer, medullary[Disease]
21220306	Thyroid cancer, papillary[Disease]
21186939	Thyroid cancer, anaplastic[Disease]|Thyroid cancer, medullary[Disease]|Thyroid cancer, papillary[Disease]
21936671	Thyroid cancer, medullary[Disease]
21936674	Thyroid cancer, anaplastic[Disease]
21451450	Thyroid cancer, papillary[Disease]
22223169	Thyroid cancer, medullary[Disease]
21416286	Thyroid cancer, papillary[Disease]
21857107	Thyroid cancer, medullary[Disease]
22369392	Thyroid cancer, papillary[Disease]
22190384	Thyroid cancer, anaplastic[Disease]
22932786	Thyroid cancer, papillary[Disease]
21275764	Thyroid cancer, papillary[Disease]
21885943	Thyroid cancer, medullary[Disease]
22418010	Thyroid cancer, papillary[Disease]
21707866	Thyroid cancer, papillary[Disease]
21770481	Thyroid cancer, medullary[Disease]
21822854	Thyroid cancer, papillary[Disease]
22207493	Thyroid cancer, papillary[Disease]
22338059	Thyroid cancer, Hurthle cell[Disease]
22081784	Thyroid cancer, papillary[Disease]
21372688	Thyroid cancer, papillary[Disease]
21314233	Thyroid cancer, medullary[Disease]
20808683	Thyroid cancer, papillary[Disease]
20738253	Thyroid cancer, papillary[Disease]
21927994	Thyroid cancer, papillary[Disease]
21803186	Thyroid cancer, medullary[Disease]
21186953	Thyroid cancer, papillary[Disease]
21186952	Thyroid cancer, medullary[Disease]
21270757	Thyroid cancer, papillary[Disease]
21568723	Thyroid cancer, anaplastic[Disease]
21150841	Thyroid cancer, medullary[Disease]
20181018	Thyroid cancer, Hurthle cell[Disease]|Thyroid cancer, papillary[Disease]
21642358	Thyroid cancer, papillary[Disease]
21469977	Thyroid cancer, papillary[Disease]
22382509	Thyroid cancer, medullary[Disease]
21501031	Thyroid cancer, anaplastic[Disease]
21649470	Thyroid cancer, papillary[Disease]
21649472	Thyroid cancer, papillary[Disease]
22069099	Thyroid cancer, medullary[Disease]
22404432	Thyroid cancer, medullary[Disease]
21153817	Thyroid cancer, papillary[Disease]
22068114	Thyroid cancer, papillary[Disease]
22524468	Thyroid cancer, papillary[Disease]
21221869	Thyroid cancer, papillary[Disease]
21134882	Thyroid cancer, medullary[Disease]
22558328	Thyroid cancer, papillary[Disease]
21252667	Thyroid cancer, anaplastic[Disease]
22783638	Thyroid cancer, papillary[Disease]
22228400	Thyroid cancer, papillary[Disease]
21275766	Thyroid cancer, medullary[Disease]
22472175	Thyroid cancer, anaplastic[Disease]
22278672	Thyroid cancer, papillary[Disease]
22278418	Thyroid cancer, anaplastic[Disease]
22237710	Thyroid cancer, Hurthle cell[Disease]|Thyroid cancer, papillary[Disease]
22025146	Thyroid cancer, medullary[Disease]
20685810	Thyroid cancer, papillary[Disease]
22498581	Thyroid cancer, papillary[Disease]
21713270	Thyroid cancer, papillary[Disease]
22136817	Thyroid cancer, papillary[Disease]
21159845	Thyroid cancer, papillary[Disease]
21049463	Thyroid cancer, papillary[Disease]
21049466	Thyroid cancer, papillary[Disease]
21607603	Thyroid cancer, papillary[Disease]
21888655	Thyroid cancer, papillary[Disease]
22696507	Thyroid cancer, anaplastic[Disease]
17854396	Thyroid cancer, papillary[Disease]
21181469	Thyroid cancer, papillary[Disease]
22563563	Thyroid cancer, papillary[Disease]
22188859	Thyroid cancer, papillary[Disease]
22072743	Thyroid cancer, anaplastic[Disease]
21876098	Thyroid cancer, papillary[Disease]
20810568	Thyroid cancer, anaplastic[Disease]
21042739	Thyroid cancer, papillary[Disease]
22435913	Thyroid cancer, papillary[Disease]
22300251	Thyroid cancer, Hurthle cell[Disease]|Thyroid cancer, papillary[Disease]
21134565	Thyroid cancer, medullary[Disease]
21191314	Thyroid cancer, papillary[Disease]
21190442	Thyroid cancer, papillary[Disease]
21423091	Thyroid cancer, anaplastic[Disease]
21190444	Nonmedullary thyroid carcinoma, with or without cell oxyphilia[Disease]|Thyroid cancer, papillary[Disease]
21354757	Thyroid cancer, papillary[Disease]
21385075	Thyroid cancer, papillary[Disease]
21169742	Thyroid cancer, papillary[Disease]
22001636	Thyroid cancer, Hurthle cell[Disease]
22374240	Thyroid cancer, papillary[Disease]
21200314	Thyroid cancer, medullary[Disease]
21162687	Thyroid cancer, anaplastic[Disease]
21561161	Thyroid cancer, papillary[Disease]
21670544	Thyroid cancer, papillary[Disease]
21892041	Thyroid cancer, papillary[Disease]
20838284	Thyroid cancer, papillary[Disease]
22165070	Thyroid cancer, papillary[Disease]
21969150	Thyroid cancer, papillary[Disease]
22190222	Thyroid cancer, papillary[Disease]
21750869	Thyroid cancer, papillary[Disease]
21853444	Thyroid cancer, papillary[Disease]
21994409	Thyroid cancer, anaplastic[Disease]
21077834	Thyroid cancer, papillary[Disease]
21162958	Thyroid cancer, medullary[Disease]
20950256	Thyroid cancer, papillary[Disease]
22419100	Thyroid cancer, papillary[Disease]
20878247	Thyroid cancer, medullary[Disease]
21383698	Thyroid cancer, papillary[Disease]
21998631	Familial medullary thyroid carcinoma[Disease]|Thyroid cancer, papillary[Disease]
21935275	Thyroid cancer, papillary[Disease]
22614200	Thyroid cancer, papillary[Disease]
22088524	Thyroid cancer, papillary[Disease]
20497934	Thyroid cancer, papillary[Disease]
21940280	Thyroid cancer, papillary[Disease]
21745104	Thyroid cancer, papillary[Disease]
22515127	Thyroid cancer, papillary[Disease]
21969084	Thyroid cancer, papillary[Disease]
21751886	Thyroid cancer, medullary[Disease]
21422198	Thyroid cancer, medullary[Disease]
20219414	Thyroid cancer, anaplastic[Disease]
21903858	Thyroid cancer, papillary[Disease]
21860547	Thyroid cancer, papillary[Disease]
21449768	Thyroid cancer, papillary[Disease]
21449767	Thyroid cancer, papillary[Disease]
20346212	Thyroid cancer, papillary[Disease]
21394301	Thyroid cancer, papillary[Disease]
21654299	Thyroid cancer, papillary[Disease]
21953129	Thyroid cancer, papillary[Disease]
21834675	Thyroid cancer, papillary[Disease]
22007921	Thyroid cancer, papillary[Disease]
21617328	Thyroid cancer, papillary[Disease]
21857110	Thyroid cancer, papillary[Disease]
22696880	Thyroid cancer, papillary[Disease]
22645299	Thyroid cancer, papillary[Disease]
21323588	Thyroid cancer, papillary[Disease]
20978326	Thyroid cancer, medullary[Disease]
22378813	Thyroid cancer, medullary[Disease]
22162466	Thyroid cancer, medullary[Disease]
22675538	Thyroid cancer, medullary[Disease]
21460787	Thyroid cancer, papillary[Disease]
22385288	Thyroid cancer, papillary[Disease]
22181337	Thyroid cancer, papillary[Disease]
21993615	Thyroid cancer, papillary[Disease]
21996596	Thyroid cancer, papillary[Disease]
22443981	Thyroid cancer, papillary[Disease]
21509594	Thyroid cancer, papillary[Disease]
20950609	Thyroid cancer, papillary[Disease]
21512141	Thyroid cancer, papillary[Disease]
22313454	Thyroid cancer, papillary[Disease]
22389382	Thyroid cancer, papillary[Disease]
22389381	Thyroid cancer, medullary[Disease]
22049175	Thyroid cancer, papillary[Disease]
22158951	Thyroid cancer, papillary[Disease]
22728346	Thyroid cancer, papillary[Disease]
22066478	Thyroid cancer, papillary[Disease]
22540396	Thyroid cancer, papillary[Disease]
22318823	Thyroid cancer, anaplastic[Disease]
22240889	Thyroid cancer, papillary[Disease]
21173366	Thyroid cancer, papillary[Disease]
21622722	Thyroid cancer, medullary[Disease]
21804527	Thyroid cancer, papillary[Disease]
22044815	Thyroid cancer, papillary[Disease]
22199277	Thyroid cancer, medullary[Disease]
21249150	Thyroid cancer, papillary[Disease]
22471242	Thyroid cancer, papillary[Disease]
22655531	Thyroid cancer, anaplastic[Disease]
20034987	Thyroid cancer, papillary[Disease]
21630273	Thyroid cancer, medullary[Disease]
21162091	Thyroid cancer, papillary[Disease]
23376608	Thyroid cancer, anaplastic[Disease]
21220477	Thyroid cancer, anaplastic[Disease]
23408061	Thyroid cancer, medullary[Disease]
22752848	Thyroid cancer, papillary[Disease]
23282969	Thyroid cancer, papillary[Disease]
22526913	Thyroid cancer, papillary[Disease]
22095156	Thyroid cancer, papillary[Disease]
22892223	Thyroid cancer, papillary[Disease]
23345095	Thyroid cancer, Hurthle cell[Disease]
22297326	Thyroid cancer, medullary[Disease]
22633083	Thyroid cancer, anaplastic[Disease]
22120515	Thyroid cancer, papillary[Disease]
22946486	Thyroid cancer, medullary[Disease]
22947350	Thyroid cancer, follicular[Disease]|Thyroid cancer, papillary[Disease]
21315633	Thyroid cancer, papillary[Disease]
22776298	Thyroid cancer, medullary[Disease]
22386712	Thyroid cancer, papillary[Disease]
22252610	Thyroid cancer, anaplastic[Disease]
22494995	Thyroid cancer, papillary[Disease]
23023200	Thyroid cancer, medullary[Disease]
22799572	Thyroid cancer, papillary[Disease]
23685355	Thyroid cancer, medullary[Disease]
21571321	Thyroid cancer, anaplastic[Disease]
22743249	Thyroid cancer, medullary[Disease]
22392921	Thyroid cancer, papillary[Disease]
23174730	Thyroid cancer, papillary[Disease]
23488614	Thyroid cancer, anaplastic[Disease]|Thyroid cancer, medullary[Disease]
23589525	Thyroid cancer, anaplastic[Disease]
21803329	Thyroid cancer, papillary[Disease]
21157205	Thyroid cancer, papillary[Disease]
23635911	Thyroid cancer, Hurthle cell[Disease]|Thyroid cancer, follicular[Disease]|Thyroid cancer, papillary[Disease]
22426956	Papillary Thyroid Microcarcinoma[Disease]|Thyroid cancer, papillary[Disease]
21999617	Thyroid cancer, papillary[Disease]
22991264	Thyroid cancer, anaplastic[Disease]
23306572	Thyroid cancer, papillary[Disease]
23095564	Thyroid cancer, papillary[Disease]
23256514	Thyroid cancer, papillary[Disease]
22488961	Thyroid cancer, papillary[Disease]
22236542	Thyroid cancer, papillary[Disease]
21704168	Thyroid cancer, anaplastic[Disease]|Thyroid cancer, medullary[Disease]
22066479	Thyroid cancer, papillary[Disease]
22458627	Thyroid cancer, anaplastic[Disease]
23358352	Thyroid cancer, papillary[Disease]
23645546	Thyroid cancer, papillary[Disease]
23261982	Thyroid cancer, papillary[Disease]
22311415	Thyroid cancer, papillary[Disease]
23334130	Thyroid cancer, papillary[Disease]
22675091	Thyroid cancer, papillary[Disease]
23299031	Thyroid cancer, papillary[Disease]
20857060	Thyroid cancer, papillary[Disease]
23678034	Thyroid cancer, papillary[Disease]
23104465	Thyroid cancer, medullary[Disease]
22673534	Thyroid cancer, papillary[Disease]
23055533	Thyroid cancer, anaplastic[Disease]
22865907	Thyroid cancer, medullary[Disease]
23081996	Thyroid cancer, medullary[Disease]
21877933	Thyroid cancer, papillary[Disease]
21692062	Thyroid cancer, papillary[Disease]
22052128	Thyroid cancer, medullary[Disease]
23110552	Thyroid cancer, papillary[Disease]
21722150	Thyroid cancer, papillary[Disease]
23207498	Thyroid cancer, papillary[Disease]
21051899	Thyroid cancer, papillary[Disease]
22630346	Thyroid cancer, follicular[Disease]
23150684	Thyroid cancer, anaplastic[Disease]
22328107	Thyroid cancer, medullary[Disease]
22162469	Thyroid cancer, medullary[Disease]
23201134	Thyroid cancer, medullary[Disease]
21400522	Thyroid cancer, papillary[Disease]
23640873	Thyroid cancer, papillary[Disease]
22584712	Thyroid cancer, medullary[Disease]
22584711	Thyroid cancer, medullary[Disease]
22584710	Thyroid cancer, medullary[Disease]
23483525	Thyroid cancer, papillary[Disease]
22801569	Thyroid cancer, medullary[Disease]
23334110	Thyroid cancer, follicular[Disease]
22767446	Thyroid cancer, papillary[Disease]
23469622	Thyroid cancer, papillary[Disease]
23182918	Thyroid cancer, papillary[Disease]
23182919	Thyroid cancer, papillary[Disease]
20576801	Thyroid cancer, anaplastic[Disease]|Thyroid cancer, papillary[Disease]
22343387	Thyroid cancer, medullary[Disease]
22985118	Thyroid cancer, papillary[Disease]
22241789	Thyroid cancer, papillary[Disease]
22996245	Thyroid cancer, papillary[Disease]
22918771	Thyroid cancer, medullary[Disease]
21498916	Thyroid cancer, papillary[Disease]
21135516	Thyroid cancer, papillary[Disease]
21214672	Thyroid cancer, anaplastic[Disease]
21563324	Thyroid cancer, medullary[Disease]
21563322	Thyroid cancer, papillary[Disease]
23357595	Thyroid cancer, papillary[Disease]
23214280	Thyroid cancer, medullary[Disease]
21400508	Thyroid cancer, anaplastic[Disease]
23182499	Thyroid cancer, papillary[Disease]
23130564	Thyroid cancer, anaplastic[Disease]
23666970	Thyroid cancer, anaplastic[Disease]|Thyroid cancer, follicular[Disease]|Thyroid cancer, medullary[Disease]|Thyroid cancer, papillary[Disease]
20864083	Thyroid cancer, papillary[Disease]
20013608	Thyroid cancer, papillary[Disease]
21364949	Thyroid cancer, papillary[Disease]
23044318	Thyroid cancer, papillary[Disease]
21946411	Thyroid cancer, papillary[Disease]
22971127	Thyroid cancer, papillary[Disease]
23522438	Thyroid cancer, papillary[Disease]
23163107	Thyroid cancer, papillary[Disease]
22953991	Thyroid cancer, papillary[Disease]
23756355	Thyroid cancer, medullary[Disease]
23211578	Thyroid cancer, papillary[Disease]
22168782	Thyroid cancer, papillary[Disease]
22938056	Thyroid cancer, medullary[Disease]
23240926	Familial medullary thyroid carcinoma[Disease]|Thyroid cancer, medullary[Disease]
21134545	Thyroid cancer, papillary[Disease]
21834676	Thyroid cancer, papillary[Disease]
23139822	Thyroid cancer, papillary[Disease]
23212265	Thyroid cancer, papillary[Disease]
23482591	Thyroid cancer, papillary[Disease]
23159847	Thyroid cancer, anaplastic[Disease]
22909219	Thyroid cancer, papillary[Disease]
22527019	Thyroid cancer, papillary[Disease]
23073921	Thyroid cancer, papillary[Disease]
23115614	Thyroid cancer, anaplastic[Disease]|Thyroid cancer, papillary[Disease]
21830323	Thyroid cancer, medullary[Disease]
21739307	Thyroid cancer, papillary[Disease]
22175241	Thyroid cancer, Hurthle cell[Disease]
22504175	Thyroid cancer, follicular[Disease]|Thyroid cancer, papillary[Disease]
21860548	Thyroid cancer, papillary[Disease]
21798995	Thyroid cancer, anaplastic[Disease]|Thyroid cancer, papillary[Disease]
21152868	Thyroid cancer, anaplastic[Disease]
21246517	Thyroid cancer, papillary[Disease]
22985488	Thyroid cancer, papillary[Disease]
20925599	Thyroid cancer, anaplastic[Disease]
23049733	Thyroid cancer, papillary[Disease]
22048975	Thyroid cancer, medullary[Disease]
22715896	Thyroid cancer, medullary[Disease]
22896930	Thyroid cancer, medullary[Disease]
22264740	Thyroid cancer, Hurthle cell[Disease]
22823995	Thyroid cancer, papillary[Disease]
21289267	Thyroid cancer, anaplastic[Disease]
21289264	Thyroid cancer, anaplastic[Disease]
22475976	Thyroid cancer, papillary[Disease]
23796566	Thyroid cancer, papillary[Disease]
20732775	Thyroid cancer, papillary[Disease]
22942242	Thyroid cancer, medullary[Disease]
23533233	Thyroid cancer, follicular[Disease]
23533235	Thyroid cancer, papillary[Disease]
22411092	Thyroid cancer, papillary[Disease]
22718439	Thyroid cancer, papillary[Disease]
22619156	Thyroid cancer, papillary[Disease]
23152121	Thyroid cancer, papillary[Disease]
23659946	Thyroid cancer, papillary[Disease]
22674491	Thyroid cancer, anaplastic[Disease]
21606360	Thyroid cancer, papillary[Disease]
23341393	Thyroid cancer, papillary[Disease]
22017398	Thyroid cancer, medullary[Disease]
21574258	Thyroid cancer, Hurthle cell[Disease]|Thyroid cancer, papillary[Disease]
22350587	Thyroid cancer, papillary[Disease]
22075848	Thyroid cancer, papillary[Disease]
23025507	Thyroid cancer, papillary[Disease]
23294877	Thyroid cancer, papillary[Disease]
23059849	Familial medullary thyroid carcinoma[Disease]|Thyroid cancer, medullary[Disease]
22136825	Thyroid cancer, papillary[Disease]
22870901	Thyroid cancer, papillary[Disease]
23270903	Thyroid cancer, papillary[Disease]
21538963	Thyroid cancer, papillary[Disease]
22961909	Thyroid cancer, papillary[Disease]
22984126	Thyroid cancer, Hurthle cell[Disease]
22690899	Thyroid cancer, follicular[Disease]|Thyroid cancer, papillary[Disease]
21751431	Thyroid cancer, papillary[Disease]
23148663	Thyroid cancer, papillary[Disease]
23599079	Papillary Thyroid Microcarcinoma[Disease]|Thyroid cancer, anaplastic[Disease]
23777982	Thyroid cancer, Hurthle cell[Disease]
23404348	Thyroid cancer, anaplastic[Disease]
21909080	Thyroid cancer, papillary[Disease]
23066120	Thyroid cancer, papillary[Disease]
23534290	Thyroid cancer, anaplastic[Disease]
22329804	Thyroid cancer, papillary[Disease]
23283368	Thyroid cancer, anaplastic[Disease]
21134556	Thyroid cancer, medullary[Disease]
21893952	Thyroid cancer, medullary[Disease]
22797360	Thyroid cancer, anaplastic[Disease]
22275472	Thyroid cancer, papillary[Disease]
23009101	Thyroid cancer, papillary[Disease]
21521301	Thyroid cancer, papillary[Disease]
23393170	Thyroid cancer, Hurthle cell[Disease]|Thyroid cancer, papillary[Disease]
23393171	Thyroid cancer, papillary[Disease]
21882184	Thyroid cancer, papillary[Disease]
22233478	Thyroid cancer, papillary[Disease]
23404751	Thyroid cancer, papillary[Disease]
23040712	Thyroid cancer, papillary[Disease]
23495036	Thyroid cancer, papillary[Disease]
22853727	Thyroid cancer, follicular[Disease]
22563225	Thyroid cancer, Hurthle cell[Disease]
22176837	Thyroid cancer, papillary[Disease]
22275265	Thyroid cancer, papillary[Disease]
22340484	Thyroid cancer, papillary[Disease]
21113590	Thyroid cancer, papillary[Disease]
23231932	Thyroid cancer, anaplastic[Disease]|Thyroid cancer, papillary[Disease]
23539728	Thyroid cancer, papillary[Disease]
21750338	Thyroid cancer, papillary[Disease]
20835551	Thyroid cancer, papillary[Disease]
23485727	Thyroid cancer, medullary[Disease]
22843022	Thyroid cancer, papillary[Disease]
23083442	Thyroid cancer, papillary[Disease]
23379688	Thyroid cancer, papillary[Disease]
23259706	Thyroid cancer, medullary[Disease]
23324947	Thyroid cancer, papillary[Disease]
22702340	Thyroid cancer, papillary[Disease]
23528368	Thyroid cancer, papillary[Disease]
23177617	Thyroid cancer, papillary[Disease]
22302283	Thyroid cancer, papillary[Disease]
23668556	Thyroid cancer, papillary[Disease]
23668555	Thyroid cancer, papillary[Disease]
23430789	Thyroid cancer, Hurthle cell[Disease]|Thyroid cancer, papillary[Disease]
23924549	Thyroid cancer, papillary[Disease]
21190448	Thyroid cancer, papillary[Disease]
21407159	Thyroid cancer, papillary[Disease]
21658807	Thyroid cancer, papillary[Disease]
21191179	Thyroid cancer, papillary[Disease]
21254012	Thyroid cancer, papillary[Disease]
22270347	Thyroid cancer, papillary[Disease]
23064004	Thyroid cancer, papillary[Disease]
22224819	Thyroid cancer, papillary[Disease]
23380809	Thyroid cancer, papillary[Disease]
22919068	Thyroid cancer, anaplastic[Disease]
23358214	Thyroid cancer, papillary[Disease]
22972977	Thyroid cancer, follicular[Disease]|Thyroid cancer, papillary[Disease]
22592144	Thyroid cancer, papillary[Disease]
22747440	Thyroid cancer, medullary[Disease]
23130931	Thyroid cancer, anaplastic[Disease]|Thyroid cancer, medullary[Disease]
22183190	Thyroid cancer, medullary[Disease]
22535259	Thyroid cancer, papillary[Disease]
23535112	Thyroid cancer, Hurthle cell[Disease]
23089437	Thyroid cancer, papillary[Disease]
23089436	Thyroid cancer, papillary[Disease]
21765238	Thyroid cancer, papillary[Disease]
21981877	Thyroid cancer, anaplastic[Disease]
21707848	Thyroid cancer, papillary[Disease]
20954270	Thyroid cancer, Hurthle cell[Disease]|Thyroid cancer, papillary[Disease]
21134546	Thyroid cancer, anaplastic[Disease]
21134544	Thyroid cancer, papillary[Disease]
22446864	Thyroid cancer, papillary[Disease]
21881815	Thyroid cancer, papillary[Disease]
20646838	Thyroid cancer, medullary[Disease]|Thyroid cancer, papillary[Disease]
22889737	Thyroid cancer, anaplastic[Disease]
21768721	Thyroid cancer, papillary[Disease]
24005594	Thyroid cancer, papillary[Disease]
23185843	Thyroid cancer, medullary[Disease]
21630203	Thyroid cancer, papillary[Disease]
21993546	Thyroid cancer, medullary[Disease]
22855362	Thyroid cancer, papillary[Disease]
21741956	Thyroid cancer, medullary[Disease]
22144096	Thyroid cancer, papillary[Disease]
23856028	Thyroid cancer, medullary[Disease]
23406984	Thyroid cancer, anaplastic[Disease]
23091247	Thyroid cancer, papillary[Disease]
22402972	Thyroid cancer, papillary[Disease]
22136837	Familial medullary thyroid carcinoma[Disease]|Thyroid cancer, medullary[Disease]
22136836	Thyroid cancer, papillary[Disease]
21131195	Thyroid cancer, papillary[Disease]
22513979	Thyroid cancer, Hurthle cell[Disease]|Thyroid cancer, anaplastic[Disease]|Thyroid cancer, papillary[Disease]
21454238	Thyroid cancer, Hurthle cell[Disease]
22715205	Thyroid cancer, Hurthle cell[Disease]
23684153	Thyroid cancer, papillary[Disease]
23569218	Thyroid cancer, follicular[Disease]|Thyroid cancer, papillary[Disease]
23543667	Thyroid cancer, Hurthle cell[Disease]
23561205	Thyroid cancer, papillary[Disease]
23160481	Thyroid cancer, papillary[Disease]
22517468	Thyroid cancer, papillary[Disease]
23231950	Thyroid cancer, medullary[Disease]
23939843	Thyroid cancer, papillary[Disease]
23414714	Thyroid cancer, papillary[Disease]
22873179	Thyroid cancer, papillary[Disease]
23186033	Thyroid cancer, Hurthle cell[Disease]|Thyroid cancer, papillary[Disease]
23898117	Thyroid cancer, anaplastic[Disease]
22266805	Thyroid cancer, papillary[Disease]
23011723	Thyroid cancer, medullary[Disease]
21989667	Thyroid cancer, papillary[Disease]
23036367	Thyroid cancer, papillary[Disease]
22676344	Thyroid cancer, medullary[Disease]
21049467	Thyroid cancer, medullary[Disease]
21049464	Thyroid cancer, papillary[Disease]
21049461	Thyroid cancer, Hurthle cell[Disease]
21600560	Thyroid cancer, papillary[Disease]
23494581	Thyroid cancer, papillary[Disease]
22511796	Thyroid cancer, papillary[Disease]
20213827	Thyroid cancer, papillary[Disease]
23089475	Thyroid cancer, papillary[Disease]
23166414	Thyroid cancer, papillary[Disease]
21807000	Thyroid cancer, papillary[Disease]
22345297	Thyroid cancer, medullary[Disease]
22136819	Thyroid cancer, anaplastic[Disease]
22136818	Thyroid cancer, anaplastic[Disease]|Thyroid cancer, papillary[Disease]
22892017	Thyroid cancer, papillary[Disease]
23235344	Thyroid cancer, anaplastic[Disease]
22233555	Thyroid cancer, anaplastic[Disease]|Thyroid cancer, medullary[Disease]
21160471	Thyroid cancer, papillary[Disease]
22973979	Thyroid cancer, papillary[Disease]
22785529	Thyroid cancer, medullary[Disease]
23144473	Thyroid cancer, papillary[Disease]
22270990	Thyroid cancer, papillary[Disease]
22278419	Thyroid cancer, anaplastic[Disease]
22584698	Thyroid cancer, medullary[Disease]
22584699	Thyroid cancer, medullary[Disease]
23300224	Thyroid cancer, papillary[Disease]
20204550	Thyroid cancer, papillary[Disease]
21938494	Thyroid cancer, papillary[Disease]
23811186	Thyroid cancer, anaplastic[Disease]
21705985	Thyroid cancer, papillary[Disease]
23158190	Thyroid cancer, medullary[Disease]
22925427	Thyroid cancer, papillary[Disease]
22785260	Thyroid cancer, papillary[Disease]
22410458	Thyroid cancer, anaplastic[Disease]
19691012	Thyroid cancer, medullary[Disease]
20607744	Thyroid cancer, papillary[Disease]
21291954	Thyroid cancer, papillary[Disease]
23180660	Thyroid cancer, medullary[Disease]
23317509	Thyroid cancer, follicular[Disease]
23355745	Thyroid cancer, follicular[Disease]
21853153	Thyroid cancer, papillary[Disease]
22447137	Thyroid cancer, papillary[Disease]
23327804	Thyroid cancer, follicular[Disease]
21272681	Thyroid cancer, papillary[Disease]
21272687	Thyroid cancer, medullary[Disease]
23267166	Thyroid cancer, papillary[Disease]
22828612	Thyroid cancer, papillary[Disease]
20667564	Thyroid cancer, medullary[Disease]
23150679	Thyroid cancer, Hurthle cell[Disease]|Thyroid cancer, papillary[Disease]
21595556	Thyroid cancer, papillary[Disease]
20607686	Thyroid cancer, papillary[Disease]
22038905	Thyroid cancer, medullary[Disease]
21500309	Thyroid cancer, anaplastic[Disease]
21715533	Thyroid cancer, papillary[Disease]
23109464	Intrahepatic cholangiocarcinoma[Disease]|Thyroid cancer, papillary[Disease]
23391119	Thyroid cancer, medullary[Disease]
22827494	Thyroid cancer, papillary[Disease]
23329180	Thyroid cancer, medullary[Disease]
22525339	Thyroid cancer, papillary[Disease]
22688732	Thyroid cancer, anaplastic[Disease]|Thyroid cancer, papillary[Disease]
22136850	Thyroid cancer, papillary[Disease]
22136853	Thyroid cancer, papillary[Disease]
22738343	Thyroid cancer, follicular[Disease]|Thyroid cancer, papillary[Disease]
22467230	Thyroid cancer, papillary[Disease]
22893183	Thyroid cancer, papillary[Disease]
23751876	Thyroid cancer, follicular[Disease]
21867742	Thyroid cancer, medullary[Disease]
22207295	Thyroid cancer, papillary[Disease]
22576067	Thyroid cancer, papillary[Disease]
23689063	Familial medullary thyroid carcinoma[Disease]|Thyroid cancer, medullary[Disease]
23533107	Thyroid cancer, papillary[Disease]
23276957	Thyroid cancer, papillary[Disease]
21498368	Thyroid cancer, medullary[Disease]
22076977	Thyroid cancer, papillary[Disease]
22718346	Thyroid cancer, anaplastic[Disease]
21556739	Thyroid cancer, papillary[Disease]
21556738	Thyroid cancer, papillary[Disease]
22247012	Thyroid cancer, papillary[Disease]
21606412	Thyroid cancer, medullary[Disease]
21879253	Thyroid cancer, papillary[Disease]
22335197	Thyroid cancer, papillary[Disease]
22396039	Thyroid cancer, medullary[Disease]
22104161	Thyroid cancer, medullary[Disease]
23439510	Thyroid cancer, papillary[Disease]
22216985	Thyroid cancer, papillary[Disease]
23070788	Thyroid cancer, papillary[Disease]
22770943	Thyroid cancer, papillary[Disease]
22568399	Thyroid cancer, papillary[Disease]
21730105	Thyroid cancer, papillary[Disease]
21568726	Thyroid cancer, papillary[Disease]
21803187	Thyroid cancer, medullary[Disease]
22918300	Thyroid cancer, Hurthle cell[Disease]
22790962	Thyroid cancer, anaplastic[Disease]
23571588	Thyroid cancer, papillary[Disease]
20877918	Thyroid cancer, papillary[Disease]
23106409	Thyroid cancer, follicular[Disease]|Thyroid cancer, papillary[Disease]
23055546	Thyroid cancer, papillary[Disease]
22676047	Familial medullary thyroid carcinoma[Disease]|Thyroid cancer, medullary[Disease]
22673565	Thyroid cancer, papillary[Disease]
22802478	Thyroid cancer, medullary[Disease]
22311136	Thyroid cancer, anaplastic[Disease]
22284763	Thyroid cancer, papillary[Disease]
22044775	Thyroid cancer, anaplastic[Disease]
23715371	Thyroid cancer, medullary[Disease]
22791761	Thyroid cancer, papillary[Disease]
22863305	Thyroid cancer, papillary[Disease]
22948755	Thyroid cancer, papillary[Disease]
23482606	Thyroid cancer, papillary[Disease]
21882177	Thyroid cancer, papillary[Disease]
23436219	Thyroid cancer, papillary[Disease]
21914838	Thyroid cancer, papillary[Disease]
22341041	Thyroid cancer, papillary[Disease]
22744707	Thyroid cancer, papillary[Disease]
23543666	Thyroid cancer, medullary[Disease]
22665903	Thyroid cancer, medullary[Disease]
21416546	Thyroid cancer, papillary[Disease]
23168236	Thyroid cancer, papillary[Disease]
23681073	Adenocarcinoma of lung[Disease]|Papillary Thyroid Microcarcinoma[Disease]|Thyroid cancer, anaplastic[Disease]
21416550	Thyroid cancer, papillary[Disease]
22549559	Thyroid cancer, papillary[Disease]
22928739	Thyroid cancer, papillary[Disease]
23131897	Thyroid cancer, papillary[Disease]
23860349	Thyroid cancer, papillary[Disease]
21653734	Thyroid cancer, papillary[Disease]
23150695	Thyroid cancer, papillary[Disease]
21698415	Thyroid cancer, papillary[Disease]
21667440	CVD protocol[Protocol]|Thyroid cancer, medullary[Disease]
21198742	Thyroid cancer, papillary[Disease]
22889801	Thyroid cancer, papillary[Disease]
22584709	Familial medullary thyroid carcinoma[Disease]|Thyroid cancer, medullary[Disease]
22584703	Thyroid cancer, medullary[Disease]
22584707	Thyroid cancer, medullary[Disease]
23218882	Thyroid cancer, Hurthle cell[Disease]|Thyroid cancer, papillary[Disease]
22760303	Thyroid cancer, papillary[Disease]
23023191	Thyroid cancer, papillary[Disease]
22495817	Thyroid cancer, papillary[Disease]
21424541	Thyroid cancer, papillary[Disease]
21049457	Thyroid cancer, Hurthle cell[Disease]|Thyroid cancer, papillary[Disease]
21897114	Thyroid cancer, papillary[Disease]
22565486	Thyroid cancer, papillary[Disease]
23766517	Thyroid cancer, papillary[Disease]
22648435	Thyroid cancer, medullary[Disease]
23858039	Thyroid cancer, papillary[Disease]
22918703	Thyroid cancer, anaplastic[Disease]
23386162	Thyroid cancer, papillary[Disease]
23797723	Thyroid cancer, papillary[Disease]
22156470	Thyroid cancer, papillary[Disease]
21832817	Thyroid cancer, medullary[Disease]
21173509	Thyroid cancer, papillary[Disease]
22328112	Thyroid cancer, medullary[Disease]
22565664	Thyroid cancer, papillary[Disease]
23666969	Thyroid cancer, papillary[Disease]
21936676	Thyroid cancer, papillary[Disease]
22584721	Thyroid cancer, medullary[Disease]
22472193	Thyroid cancer, papillary[Disease]
23158170	Thyroid cancer, papillary[Disease]
22528560	Thyroid cancer, papillary[Disease]
21932354	Thyroid cancer, anaplastic[Disease]|Thyroid cancer, medullary[Disease]
22788117	Thyroid cancer, papillary[Disease]
22682753	Thyroid cancer, papillary[Disease]
22869474	Thyroid cancer, papillary[Disease]
22287259	Thyroid cancer, papillary[Disease]
21620089	Thyroid cancer, papillary[Disease]
23414265	Adenocarcinoma of lung[Disease]|Thyroid cancer, papillary[Disease]
21875346	Thyroid cancer, papillary[Disease]
21875347	Thyroid cancer, papillary[Disease]
22007937	Thyroid cancer, Hurthle cell[Disease]
22921310	Thyroid cancer, papillary[Disease]
21180995	Thyroid cancer, papillary[Disease]
23170308	Thyroid cancer, medullary[Disease]
23274361	Thyroid cancer, papillary[Disease]
22584717	Thyroid cancer, medullary[Disease]
20039896	Thyroid cancer, medullary[Disease]
20013610	Thyroid cancer, medullary[Disease]
23809489	Thyroid cancer, papillary[Disease]
21600982	Thyroid cancer, anaplastic[Disease]
22253131	Thyroid cancer, papillary[Disease]
21309721	Thyroid cancer, medullary[Disease]
21309722	Thyroid cancer, papillary[Disease]
20827665	Thyroid cancer, medullary[Disease]
23788690	Thyroid cancer, papillary[Disease]
23341727	Thyroid cancer, medullary[Disease]
21855321	Thyroid cancer, papillary[Disease]
23520464	Thyroid cancer, papillary[Disease]
22560341	Thyroid cancer, papillary[Disease]
20850026	Thyroid cancer, papillary[Disease]
22889785	Thyroid cancer, papillary[Disease]
23845470	Thyroid cancer, papillary[Disease]
23690118	Thyroid cancer, papillary[Disease]
22827435	Thyroid cancer, papillary[Disease]
21607578	Thyroid cancer, papillary[Disease]
23067330	Thyroid cancer, papillary[Disease]
22819076	Thyroid cancer, medullary[Disease]
22528774	Thyroid cancer, papillary[Disease]
23372702	Thyroid cancer, papillary[Disease]
23099542	Thyroid cancer, papillary[Disease]
23783103	Thyroid cancer, papillary[Disease]
22605559	Thyroid cancer, papillary[Disease]
22858857	Thyroid cancer, papillary[Disease]
22136265	Thyroid cancer, papillary[Disease]
22989468	Thyroid cancer, medullary[Disease]
23188536	Thyroid cancer, Hurthle cell[Disease]
22946448	Thyroid cancer, papillary[Disease]
22515291	Thyroid cancer, Hurthle cell[Disease]
22549934	Thyroid cancer, papillary[Disease]
23079204	Thyroid cancer, papillary[Disease]
22572813	Thyroid cancer, anaplastic[Disease]
21876495	Thyroid cancer, medullary[Disease]
23143780	Thyroid cancer, anaplastic[Disease]
22785182	Thyroid cancer, papillary[Disease]
22047924	Thyroid cancer, papillary[Disease]
22293278	Thyroid cancer, papillary[Disease]
21796448	Thyroid cancer, papillary[Disease]
22898678	Thyroid cancer, papillary[Disease]
21054478	Familial medullary thyroid carcinoma[Disease]|Thyroid cancer, medullary[Disease]
22639292	Thyroid cancer, papillary[Disease]
22507501	Thyroid cancer, Hurthle cell[Disease]|Thyroid cancer, anaplastic[Disease]|Thyroid cancer, medullary[Disease]|Thyroid cancer, papillary[Disease]
23023232	Thyroid cancer, papillary[Disease]
21477259	Thyroid cancer, papillary[Disease]
22136209	Thyroid cancer, Hurthle cell[Disease]|Thyroid cancer, anaplastic[Disease]|Thyroid cancer, papillary[Disease]
22270997	Thyroid cancer, papillary[Disease]
22270993	Thyroid cancer, papillary[Disease]
23609190	Thyroid cancer, papillary[Disease]
21182945	Thyroid cancer, anaplastic[Disease]
21497873	Thyroid cancer, papillary[Disease]
22594576	Thyroid cancer, papillary[Disease]
22774206	Thyroid cancer, anaplastic[Disease]
23493194	Thyroid cancer, anaplastic[Disease]
20694463	Thyroid cancer, anaplastic[Disease]
23623585	Thyroid cancer, Hurthle cell[Disease]|Thyroid cancer, medullary[Disease]|Thyroid cancer, papillary[Disease]
21071467	Thyroid cancer, anaplastic[Disease]
22820140	Thyroid cancer, papillary[Disease]
22663550	Thyroid cancer, medullary[Disease]|Thyroid cancer, papillary[Disease]
23145146	Thyroid cancer, papillary[Disease]
23839797	Thyroid cancer, anaplastic[Disease]
22527889	Thyroid cancer, medullary[Disease]
20940540	Thyroid cancer, papillary[Disease]
22632373	Thyroid cancer, papillary[Disease]
23482475	Thyroid cancer, papillary[Disease]
22521260	Thyroid cancer, papillary[Disease]
20929403	Thyroid cancer, Hurthle cell[Disease]
23457315	Thyroid cancer, papillary[Disease]
22150560	Thyroid cancer, papillary[Disease]
21134539	Thyroid cancer, papillary[Disease]
23158178	Thyroid cancer, anaplastic[Disease]
21677457	Thyroid cancer, papillary[Disease]
22274720	Thyroid cancer, medullary[Disease]
22969246	Thyroid cancer, follicular[Disease]
22228358	Thyroid cancer, papillary[Disease]
23539734	Thyroid cancer, follicular[Disease]
22711546	Thyroid cancer, papillary[Disease]
22938406	Thyroid cancer, follicular[Disease]|Thyroid cancer, papillary[Disease]
22081104	Thyroid cancer, papillary[Disease]
23532502	Thyroid cancer, papillary[Disease]
23532501	Thyroid cancer, papillary[Disease]
22876054	Thyroid cancer, papillary[Disease]
21606885	Thyroid cancer, papillary[Disease]
22536880	Thyroid cancer, papillary[Disease]
23098385	Thyroid cancer, papillary[Disease]
21538956	Thyroid cancer, papillary[Disease]
21994201	Thyroid cancer, medullary[Disease]
23624131	Thyroid cancer, papillary[Disease]
21436994	Thyroid cancer, papillary[Disease]
23397791	Thyroid cancer, papillary[Disease]
22753663	Thyroid cancer, medullary[Disease]
23374592	Thyroid cancer, papillary[Disease]
21711375	Thyroid cancer, medullary[Disease]
22524498	Thyroid cancer, Hurthle cell[Disease]
22524499	Thyroid cancer, papillary[Disease]
23135422	Thyroid cancer, papillary[Disease]
23406819	Thyroid cancer, papillary[Disease]
22791600	Thyroid cancer, follicular[Disease]|Thyroid cancer, papillary[Disease]
21824724	Thyroid cancer, medullary[Disease]
23050786	Thyroid cancer, papillary[Disease]
23050785	Thyroid cancer, papillary[Disease]
23050789	Thyroid cancer, papillary[Disease]
21325795	Thyroid cancer, papillary[Disease]
23898059	Thyroid cancer, follicular[Disease]|Thyroid cancer, papillary[Disease]
23049746	Thyroid cancer, papillary[Disease]
22648965	Thyroid cancer, papillary[Disease]
23406665	Thymic epithelial tumor[Disease]|Thyroid cancer, papillary[Disease]
23951827	Thyroid cancer, papillary[Disease]
21607588	Thyroid cancer, papillary[Disease]
22674136	Thyroid cancer, medullary[Disease]
23526464	Thyroid cancer, medullary[Disease]
21253726	Thyroid cancer, papillary[Disease]
22776915	Thyroid cancer, papillary[Disease]
23173630	Thyroid cancer, papillary[Disease]
23192391	Thyroid cancer, papillary[Disease]
22958938	Thyroid cancer, medullary[Disease]
23357591	Thyroid cancer, anaplastic[Disease]
23331839	Thyroid cancer, medullary[Disease]
23737320	Thyroid cancer, medullary[Disease]
23902240	Thyroid cancer, medullary[Disease]
20824721	Thyroid cancer, papillary[Disease]
22514109	Thyroid cancer, Hurthle cell[Disease]
22996715	Thyroid cancer, papillary[Disease]
21596819	Thyroid cancer, anaplastic[Disease]
23636013	Thyroid cancer, papillary[Disease]
22514085	Thyroid cancer, papillary[Disease]
22233131	Thyroid cancer, Hurthle cell[Disease]|Thyroid cancer, papillary[Disease]
22936512	Thyroid cancer, papillary[Disease]
23188784	Thyroid cancer, papillary[Disease]
23509102	Thyroid cancer, medullary[Disease]
22911723	Thyroid cancer, papillary[Disease]
22893587	Thyroid cancer, Hurthle cell[Disease]
22812676	Thyroid cancer, papillary[Disease]
20463834	Thyroid cancer, Hurthle cell[Disease]
20463837	Thyroid cancer, papillary[Disease]
20463833	Thyroid cancer, papillary[Disease]
20949456	Thyroid cancer, medullary[Disease]
23384723	Thyroid cancer, papillary[Disease]
23900865	Thyroid cancer, papillary[Disease]
20848426	Thyroid cancer, medullary[Disease]
23412848	Thyroid cancer, papillary[Disease]
23567283	Thyroid cancer, papillary[Disease]
21943074	Thyroid cancer, medullary[Disease]
23463652	Thyroid cancer, papillary[Disease]
22673602	Thyroid cancer, papillary[Disease]
22936184	Thyroid cancer, papillary[Disease]
22136820	Thyroid cancer, papillary[Disease]
23288646	Thyroid cancer, follicular[Disease]
23261411	Thyroid cancer, papillary[Disease]
22847364	Thyroid cancer, papillary[Disease]
23150029	Thyroid cancer, medullary[Disease]
22892040	Thyroid cancer, papillary[Disease]
21134553	Thyroid cancer, papillary[Disease]
22473335	Thyroid cancer, medullary[Disease]|Thyroid cancer, papillary[Disease]
23113752	Thyroid cancer, anaplastic[Disease]
23348395	Thyroid cancer, papillary[Disease]
22940856	Thyroid cancer, medullary[Disease]
21982075	Thyroid cancer, papillary[Disease]
23186976	Thyroid cancer, papillary[Disease]
22814366	Thyroid cancer, papillary[Disease]
22669985	Thyroid cancer, papillary[Disease]
21455012	Thyroid cancer, anaplastic[Disease]
22803838	Thyroid cancer, Hurthle cell[Disease]
21049459	Thyroid cancer, papillary[Disease]
21049453	Thyroid cancer, medullary[Disease]
22194161	Thyroid cancer, papillary[Disease]
23072609	Thyroid cancer, papillary[Disease]
22679061	Thyroid cancer, papillary[Disease]
23232573	Thyroid cancer, papillary[Disease]
23528862	Thyroid cancer, papillary[Disease]
22425190	Thyroid cancer, papillary[Disease]
21511245	Thyroid cancer, papillary[Disease]
22451620	Thyroid cancer, papillary[Disease]
23228448	Thyroid cancer, anaplastic[Disease]
22946465	Thyroid cancer, papillary[Disease]
22156467	Thyroid cancer, papillary[Disease]
22156465	Thyroid cancer, papillary[Disease]
22156462	Thyroid cancer, papillary[Disease]
22156461	Thyroid cancer, papillary[Disease]
22156468	Thyroid cancer, papillary[Disease]
22156469	Thyroid cancer, papillary[Disease]
23185308	Thyroid cancer, follicular[Disease]
23640345	Thyroid cancer, medullary[Disease]
21470421	Thyroid cancer, papillary[Disease]
22874712	Thyroid cancer, papillary[Disease]
22528941	Thyroid cancer, papillary[Disease]
22333377	Thyroid cancer, follicular[Disease]
22732927	Thyroid cancer, papillary[Disease]
23158188	Thyroid cancer, follicular[Disease]
23158184	Thyroid cancer, medullary[Disease]
23158181	Thyroid cancer, papillary[Disease]
23447568	Thyroid cancer, papillary[Disease]
21175381	Thyroid cancer, papillary[Disease]
22118425	Thyroid cancer, papillary[Disease]
23124277	Papillary Thyroid Microcarcinoma[Disease]|Thyroid cancer, papillary[Disease]
22923201	Thyroid cancer, papillary[Disease]
22366982	Thyroid cancer, papillary[Disease]
21134561	Thyroid cancer, medullary[Disease]|Thyroid cancer, papillary[Disease]
21707687	Thyroid cancer, papillary[Disease]
23318645	Thyroid cancer, papillary[Disease]
21332645	Thyroid cancer, papillary[Disease]
23019347	Thyroid cancer, papillary[Disease]
23435375	Thyroid cancer, papillary[Disease]
22691412	Thyroid cancer, papillary[Disease]
22075140	Primary amyloidosis[Disease]|Thyroid cancer, papillary[Disease]
22356185	Thyroid cancer, papillary[Disease]
22304797	Thyroid cancer, Hurthle cell[Disease]
22052539	Thyroid cancer, papillary[Disease]
23116823	Thyroid cancer, papillary[Disease]
23467939	Thyroid cancer, papillary[Disease]
21166471	Thyroid cancer, medullary[Disease]
21601489	Thyroid cancer, Hurthle cell[Disease]|Thyroid cancer, papillary[Disease]
22524470	Thyroid cancer, papillary[Disease]
22106010	Thyroid cancer, anaplastic[Disease]
22136848	Thyroid cancer, papillary[Disease]
22136849	Thyroid cancer, medullary[Disease]|Thyroid cancer, papillary[Disease]
22136842	Thyroid cancer, anaplastic[Disease]
22136846	Thyroid cancer, Hurthle cell[Disease]
22136847	Thyroid cancer, Hurthle cell[Disease]|Thyroid cancer, papillary[Disease]
22136845	Thyroid cancer, medullary[Disease]|Thyroid cancer, papillary[Disease]
21177330	Thyroid cancer, medullary[Disease]
23215728	Thyroid cancer, papillary[Disease]
21547508	Thyroid cancer, papillary[Disease]
23396588	Thyroid cancer, anaplastic[Disease]
22447144	Thyroid cancer, follicular[Disease]|Thyroid cancer, medullary[Disease]|Thyroid cancer, papillary[Disease]
23445571	Thyroid cancer, medullary[Disease]
22447142	Thyroid cancer, medullary[Disease]|Thyroid cancer, papillary[Disease]
22158037	Thyroid cancer, medullary[Disease]
23329771	Thyroid cancer, papillary[Disease]
23327839	Thyroid cancer, follicular[Disease]
22650231	Thyroid cancer, follicular[Disease]
23462224	Thyroid cancer, papillary[Disease]
22266856	Thyroid cancer, anaplastic[Disease]|Thyroid cancer, papillary[Disease]
21663937	Thyroid cancer, anaplastic[Disease]
22430670	Thyroid cancer, papillary[Disease]
22648105	Thyroid cancer, papillary[Disease]
23513230	Thyroid cancer, papillary[Disease]
23904275	Thyroid cancer, papillary[Disease]
23025542	Thyroid cancer, papillary[Disease]
20852865	Thyroid cancer, papillary[Disease]
20518289	Thyroid cancer, papillary[Disease]
21575418	Thyroid cancer, papillary[Disease]
21055244	Thyroid cancer, papillary[Disease]
21674964	Thyroid cancer, papillary[Disease]
21086628	Thyroid cancer, papillary[Disease]
22705690	Thyroid cancer, medullary[Disease]
22531042	Thyroid cancer, anaplastic[Disease]
22928443	Thyroid cancer, anaplastic[Disease]
22928442	Thyroid cancer, anaplastic[Disease]
22047736	Thyroid cancer, medullary[Disease]
21514562	Thyroid cancer, papillary[Disease]
20120861	Thyroid cancer, papillary[Disease]
17091455	Thyroid cancer, papillary[Disease]
17091454	Thyroid cancer, papillary[Disease]
17091451	Thyroid cancer, papillary[Disease]
17091453	Thyroid cancer, papillary[Disease]
17091452	Thyroid cancer, papillary[Disease]
21215200	Thyroid cancer, papillary[Disease]
22191261	Thyroid cancer, papillary[Disease]
21412391	Thyroid cancer, papillary[Disease]
22335972	Thyroid cancer, papillary[Disease]
22335974	Thyroid cancer, papillary[Disease]
21086640	Thyroid cancer, papillary[Disease]
22352010	Thyroid cancer, papillary[Disease]
21624257	Thyroid cancer, papillary[Disease]
21781566	Thyroid cancer, papillary[Disease]
20717681	Thyroid cancer, anaplastic[Disease]
21513910	Thyroid cancer, papillary[Disease]
22177047	Thyroid cancer, papillary[Disease]
20067110	Thyroid cancer, anaplastic[Disease]
22010333	Thyroid cancer, papillary[Disease]
21298988	Thyroid cancer, papillary[Disease]
22202265	Thyroid cancer, papillary[Disease]
22388923	Thyroid cancer, papillary[Disease]
18335752	Thyroid cancer, papillary[Disease]
22519274	Thyroid cancer, papillary[Disease]
21575412	Thyroid cancer, medullary[Disease]
22078085	Thyroid cancer, medullary[Disease]
22177040	Thyroid cancer, papillary[Disease]
21254654	Thyroid cancer, papillary[Disease]
21756810	Thyroid cancer, papillary[Disease]
20942235	Thyroid cancer, medullary[Disease]
21695993	Thyroid cancer, papillary[Disease]
22202325	Thyroid cancer, papillary[Disease]
23571594	Thyroid cancer, papillary[Disease]
21825854	Thyroid cancer, papillary[Disease]
21825856	Thyroid cancer, Hurthle cell[Disease]
21761577	Thyroid cancer, Hurthle cell[Disease]
21606409	Thyroid cancer, medullary[Disease]
22162581	Thyroid cancer, medullary[Disease]
22744926	Thyroid cancer, medullary[Disease]
23003571	Thyroid cancer, papillary[Disease]
23016536	Thyroid cancer, papillary[Disease]
21679579	Thyroid cancer, papillary[Disease]
21830566	Thyroid cancer, medullary[Disease]
22196634	Thyroid cancer, Hurthle cell[Disease]
22103914	Thyroid cancer, medullary[Disease]
23607220	Thyroid cancer, papillary[Disease]
23406032	Thyroid cancer, medullary[Disease]
22817976	Thyroid cancer, papillary[Disease]
21896899	Thyroid cancer, papillary[Disease]
22474878	Thyroid cancer, papillary[Disease]
22233588	Thyroid cancer, medullary[Disease]
22508684	Thyroid cancer, papillary[Disease]
20575968	Thyroid cancer, papillary[Disease]
21512673	Thyroid cancer, papillary[Disease]
22741153	Thyroid cancer, medullary[Disease]
23406047	Thyroid cancer, anaplastic[Disease]
21206234	Thyroid cancer, papillary[Disease]
22376168	Thyroid cancer, papillary[Disease]
22006783	Thyroid cancer, papillary[Disease]
22619159	Thyroid cancer, papillary[Disease]
22896872	Thyroid cancer, anaplastic[Disease]
22136826	Thyroid cancer, papillary[Disease]
20059506	Thyroid cancer, Hurthle cell[Disease]
23564944	Thyroid cancer, papillary[Disease]
22774213	Thyroid cancer, papillary[Disease]
23814862	Thyroid cancer, papillary[Disease]
23009127	Thyroid cancer, papillary[Disease]
23508860	Thyroid cancer, papillary[Disease]
22526413	Thyroid cancer, medullary[Disease]
21385079	Thyroid cancer, papillary[Disease]
23668559	Thyroid cancer, papillary[Disease]
21882612	Thyroid cancer, medullary[Disease]
22898677	Thyroid cancer, papillary[Disease]
24006772	Thyroid cancer, papillary[Disease]
21470600	Thyroid cancer, papillary[Disease]
21761030	Thyroid cancer, papillary[Disease]
23292257	Thyroid cancer, medullary[Disease]
22800361	Thyroid cancer, papillary[Disease]
21830567	Thyroid cancer, anaplastic[Disease]
23023230	Thyroid cancer, papillary[Disease]
22693094	Thyroid cancer, medullary[Disease]
22744413	Thyroid cancer, Hurthle cell[Disease]
22162569	Thyroid cancer, medullary[Disease]
23172165	Thyroid cancer, papillary[Disease]
22493307	Thyroid cancer, papillary[Disease]
22805036	Thyroid cancer, papillary[Disease]
22050034	Thyroid cancer, papillary[Disease]
21825866	Thyroid cancer, medullary[Disease]
18229601	Thyroid cancer, medullary[Disease]
23844459	Thyroid cancer, papillary[Disease]
22655533	Thyroid cancer, anaplastic[Disease]
21707434	Thyroid cancer, papillary[Disease]
21978719	Thyroid cancer, medullary[Disease]
22568397	Thyroid cancer, medullary[Disease]
23987029	Thyroid cancer, anaplastic[Disease]|Thyroid cancer, medullary[Disease]
22285896	Thyroid cancer, papillary[Disease]
22066481	Thyroid cancer, papillary[Disease]
22218878	Thyroid cancer, medullary[Disease]
22997443	Thyroid cancer, anaplastic[Disease]
22512414	Thyroid cancer, papillary[Disease]
23706447	Thyroid cancer, anaplastic[Disease]
21685868	Thyroid cancer, medullary[Disease]
23138464	Thyroid cancer, papillary[Disease]
22781452	Thyroid cancer, anaplastic[Disease]
23227462	Thyroid cancer, papillary[Disease]
23158179	Thyroid cancer, anaplastic[Disease]
21728067	Thyroid cancer, papillary[Disease]
20848238	Thyroid cancer, papillary[Disease]
20184595	Thyroid cancer, medullary[Disease]
23924025	Thyroid cancer, medullary[Disease]
22549936	Thyroid cancer, papillary[Disease]
22798248	Thyroid cancer, medullary[Disease]
22395994	Thyroid cancer, papillary[Disease]
23327964	Thyroid cancer, papillary[Disease]
22863493	Thyroid cancer, papillary[Disease]
22932241	Thyroid cancer, papillary[Disease]
22932242	Thyroid cancer, papillary[Disease]
22032817	Familial medullary thyroid carcinoma[Disease]|Thyroid cancer, medullary[Disease]
22987985	Familial medullary thyroid carcinoma[Disease]|Papillary Thyroid Microcarcinoma[Disease]|Thyroid cancer, medullary[Disease]
23141398	Thyroid cancer, papillary[Disease]
21307101	Thyroid cancer, medullary[Disease]
22106327	Thyroid cancer, Hurthle cell[Disease]
22869846	Thyroid cancer, papillary[Disease]
23214316	Thyroid cancer, papillary[Disease]
22494711	Thyroid cancer, papillary[Disease]
23478056	Thyroid cancer, anaplastic[Disease]
21681407	Thyroid cancer, papillary[Disease]
21630060	Thyroid cancer, papillary[Disease]
23337720	Thyroid cancer, Hurthle cell[Disease]
23529395	Teratoma, Ovarian[Disease]|Thyroid cancer, papillary[Disease]
21521337	Thyroid cancer, medullary[Disease]
22655532	Thyroid cancer, anaplastic[Disease]
23100385	Thyroid cancer, papillary[Disease]
23335021	Thyroid cancer, papillary[Disease]
22985269	Thyroid cancer, papillary[Disease]
22997954	Thyroid cancer, papillary[Disease]
22458971	Thyroid cancer, papillary[Disease]
21645139	Thyroid cancer, papillary[Disease]
22441006	Thyroid cancer, Hurthle cell[Disease]
21140033	Thyroid cancer, papillary[Disease]
23763764	Thyroid cancer, anaplastic[Disease]
22944270	Thyroid cancer, papillary[Disease]
21254918	Thyroid cancer, medullary[Disease]
22856482	Thyroid cancer, papillary[Disease]
21325890	Thyroid cancer, papillary[Disease]
22300249	Thyroid cancer, papillary[Disease]
22041675	Thyroid cancer, papillary[Disease]
22193147	Thyroid cancer, medullary[Disease]
21958129	Thyroid cancer, papillary[Disease]
22136821	Thyroid cancer, papillary[Disease]
21296366	Thyroid cancer, papillary[Disease]
22136816	Thyroid cancer, papillary[Disease]
22935231	Thyroid cancer, papillary[Disease]
22545752	Thyroid cancer, medullary[Disease]
23472231	Thyroid cancer, papillary[Disease]
23373232	Thyroid cancer, papillary[Disease]
23157475	Thyroid cancer, anaplastic[Disease]
21467854	Thyroid cancer, papillary[Disease]
21940273	Thyroid cancer, anaplastic[Disease]
23297510	Thyroid cancer, papillary[Disease]
22025155	Thyroid cancer, medullary[Disease]
21953126	Thyroid cancer, papillary[Disease]
22056097	Thyroid cancer, follicular[Disease]
22136843	Thyroid cancer, anaplastic[Disease]
22083503	Thyroid cancer, papillary[Disease]
23596135	Thyroid cancer, papillary[Disease]
22081830	Thyroid cancer, papillary[Disease]
22924828	Thyroid cancer, papillary[Disease]
23253715	Thyroid cancer, papillary[Disease]
23631133	Thyroid cancer, papillary[Disease]
23370668	Thyroid cancer, papillary[Disease]
23652675	Thyroid cancer, anaplastic[Disease]|Thyroid cancer, papillary[Disease]
23526581	Thyroid cancer, papillary[Disease]|Thyroiditis, Chronic[Disease]
23497965	Thyroid cancer, papillary[Disease]
24136888	Thyroid cancer, anaplastic[Disease]|Thyroid cancer, follicular[Disease]
23462194	Thyroid cancer, anaplastic[Disease]
23504142	Thyroid cancer, papillary[Disease]
23099978	Thyroid cancer, anaplastic[Disease]
23685895	Thyroid cancer, papillary[Disease]
23269881	Thyroid cancer, papillary[Disease]
24135281	Thyroid cancer, medullary[Disease]
24152827	Thyroid cancer, anaplastic[Disease]
24002516	Thyroid cancer, medullary[Disease]
22960778	Thyroid cancer, medullary[Disease]
24136889	Thyroid cancer, anaplastic[Disease]|Thyroid cancer, follicular[Disease]
23263904	Thyroid cancer, papillary[Disease]
23816245	Thyroid cancer, medullary[Disease]
23361896	Thyroid cancer, papillary[Disease]
24123003	Thyroid cancer, papillary[Disease]
23685894	Thyroid cancer, papillary[Disease]
23534744	Thyroid cancer, papillary[Disease]
23531739	Thyroid cancer, papillary[Disease]
23345543	Thyroid cancer, papillary[Disease]
23345998	Thyroid cancer, papillary[Disease]
23467027	Thyroid cancer, papillary[Disease]
23429749	Thyroid cancer, anaplastic[Disease]
23884781	Thyroid cancer, medullary[Disease]
24002501	Thyroid cancer, medullary[Disease]
23295297	Thyroid cancer, papillary[Disease]
22787184	Teratoma, Ovarian[Disease]|Thyroid cancer, papillary[Disease]
23544999	Thyroid cancer, papillary[Disease]
23215816	Thyroid cancer, papillary[Disease]
23682094	Thyroid cancer, papillary[Disease]
23591524	Thyroid cancer, papillary[Disease]
24021843	Thyroid cancer, Hurthle cell[Disease]
24021475	Thyroid cancer, papillary[Disease]
24021782	Thyroid cancer, papillary[Disease]
23302163	Thyroid cancer, papillary[Disease]
22997209	Thyroid cancer, papillary[Disease]
23979959	Thyroid cancer, medullary[Disease]|Thyroid cancer, papillary[Disease]
23617709	Thyroid cancer, papillary[Disease]
22943994	Thyroid cancer, papillary[Disease]
23746767	Thyroid cancer, papillary[Disease]
24283042	Thyroid cancer, medullary[Disease]
23724124	Thyroid cancer, anaplastic[Disease]
23099977	Thyroid cancer, medullary[Disease]
23529779	Thyroid cancer, papillary[Disease]
22306682	Thyroid cancer, papillary[Disease]
23730117	Thyroid cancer, papillary[Disease]
24008611	Thyroid cancer, papillary[Disease]
22954126	Thyroid cancer, medullary[Disease]
24077587	Thyroid cancer, medullary[Disease]
23306957	Thyroid cancer, papillary[Disease]
24030941	Thyroid cancer, medullary[Disease]
24030942	Thyroid cancer, medullary[Disease]
23661355	Thyroid cancer, papillary[Disease]
22778453	Thyroid cancer, papillary[Disease]
23569038	Thyroid cancer, papillary[Disease]
23463092	Thyroid cancer, papillary[Disease]
23845866	Thyroid cancer, anaplastic[Disease]
24168500	Thyroid cancer, Hurthle cell[Disease]
23564257	Thyroid cancer, papillary[Disease]
23302207	Thyroid cancer, papillary[Disease]
23979949	Thyroid cancer, papillary[Disease]
22672530	Thyroid cancer, Hurthle cell[Disease]
23430575	Thyroid cancer, medullary[Disease]
22048513	Thyroid cancer, papillary[Disease]
23269878	Thyroid cancer, papillary[Disease]
24001745	Thyroid cancer, medullary[Disease]
23295303	Thyroid cancer, medullary[Disease]
22888973	Thyroid cancer, papillary[Disease]
23218594	Thyroid cancer, anaplastic[Disease]
24022557	Thyroid cancer, papillary[Disease]
22782175	Thyroid cancer, medullary[Disease]|Thyroid cancer, papillary[Disease]
23583302	Thyroid cancer, anaplastic[Disease]
23582411	Thyroid cancer, medullary[Disease]
22273853	Thyroid cancer, follicular[Disease]|Thyroid cancer, papillary[Disease]
