# Supplementary material for: Molecular profiling of thyroid cancer subtypes using large-scale text mining
Source: BMC Med Genomics. 2014 Dec 8;7(Suppl 3):S3. doi: 10.1186/1755-8794-7-S3-S3 (PMC4290788; doi:10.1186/1755-8794-7-S3-S3)
Supplement: Additional File 3 — Classification results with scores and subtype labels. The .xlsx (Excel) file contains the classification results on the TC_TEXT corpus with subtype relevancy scores and predicated subtype labels. If a document is not related to TC at all, it is given the label "NON"; if a document is related to TC but without a specific focus on one or multiple subtypes, it is given the label "TC"; if a document is assigned multiple subtype labels, the labels are separated by '|'. [file 1755-8794-7-S3-S3-S3.xlsx]

## Sheet: Sheet1
doc_id	TC	PTC	ATC	FTC	MTC	PDTC	HCTC	DTC	label
14080616	0	0	0	0	0	0	0	0	NON
14080617	1	0	0	0	0	0	0	0	NON
14080614	1	0	0	0	0	0	0	0	NON
14080615	1	0	0	0	0	0	0	0	NON
14080613	1	0	0	0	0	0	0	0	NON
14080610	1	0	0	0	0	0	0	0	NON
14080611	1	0	0	0	0	0	0	0	NON
7153533	1	0	0	0	4	0	0	0	MTC
9187540	0	0	0	0	0	0	0	0	NON
5275516	0	0	0	0	0	0	0	0	NON
14080619	0	0	0	0	0	0	0	0	NON
9515821	3	1	2.5	0.75	0	0	0	0	NON
7549149	2	0	5	0	0	0	0	0	ATC
18552478	1	4	0	0	0	0	0	0	PTC
4679022	1	0	0	0	0	0	0	0	NON
679097	4	0	0	0	10.5	0	0	0	MTC
581609	1	0	0	0	0	0	0	0	NON
6327674	0	0	0	0	0	0	0	0	NON
19449026	1	0	0	4	0	0	0	0	FTC
14508824	6	11.75	0	0.5	0	0	0	0	PTC
21499817	3	0	0	0	0	0	0	0	NON
23928671	4	0	0	0	0	0	0	0	NON
16911548	5	0.25	0	0.25	0	0	0	0.5	TC
2831713	0	0	0	0	0	0	0	0	NON
20372903	4	11	0	0	0	0	0	0	PTC
2370424	3	6	0	0	0	0	0	0	PTC
20414552	4	0.75	0	0.25	0	0	0	2	TC
7000492	0	0	0	0	0	0	0	0	NON
21162091	3	5.5	0	0	0	0	0	0	PTC
23136893	6	0	0	0	0	0	0	0	TC
14973426	2	0	0	0	0	0	0	0.5	NON
19830129	2	5	0	0	0	0	0	0	PTC
21879263	3	6	0	0	0	0	0	0	PTC
2066791	1	0	4	0	0	0	0	0	ATC
2066790	3	0	1	0.5	0	8.5	0	0	PDTC
12056638	1	0	0	0	2	0	0	0	NON
5489959	0	0	0	0	0	0	0	0	NON
1788076	3	0	0	0	0	0	0	8	PTC|FTC
10688214	4	0.5	12.25	0.5	0.25	0	0.25	1	ATC
10598412	4	7.5	0	1	0	0	0	0	PTC
9385128	0	0	0	0	0	0	0	0	NON
21834682	5	0	0	0	0	0	0	0	TC
9553612	0	0	0	0	0	0	0	0	NON
4813476	1	0	4	0	0	0	0	0	ATC
21834683	1	0	0	0	0	0	0	0	NON
1199079	0	0	0	0	0	0	0	0	NON
17967658	1	4	0	0	0	0	0	0	PTC
6013475	1	0	0	0	0	0	0	0	NON
16131327	0	0	0	0	0	0	0	0	NON
15969986	6	4.5	0	0	0	0	0	0	TC
14672783	1	1.5	0	1.75	0	0	1	0	NON
8761378	0	0	0	0	0	0	0	0	NON
15969983	1	0	0	0	0	0	0	0	NON
8761374	3	6.75	0	0	0	0	0	0	PTC
17504893	0	0	0	0	0	0	0	0	NON
5913061	0	0	0	0	0	0	0	0	NON
17708543	8	0	0	1.5	0	0	0	11.5	PTC|FTC
21484377	0	0	0	0	0	0	0	0	NON
3759532	2	0	0	0	0	0	0	0	NON
15916139	3	0	0	0	0	0	0	6.75	PTC|FTC
6189791	0	0	0	0	0	0	0	0	NON
581703	1	0	0	0	0	0	0	0	NON
3102542	1	0	0	0.5	0	0	0	0	NON
13749373	1	0	0	0	0	0	0	0	NON
19443890	0	0	0	0	0	0	0	0	NON
14903520	1	0	0	0	0	0	0	0	NON
19829930	4	0.25	0	7.375	0	0	0	0	FTC
3358683	2	0	0	0	0	0	0	6	PTC|FTC
2321439	3	0	0	0	13	0	0	0	MTC
8970514	4	0.5	0	0.5	0	0	0	2.5	TC
17766721	0	0	0	0	0	0	0	0	NON
17766722	1	0	0	0	0	0	0	0	NON
8027371	3	7.5	7.125	0	0	0	0	0	PTC|ATC
14781353	1	0	0	0	0	0	0	0	NON
581605	0	0	0	0	0	0	0	0	NON
4568943	0	0	0	0	0	0	0	0	NON
5629206	0	0	0	0	0	0	0	0	NON
24029020	0	0	0	0	0	0	0	0	NON
22379896	4	8	0	0	0	0	0	0	PTC
23337150	0	0	0	0	0	0	0	0	NON
6152183	5	0	0	0	8	0	0	0	MTC
13576901	0	0	0	0	0	0	0	0	NON
21439688	4	0	0	0	0	0	0	8	PTC|FTC
7806661	1	0	0	0	0	0	0	0	NON
17191391	1	3	0	3.625	0	0	0	0	FTC
9179066	7	1	0	1	0	0	0	0	TC
23544999	2	8	0	0	0	0	0	0	PTC
6342746	4	0	0	0	8	0	0	0	MTC
19898969	5	5.5	0	5	0	0	0	1.5	PTC|FTC
8209203	0	0	0	0	0	0	0	0	NON
16792315	2	7	0	0	0	0	0	0	PTC
10965843	1	0	0	0	0	4	0	0	PDTC
9528987	0	0	0	0	0	0	0	0	NON
3346738	1	0	0	0	0	0	0	0	NON
15776867	3	1.25	0	1.5	0	0	0	0	TC
17703452	2	8	0	1	0	0	0.125	0	PTC
17703450	0	0	0	0	0	0	0	0	NON
2799227	1	0	0	0	0	0	0	0	NON
11327620	0	0	0	0	0	0	0	0	NON
11327621	0	0	0	0	0	0	0	0	NON
2473935	1	0	0	0	0	0	0	1	NON
16739344	3	0.5	0	0	7	0	0	0	MTC
5441621	0	0	0	0	0	0	0	0	NON
18108204	1	0	0	0	0	0	0	0	NON
5792942	1	0	0	0	0	0	0	0	NON
17623957	7	0	0	0	13	0	0	0	MTC
15131029	6	0	0	0	12	0	0	0	MTC
6321144	0	0	0	0	0	0	0	0	NON
8951903	2	0	0	0	0	0	0	0	NON
8133177	0	0	0	0	0	0	0	0	NON
9563543	4	0	0	0	0	0	20.5	0	HCTC
9563542	4	0	0	0	0	0	0	7	PTC|FTC
13524410	1	0	4	0	0	0	0	0	ATC
6894894	1	4	0	0	0	0	0	0	PTC
24255689	4	10.5	0	0	0	0	0	0	PTC
9012481	5	0	0	6	0	0	0.5	0	FTC
11345845	0	0	0	0	0	0	0	0	NON
23765102	2	0	0	0	0	0	0	0	NON
19577768	6	0	0	0	0	0	0	0	TC
22728346	5	5.5	0	0	0	0	0	0	PTC
8597491	1	0	0	0	0	0	0	0	NON
20019136	1	0	0	0	0	0	0	0	NON
22158951	6	9	0	3	0	0	0	0	PTC
19960590	6	4	0	0	0	0	0	0	TC
3771260	3	0	0	0	0	0	0	3	NON
7572790	3	0	0	0	0	18	0	0	PDTC
22669022	2	0	0	0	0	0	0	0	NON
22892223	2	5	0	0	0	0	0	0	PTC
16936997	4	0	0	0	0	0	0	4	PTC|FTC
11041453	4	0	0	0	0	0	0	0	NON
13975331	0	0	0	0	0	0	0	0	NON
10817499	5	0	0	0	0	0	0	2	TC
20858319	7	0	0	0	11	0	0	0	MTC
14328383	1	0	0	0	0	0	0	0	NON
14362332	1	0	0	0	0	0	0	0	NON
7989839	1	0	0	0	0	0	0	0	NON
2393055	1	0.75	0	1	0	0	0	0	NON
2036636	2	2	0	0	0	0	0	0	NON
3772510	2	0	0	0	0	0	0	0	NON
15546898	7	2.5	0	12	0	0	0.5	0	FTC
24281845	3	0	0	0	0	0	0	0	NON
7077798	1	0	0	4	0	0	0	0	FTC
23345095	3	0.5	0	1	0	0	0	0	TC
23563004	5	0	0	0	10	0	0	0	MTC
3009197	0	0	0	0	0	0	0	0	NON
15043758	3	0.25	0	4.75	0	0	14.75	0	FTC|HCTC
4166582	0	0	0	0	0	0	0	0	NON
23513230	5	3	0	0	0	0	0	0	TC
965055	0	0	0	0	0	0	0	0	NON
23883275	2	8	0	0	0	0	0	0	PTC
4405868	1	0	0	0	0	0	0	0	NON
8175265	2	0.75	0.75	0.5	0	0	0	0	NON
5804375	1	0	0	0	0	0	0	0	NON
5526429	0	0	0	0	0	0	0	0	NON
15816122	3	0	5.5	0	0	0	0	0	ATC
9744327	1	0	0	0	0	0	0	0	NON
1674409	0	0	0	0	0	0	0	0	NON
9406695	10	0	0	0	12.5	0	0	1	MTC
5694391	0	0	0	0	0	0	0	0	NON
17242580	1	0	0	0	0	0	0	0	NON
4350981	1	0	0	0	0	0	0	0	NON
5562412	1	0	0	0	0	0	0	0	NON
7352831	1	0	0	0	0	0	0	0	NON
22946151	0	0	0	0	0	0	0	0	NON
13683754	1	0	0	0	0	0	0	0	NON
11641201	0	0	0	0	0	0	0	0	NON
9299494	0	0	0	0	0	0	0	0	NON
19002129	1	0	0	0	4	0	0	0	MTC
458330	0	0	0	0	0	0	0	0	NON
2661934	1	0	0	0	0	0	0	0	NON
12999988	1	0	0	0	0	0	0	0	NON
20123456	4	7.5	6.5	0	0	0	0	4	PTC|ATC
12398235	6	0	0	0	10	0	0	0	MTC
23215816	7	3.5	0.5	0	0	0	0	0	TC
3860620	1	0	0	0	0	0	0	0	NON
2583031	1	0	0	0	0	0	0	0	NON
12790356	3	0	0	6	0	0	0	0	FTC
21643773	1	4	0	0	0	0	0	0	PTC
8077623	0	0	0	0	0	0	0	0	NON
5647416	1	0	0	0	4	0	0	0	MTC
12499772	0	0	0	0	0	0	0	0	NON
1677279	0	0	0	0	0	0	0	0	NON
9755602	1	0	0	0	0	0	0	0	NON
10509044	3	0	6.5	0	0	0	0	0	ATC
22431938	2	0	0	6.5	0	0	0	0	FTC
12402984	3	0	5.75	0	0	0	0	0	ATC
11030879	3	7.5	0	0	0	0	0	0	PTC
17429154	5	14	0	0	0	0	0	0	PTC
10362873	1	1	0	0	0	0	0	0	NON
7793479	2	6.625	0	1	0	0	8	0	PTC|HCTC
9857342	1	0	0	0	0	0	0	0	NON
5637950	1	0	0	0	4	0	0	0	MTC
20596658	7	0	11	0	0	0	0	0	ATC
5026636	1	0	0	0	0	0	0	0	NON
5738699	1	0	4	0	0	0	0	0	ATC
23526581	1	3.5	0	0	0	0	0	0	PTC
9020926	4	0.75	0	1.25	0	0	0	0	TC
12476614	1	0.25	0	1	0	0	0	2	NON
11585513	3	0	0	0	0	0	0	0	NON
6754925	0	0	0	0	0	0	0	0	NON
12920760	2	0	0	0	0	0	0	0	NON
12920763	3	0	0	0	5.5	0	0	0	MTC
24341498	11	10.5	0	6.5	0	0	0	0	PTC|FTC
22019711	8	0.25	1.25	0.25	2.25	1	2	1.5	NON
9758186	0	0	0	0	0	0	0	0	NON
24030667	2	0	0	0	0	0	0	0	NON
13769862	0	0	0	0	0	0	0	0	NON
7857412	3	0	0	0	0	0	0	0	NON
15929671	5	0	0	0	9.5	0	0	0	MTC
22881996	1	0	0	0	0	0	0	0	NON
21739521	1	0	0	0	0	0	0	0	NON
15363278	6	6	0	0	0	0	0	0	PTC
16676842	6	1	1	1.5	1	7.25	0	0	PDTC
9486896	4	0	0	0	0	0	0	2	TC
14520113	2	0	0	0	0	0	0	0	NON
23259287	4	0.25	0	0	0	0	0	0.75	TC
9072007	3	2.75	0.25	0.75	0.25	0.25	0.5	0	NON
22120515	7	9	0	0	0	0	0	0	PTC
13000356	1	0	0	0	0	0	0	0	NON
11075399	5	0	0	1	11.5	0	0	0	MTC
6313317	1	0	0	0	0	0	0	4	PTC|FTC
5660204	1	0	0	0	0	0	0	0	NON
11707626	6	14.5	0	0	0	0	0	0	PTC
22946486	10	0	0	0	19.5	0.5	0	0	MTC
11193726	0	0	0	0	0	0	0	0	NON
3959180	0	0	0	0	0	0	0	0	NON
23676418	4	0	0	0	10	0	0	0	MTC
1609105	0	0	0	0	0	0	0	0	NON
22947350	13	12	0	1.75	0	0	0	0	PTC
22250403	2	0	0	0	0	0	0	0	NON
19035299	5	0	0	0	10.5	0	0	0	MTC
16468229	1	0	0	0	0	0	0	0	NON
10520914	1	0	0	0	0	0	0	0	NON
1667490	5	0	0	0	0	0	0	0	TC
1563183	0	0	0	0	0	0	0	0	NON
22791758	10	0.5	0	0.5	0	0	0	14.5	PTC|FTC
22196673	5	0.5	0	0	0	0	0	0	TC
9297290	1	0	0	0	0	0	0	0	NON
10688213	4	1	0	1	0	0	0	8	PTC|FTC
16685804	0	0	0	0	0	0	0	0	NON
16685805	0	0	0	0	0	0	0	0	NON
16685806	0	0	0	0	0	0	0	0	NON
5945345	1	0	0	0	0	0	0	0	NON
12642691	1	0	2	0	0	0	0	0	NON
3034614	2	0	0	0	6	0	0	0	MTC
6672340	0	0	0	0	0	0	0	0	NON
10385447	4	10.75	0	0	0	0	0	0	PTC
3661050	0	0	0	0	0	0	0	0	NON
3965094	3	0	4.25	0	12	0	0	4.25	ATC|MTC|PTC|FTC
15868978	0	0	0	0	0	0	0	0	NON
20531043	0	0	0	0	0	0	0	0	NON
8626874	5	9	0	0	0	0	0	0	PTC
2087459	2	0	0	0	0	0	0	0	NON
19321681	1	4	0	0	0	0	0	0	PTC
17954993	2	0	0	0	0	0	0	0	NON
20852865	6	4	0	6	6.5	0	0	2	PTC|FTC|MTC
6577865	1	4	0	0	0	0	0	0	PTC
5096937	1	4	0	0	0	0	0	0	PTC
24002560	2	0	0	0	0	0	0	0	NON
12903476	8	0.5	0	0	0	0	0	0	TC
11993691	1	0	0	2.5	2	0	0	0	NON
8370709	0	0	0	0	0	0	0	0	NON
14767575	3	0	0	0.25	0	0	0	0	NON
3753077	3	0.5	0.25	0.5	0	0	0	0	NON
21464025	4	2	0	0	0	0	0	0	TC
21791618	4	5	0	0	0	0	0	0	PTC
2343694	2	0	0	0	0	0	0	0	NON
23631133	5	16	0	0	0	0	0	0	PTC
2343691	3	2	0	0	0	0	0	0	TC
2343692	3	2.125	0	0	2	0	0	0	NON
2343693	1	0	0	0.125	0.75	0.25	0	0	NON
20604686	7	12.5	0	0	0	0	0	0	PTC
20604687	6	0	0	5.5	0	0	0	0.5	FTC
11335906	9	0	0	0	14	0	0	0	MTC
19879615	1	0	0	0	0	0	0	0	NON
12634964	5	0	0	0	0	0	0	11	PTC|FTC
21174720	1	0	0	0	0	0	0	0	NON
5680468	1	0	0	0	0	0	0	0	NON
17910838	3	3.5	0	2	0	0	0	0	PTC
15657563	1	0	0	0	0	0	0	0	NON
16438854	9	0	0	0.375	0	0	0	0	TC
11401309	4	0	0	0	0	0	0	0	NON
15657569	0	0	0	0	0	0	0	0	NON
17910834	4	0	0	0	0	0	0	10.5	PTC|FTC
13428065	1	0	0	0	0	0	0	0	NON
23033768	2	0	0	0	7	0	0	0	MTC
23033769	3	1	0	0	0	0	0	0	NON
2588730	2	0	0	0	0	0	0	0	NON
15251569	1	0	0	0	0	0	0	0	NON
13915429	1	0	0	0	0	0	0	0	NON
16477534	1	0	0	0	0	0	0	2	NON
6983182	1	0	0	0	0	0	0	0	NON
20591979	5	0	14.5	0	0	0	0	0	ATC
16941571	6	10	0	0	0	0	0	0	PTC
3019653	1	0	0	0	0	0	0	0	NON
3788392	0	0	0	0	0	0	0	0	NON
15380572	3	0	0	0	0	0	0	0	NON
1989464	3	0.25	8.25	0	0	2	0	0	ATC
22962671	1	0	0	0	0	0	0	4	PTC|FTC
22962672	1	4	0	0	0	0	0	0	PTC
6274893	0	0	0	0	0	0	0	0	NON
22177058	1	0	0	0	0	0	0	0	NON
3291428	2	0.75	0	0.5	1.25	0	0	0.5	NON
896147	3	0	0	0	0	0	0	0	NON
9568161	1	0	0	4	0	0	0	0	FTC
20048178	1	0	4	0	0	0	0	0	ATC
14274841	1	0	0	0	0	0	0	0	NON
15011206	2	0	0	0	0	0	0	0	NON
21450804	4	0	0	0	0	0	0	0	NON
24395638	1	0	0	0	0	0	0	0	NON
6630419	3	0	0	0	4.5	0	0	0	MTC
15011201	6	2	0	0	0	0	0	0	TC
6630417	1	0	0	0	0	0	0	0	NON
14598648	3	0	0	0	0	0	0	0	NON
19629501	3	0	0	2	0	0	0	0	TC
15659782	8	0	12.75	0	0	2	0	0	ATC
21480256	4	7	0	0	0	0	0	0	PTC
2196027	4	0.5	0	0	0	0	0	0	TC
7448704	2	0	0	0	0	0	0	0	NON
73586	1	0	0	0	0	0	0	0	NON
10234671	1	0	0	0	4	0	0	0	MTC
1474323	3	1	0	0	0	0	0	0	NON
8881461	1	0	0	0	0	0	0	0	NON
15068613	6	0	0	0	11.5	0	0	0	MTC
15068612	6	1.5	0	0	0	0.125	0	6.5	PTC|FTC
8229255	5	0	0	0	0	0	0	11	PTC|FTC
13102691	1	0	0	0	0	0	0	0	NON
11371245	0	0	0	0	0	0	0	0	NON
15439346	1	0	0	0	0	0	0	0	NON
17192917	1	4	0	0	0	0	0	0	PTC
3896581	1	0	0	0	0	0	0	4	PTC|FTC
15112486	3	1.5	2	0	0	0	0	0.75	NON
1122443	2	0	0	0	0	0	0	0	NON
20392408	0	0	0	0	0	0	0	0	NON
11529710	0	0	0	0	0	0	0	0	NON
11529711	0	0	0	0	0	0	0	0	NON
14506668	0	0	0	0	0	0	0	0	NON
12835485	4	0	0	0	0	0	0	0	NON
24299515	5	0	0	0	5.5	0	0	0	MTC
8053635	1	0	0	0	0	0	0	0	NON
5988059	0	0	0	0	0	0	0	0	NON
8729404	0	0	0	0	0	0	0	0	NON
1532241	2	6	0	0	0	0	0	0	PTC
17397984	5	0	0	8.5	0	0	0	0	FTC
13996870	1	0	0	0	0	0	0	0	NON
8565134	1	0	0	0.5	0	0	0	0	NON
3595467	0	0	0	0	0	0	0	0	NON
6414633	0	0	0	0	0	0	0	0	NON
15499298	3	0	0	0	0	0	0	6.5	PTC|FTC
24302667	6	0	0	0	0	0.5	0	0.5	TC
24302666	5	0	0	0	0	0	0	7.5	PTC|FTC
19190587	5	0	0	0	0	0	0	0	TC
16955009	9	0	0	0	10.5	0	0	0	MTC
3520288	2	0	0	0	0	0	0	0	NON
15827398	2	0.5	0	0	0	0	0	2	NON
14916480	1	0	0	0	0	0	0	0	NON
22313454	5	11.5	0	0	0	0	0	0	PTC
14163220	1	0	0	0	0	0	0	0	NON
6930522	3	0	0	0	0	0	0	0	NON
9635675	4	8.25	0	1	0	0	0	0	PTC
7230831	3	0	1	0	0	0	0	0	NON
21512141	6	11.5	0	0	0	0	0	0	PTC
5090717	0	0	0	0	0	0	0	0	NON
15789785	0	0	0	0	0	0	0	0	NON
21611920	1	0	0	0	0	0	0	0	NON
23656720	5	6	0	0	0	0	0	0	PTC
22996055	1	0	0	0	0	0	0	4	PTC|FTC
19536761	0	0	0	0	0	0	0	0	NON
23483569	5	0	0	0	0	0	0	9.5	PTC|FTC
13784316	1	0	0	0	0	0	0	0	NON
6893809	1	0	0	0	0	0	0	0.125	NON
23780998	8	0	0	0	15.5	0	0	0	MTC
23780999	1	0	0	0	0	0	0	0	NON
17131411	6	1.5	1	1	2	0.5	0	0	NON
17131413	4	0	0	0	0	0	0	0	NON
17131414	4	0.25	0	0.25	0	0	0	7	PTC|FTC
10023005	1	0	0	5	0	0	0.25	0	FTC
19536760	7	1.5	0	2	0	0	0	9	PTC|FTC
667792	2	0	0	0	0	0	0	0	NON
12409728	0	0	0	0	0	0	0	0	NON
1904509	4	0	0	0	0	0	0	8	PTC|FTC
8702253	0	0	0	0	0	0	0	0	NON
5821207	1	0	0	0	4	0	0	0	MTC
19887470	7	0	0	0	11.5	0	0	0	MTC
17934670	0	0	0	0	0	0	0	0	NON
2588438	2	0	0	0	0	0	0	0	NON
22743249	4	0	0	0	10	0	0	0	MTC
22898315	7	0	7	8.5	0	0	0	6.75	ATC|FTC
12027995	0	0	0	0	0	0	0	0	NON
12027996	3	0	0	0	0	0	0	0	NON
22889272	4	0.5	0.5	0.5	0.5	0	0	0	TC
14052463	0	0	0	0	0	0	0	0	NON
5299117	1	0	0	0	0	0	0	0	NON
12720532	7	17	0	0	0	0	0	0	PTC
14052464	1	0	0	0	0	0	0	0	NON
12720531	1	0	0	0	0	0	0	0	NON
23417593	1	0	0	0	0	0	0	0	NON
17465240	3	7.25	0	0	0	0	0	0	PTC
6697317	3	7	0	0	0	0	0	0	PTC
6697313	3	0	0	4	0	0	0	0	FTC
23488614	6	0	2	0	3.5	0	0	0	TC
3551144	1	0	0	0	0	0	0	0	NON
3551145	2	2	0	2	0	0	0	0	NON
3551146	1	0	0	0	0	0	0	0	NON
3551147	3	0	0	0	0	0	0	5	PTC|FTC
517912	1	0	0	0	0	0	0	0	NON
10465838	3	0	0	0	0	0	0	0	NON
1494490	2	0	0	0	4.5	0	0	0	MTC
21389143	2	4	0	4	0	0	0	2	PTC|FTC
21389145	8	0	12	0	0	0.5	0	1.5	ATC
8337890	0	0	0	0	0	0	0	0	NON
1656222	0	0	0	0	0	0	0	0	NON
15004657	5	0.5	0.75	0	0.5	0	0	0	TC
18098308	4	0.5	0	0	0	0	0	8.5	PTC|FTC
10805121	0	0	0	0	0	0	0	0	NON
20119574	3	0	0	0	8	0	0	0	MTC
1117932	1	0	0	0	0	0	0	0	NON
9885551	0	0	0	0	0	0	0	0	NON
3486708	4	0	0	0	0	0	0	0	NON
10223408	1	2	0	0	0	0	0	0	NON
15498910	4	0	0	0	0	0	0	0	NON
87296	0	0	0	0	0	0	0	0	NON
18306168	5	2	0	9.25	0	0	0	0	FTC
14529071	0	0	0	0	0	0	0	0	NON
17634207	2	0	0	0	0	0	0	0	NON
6164513	0	0	0	0	0	0	0	0	NON
16595825	4	0	0	0	0	0	0	9	PTC|FTC
16692342	1	0	0	0	0	0	0	0	NON
6502251	1	0	0	0	0	0	0	0	NON
18548990	0	0	0	0	0	0	0	0	NON
15236269	8	10	0	0	0	0	0.125	0	PTC
10760769	4	0	0	0	9.5	0	0	0	MTC
10760768	3	7.25	0	0	0	0	0	0	PTC
13143294	1	4	0	0	0	0	8	0	PTC|HCTC
13126210	1	0	0	0	0	0	0	0	NON
15236264	6	0.625	0	0	0	0	0	0	TC
15236266	3	0	0	0	0	0	0	0	NON
11692424	1	4.75	0	0	0	0	0	0	PTC
21266520	9	0	0	0	0	0	0	0	TC
20654163	0	0	0	0	0	0	0	0	NON
21257489	0	0	0	0	0	0	0	0	NON
5548833	0	0	0	0	0	0	0	0	NON
22007339	4	0	0	0	2.5	0	0	2	NON
21358618	4	8.5	0	0	0	0	0	0	PTC
22248037	3	0	0	0	0	0	0	4.5	PTC|FTC
2536500	1	0	0	0	0	0	0	0	NON
13978919	1	0	0	0	0	0	0	0	NON
6254172	0	0	0	0	0	0	0	0	NON
18310287	5	6.5	0	0	0	0	0	0	PTC
18310286	7	17	0	0	0	0	0	0	PTC
22895275	6	19	0	12.5	0	0	0	0	PTC|FTC
12409522	9	10.5	0	9	0	0	0	4	PTC|FTC
18310288	3	0.5	0	1	6	0	0	0	MTC
16427734	2	0	0	0	0	0	4	0	HCTC
4748271	0	0	0	0	0	0	0	0	NON
21386785	2	0	0	0	0	0	0	8	PTC|FTC
15933524	5	0.5	0	0.75	0	0	0	0	TC
12853977	7	13	0	0	0	2	0	0	PTC
4070075	0	0	0	0	0	0	0	0	NON
21974806	3	0	0	8	0	0	0	0	FTC
11841953	2	0	0	0	0	0	0	0	NON
13786423	0	0	0	0	0	0	0	0	NON
23717668	10	3	0	0	0	0	0	14	PTC
17669720	2	0	0	0	0	0	0	0	NON
3400718	2	0	0	0	0	0	0	0	NON
17669725	0	0	0	0	0	0	0	0	NON
6687904	2	0	0	0	6	0	0	0	MTC
18288024	1	0	0	0	0	0	0	0	NON
2137593	0	0	0	0	0	0	0	0	NON
17926377	0	0	0	0	0	0	0	0	NON
14056599	0	0	0	0	0	0	0	0	NON
12114767	4	11	0	0	0	0	0	0	PTC
12114762	3	1	0	1	6.5	0	0	0	MTC
14870778	0	0	0	0	0	0	0	0	NON
2749647	1	0	0	0	0	0	0	0	NON
3833405	2	1	0	0	0	0	0	0	NON
18007094	4	0	0	0	0	0	0	0	NON
16740752	5	0	0	8	0	0	0	0	FTC
12114768	5	13	0	4	0	0	0	1	PTC|FTC
11147255	2	0	0	0	0	0	0	0.25	NON
14870776	4	6.5	0	0	2	0	0	0	PTC
3056606	2	0	6.25	0	0	0	0	0	ATC
20111620	0	0	0	0	0	0	0	0	NON
610551	0	0	0	0	0	0	0	0	NON
2570633	1	0	0	1.875	0.5	0	0	0	NON
7109862	1	0	0	0	0	0	0	0	NON
13787527	1	0	0	0	0	0	0	0	NON
20455254	10	1	0	0	0	0	0.125	0	TC
7974795	3	0.25	0	0.25	0.25	0	0	0.75	TC
16855429	1	0	0	0	0	0	0	2	NON
610554	1	0	0	0	0	0	0	4	PTC|FTC
5998213	1	0	0	0	0	0	0	0	NON
3170027	6	0.25	0	0	0	0	0	0	TC
24019666	5	0	0	0	0	0	0	10	PTC|FTC
9024242	3	0	0	1.125	0	0	0.25	0	NON
8561866	6	1	5.875	3.75	0	0	0	6	ATC|FTC
1241121	5	1	0	1.5	4	0.5	0	8	MTC|PTC|FTC
3722429	0	0	0	0	0	0	0	0	NON
4824673	1	0	0	0	0	0	0	0	NON
13300264	0	0	0	0	0	0	0	0	NON
17086361	1	0	0	0	0	0	0	0	NON
5015840	0	0	0	0	0	0	0	0	NON
3769345	1	0	0	0	0	0	0	0	NON
22907829	4	9.5	0	0	0	0	0	0	PTC
6269737	1	0	0	0	0	0	0	0	NON
2241457	0	0	0	0	0	0	0	0	NON
18269475	5	0	0	0	0	0	8	0	HCTC
11454042	3	6.5	0	10.5	0	0	0	0	PTC|FTC
8222931	0	0	0	0	0	0	0	0	NON
486302	1	0	0	0	0	0	0	0	NON
17006742	5	9	0	0	0	0	0	0	PTC
24021475	6	15	0	0.125	0	0	0.125	0	PTC
716394	0	0	0	0	0	0	0	0	NON
1586507	1	0	0	0	0	0	0	0	NON
23349314	4	0	0	8	0	0	0	0	FTC
19066830	0	0	0	0	0	0	0	0	NON
8685037	4	2.5	0	4	0	0	0	0	FTC
3072548	0	0	0	0	0	0	0	0	NON
7590452	0	0	0	0	0	0	0	0	NON
20543550	0	0	0	0	0	0	0	0	NON
20543551	0	0	0	0	0	0	0	0	NON
19856661	6	0	0	0	8	0	0	0	MTC
6299538	0	0	0	0	0	0	0	0	NON
1632043	1	0	0	0	0	0	0	0	NON
23606839	8	0	0	0	11	0	0	0	MTC
5330033	1	0	0	0	0	0	0	0	NON
16509525	4	0	0	0	0	0	0	10.5	PTC|FTC
12927031	6	0	0	0	0	0	0	0	TC
13934608	1	0	0	0	0	0	0	0	NON
6422617	4	0	0	6.75	0	0	0	0	FTC
9188856	0	0	0	0	0	0	0	0	NON
1551363	1	2.25	0	2	0	0	0	0	NON
13451754	0	0	0	0	0	0	0	0	NON
17270543	4	0	0	0	9	0	0	0	MTC
15230098	0	0	0	0	0	0	0	0	NON
15230099	1	0	0	0	0	0	0	0	NON
11722453	5	0.5	5.5	0	0	0	0	0	ATC
16922467	7	0	0	0	0	0	0	7	PTC|FTC
10598204	3	7	0	0	0	0	0	0	PTC
19147329	3	0.5	0.5	0.5	0.5	0	0	0.25	TC
3567512	0	0	0	0	0	0	0	0	NON
13756179	0	0	0	0	0	0	0	0	NON
1620011	0	0	0	0	0	0	0	0	NON
6478629	0	0	0	0	0	0	0	0	NON
16238191	4	0	0	0	0	0	0	0	NON
15133181	0	0	0	0	0	0	0	0	NON
9110345	2	2	0	2	0	6	0	0	PDTC
9931790	2	0	0	0	0	0	0	6	PTC|FTC
16525480	1	0	0	0	0	0	0	0.5	NON
5767761	1	0	0	0	0	0	0	0	NON
14722676	4	0	0	0	0	0	0	7.5	PTC|FTC
14245868	1	0	0	0	0	0	0	0	NON
19711206	1	0	0	0	4	0	0	0	MTC
14131662	1	0	0	0	0	0	0	0	NON
9853667	2	0	0	0	0	0	0	1.25	NON
9398735	3	0	0	0	7	0	0	0	MTC
1699409	2	2	0	0.25	0	0	0	0	NON
13475928	1	0	0	0	0	0	0	0	NON
9246939	0	0	0	0	0	0	0	0	NON
15179755	5	0.5	0	0.75	0	0	0	4	PTC|FTC
15648557	1	0	0	0	0	0	0	0	NON
15179757	5	2.5	1	0.5	2	0	0	0	NON
15179756	6	2.5	2.5	4.5	4	0	0	0	FTC|MTC
15648552	4	0	0	0	0	0	0	10	PTC|FTC
3007314	0	0	0	0	0	0	0	0	NON
15179753	1	0	0	1	0	0	0	0	NON
15648551	2	0	0	0	0	0	0	0	NON
15179759	2	0	0	0	0	0	0	0	NON
23003571	1	4	0	0	0	0	0	0	PTC
14503981	3	0	0	0	0	0	0	0	NON
17052355	5	0	9.25	0	0	0	0	0	ATC
3079444	1	0	0	0	0	0	0	0	NON
4288638	1	0	0	0	0	0	0	0	NON
4324199	1	0	0	0	0	0	0	0	NON
201514	3	0	0	0	6	0	0	0	MTC
22970393	3	0.5	0.125	0	0	0	0	0	NON
9134578	2	0.25	0	0.25	0	0	0	0	NON
4906527	1	0	0	0	0	0	0	0	NON
5263031	1	0	0	0	4	0	0	0	MTC
8917213	1	0	0	0	0	0	0	0	NON
23256514	9	11.5	0	0	0	0	0	0	PTC
19016002	0	0	0	0	0	0	0	0	NON
9683604	2	0	0	0	0	0	0	0	NON
21243311	0	0	0	0	0	0	0	0	NON
13139980	1	0	0	0	0	0	0	0	NON
1463097	0	0	0	0	0	0	0	0	NON
9210356	3	0	0	0	0	0	0	0	NON
2770181	0	0	0	0	0	0	0	0	NON
10626017	5	0	0	0.75	0	0	0.5	0	TC
14661556	5	0	0	0	0	0	7.5	0	HCTC
22751340	1	0	0	0	0	0	0	0	NON
16319637	1	0	0	0	0	0	0	0	NON
6647055	5	0	0	0	0	0	0	0	TC
22751346	1	0	0	0	0	0	0	0	NON
4963962	1	0	0	0	0	0	0	0	NON
1568350	3	0	0	0	8	0	0	0	MTC
23243533	6	8	0	0	0	0	0.25	2	PTC
1434848	1	0	0	0	4	0	0	0	MTC
8822272	3	0.5	0	0.5	0	0	0	2.5	NON
6109961	1	0	0	0	0	0	0	0	NON
15816620	2	0.5	1.25	2.125	0	0	0	1	NON
13670081	0	0	0	0	0	0	0	0	NON
10661843	3	0	0	0	0	0	0	8.5	PTC|FTC
14760992	4	0.25	0	0	0	0	0	0.75	TC
18413286	3	0.5	0	0	0	0	0	0	NON
12874783	2	0.75	0	1	0	0	7.75	0	HCTC
15219102	7	0.125	0	0.25	0	0	0	8	PTC|FTC
13969804	1	0	0	0	0	0	0	0	NON
15672437	5	0	0	0	10.5	0	0	0	MTC
4282094	1	0	0	0	4	0	0	0	MTC
16078567	4	0	0	0	0	0	0	0	NON
11788654	5	0	0.75	0	0	2	0	0	TC
2471539	3	0	6.5	0	0	0	0	0	ATC
13077091	0	0	0	0	0	0	0	0	NON
3352444	0	0	0	0	0	0	0	0	NON
12271412	0	0	0	0	0	0	0	0	NON
2498821	1	0	0	0	0	0	0	0	NON
22385288	3	7.25	0	0	0	0	0	0	PTC
18558598	3	0	0	8.25	0	0	0	0	FTC
2731149	1	0	0	3	0	0	0	0	NON
9501829	3	8	0	0	0	0	0	0	PTC
18558594	0	0	0	0	0	0	0	0	NON
18558593	4	6.5	0	0.5	0	0	0.125	0	PTC
18558592	4	0.5	0	0	0	0	0	0	TC
19415996	4	0	0	0	0	0	0	0	NON
19017759	8	10	0	4	0	0	0	0	PTC|FTC
4060258	2	0	0	0	1	0	0	0	NON
18177807	4	0	0	0	0	0	0	2	TC
18177804	3	0	0	0	0	0	0	4	PTC|FTC
18177805	2	0	0	0	0	0	0	6.5	PTC|FTC
18177802	1	0	0	0	0	0	0	0	NON
18177800	4	0	0.5	2	0	0.5	0	2	NON
18177801	5	2	0	0	0	0	0	1	TC
15122659	3	0	0	0	0	0	0	0	NON
4060255	3	20	0	0	0	0	18	0	PTC|HCTC
19444888	5	0	0	0	14	0	0	0	MTC
19444889	0	0	0	0	0	0	0	0	NON
2807197	0	0	0	0	0	0	0	0	NON
14821783	1	0	0	0	0	0	0	0	NON
1977843	1	0	0	0	0	0	0	0	NON
7898165	1	0	0	0	0	0	0	0	NON
1947477	2	0	0	0	0	0	0	0	NON
20514214	4	2	0	0	0	0	0	0	TC
2728801	4	2.5	0	2.5	0	0	0	6.5	PTC|FTC
11956605	2	0	0	0	0	0	0	0	NON
1391697	3	2.5	0	2.5	0	0	0	0	NON
8593822	0	0	0	0	0	0	0	0	NON
10330938	2	0	0	0	0	0	0	0.5	NON
10768552	0	0	0	0	0	0	0	0	NON
7242733	0	0	0	0	0	0	0	0	NON
10768551	1	0	0	0	0	0	0	0	NON
1560306	1	0.25	0	0	0	0	0	0	NON
11421568	4	0	0	0	0	0	0	0	NON
11421569	0	0	0	0	0	0	0	0	NON
5935518	1	0	0	0	0	0	0	0	NON
594736	1	0	0	0	0	0	0	0	NON
582027	1	0	0	0	0	0	0	0	NON
11421561	4	0.75	0	1.5	0	0	0	0	TC
7539648	3	0	6.5	0	0	0	0	0	ATC
14297465	1	0	0	0	0	0	0	0	NON
23370668	3	9	0	0	0	0	0	0	PTC
20461778	0	0	0	0	0	0	0	0	NON
19233213	1	0	0	0	0	0	0	0	NON
2325609	3	0	0	0	0	0	0	6	PTC|FTC
21742606	0	0	0	0	0	0	0	0	NON
15584614	7	2	1.5	2	3	0	0	0	MTC
8544532	1	0	0	0	0	0	0	0	NON
21702716	6	0	0	0	0	0	0	0	TC
14981954	5	0	0	0	0	0	0	0	TC
14866738	1	0	0	0	0	0	0	0	NON
16001179	9	0	12	0	0	0	0	0	ATC
11734934	0	0	0	0	0	0	0	0	NON
1177054	1	0	0	0	0	0	0	0	NON
11505212	2	0	0	0	0	0	0	4	PTC|FTC
9851779	0	0	0	0	0	0	0	0	NON
8326444	2	0	0	0	0	0	0	0	NON
22675538	10	2	0	11.5	2	0	6.125	0	FTC|HCTC
18404277	4	1	0	1	0	0	0	4	PTC|FTC
11092973	5	4.5	0	0	0	0	0	0	TC
12772986	0	0	0	0	0	0	0	0	NON
22855847	1	0	0	0	0	0	0	0	NON
16981339	10	14	0	0	0	0	0	0	PTC
17414887	2	0.5	0	0.25	0	0	0	0	NON
12094718	3	3	0	0	0	0	0	0	NON
18690843	8	0	0	0	0	0	0	0	TC
9376479	5	5.5	0	0	0	0	0	5.5	PTC
11914470	2	0	0	0	7.25	0	0	0	MTC
11914475	1	0.5	0	6.75	0	0	0	0	FTC
20950194	4	5.5	0	8.25	0	0	0	0	PTC|FTC
19602825	4	0	0	6	0	0	0	0	FTC
5325021	0	0	0	0	0	0	0	0	NON
8692718	1	0	0	0.125	0	0	0	0	NON
24097007	2	0	0	0	6	0	0	0	MTC
24097005	5	5	0	11	0	0	0	0	PTC|FTC
23856094	4	0	0	0	0.5	0	0	0	TC
5381784	1	0	0	0	0	0	0	0	NON
17172492	4	8.5	0	0	0	0	0	0	PTC
4957444	0	0	0	0	0	0	0	0	NON
9258811	2	0	0	0.25	1	0	0	0	NON
8669170	3	0.25	0	0.5	0	0	0	0	NON
8669171	0	0	0	0	0	0	0	0	NON
8669172	2	6	0	0	0	0	0	0	PTC
8669173	0	0	0	0	0	0	0	0	NON
4107465	1	0	0	0	0	0	0	0	NON
4107464	1	0	0	0	0	0	0	0	NON
4107463	0	0	0	0	0	0	0	0	NON
4107461	0	0	0	0	0	0	0	0	NON
5407501	0	0	0	0	0	0	0	0	NON
3843689	2	1.75	0	6.25	0	0.5	1	0	FTC
9365245	3	0	0.25	0	0	0	0	0	NON
21623130	1	4	4	8	0	0	0	0	PTC|ATC|FTC
18059376	1	4	0	0	0	0	0	0	PTC
8838340	1	4	0	4	0	0	0	0	PTC|FTC
12723285	3	9	0	0	0	0	0	0	PTC
17705011	4	1	0	0	0	0	0	0	TC
21940753	5	0	0	0	0	0	0	0	TC
19031929	3	0	0	0	0	0	0	0	NON
14996725	7	4.5	0	4.5	0	0	0	0	PTC|FTC
5295282	0	0	0	0	0	0	0	0	NON
5645668	0	0	0	0	0	0	0	0	NON
17822858	2	0	0	0	0	0	0	0	NON
20629553	2	5.5	0	0	0	0	0	0	PTC
24263457	5	1.5	0	0	0	0	0	6	PTC|FTC
20629554	5	8.25	0	3.75	0	0	0	0	PTC|FTC
2287978	2	0	0	0	0	0	0	0	NON
3947807	2	0	0	0	0	0	0	0	NON
9890493	4	0	0	4	0	0	0	4	FTC
13220845	1	0	0	0	0	0	0	0	NON
7711429	0	0	0	0	0	0	0	0	NON
18812481	5	0.75	0	0	0	0	0	0	TC
20606729	7	0	0	0	0	0	0	12.5	PTC|FTC
4137321	0	0	0	0	0	0	0	0	NON
13579729	1	0	0	0	0	0	0	0	NON
3948764	0	0	0	0	0	0	0	0	NON
12845656	9	0	0	0	0	0	0	0	TC
11940050	6	0.125	0	0.125	0	0	0	9.5	PTC|FTC
12845654	8	8	0	7	0	0	0	4	PTC|FTC
10647610	3	0	0	0	7	0	0	0	MTC
24255586	6	6.5	0	0	0	0	0	0	PTC
17315034	4	0	0	0	0	0	0	0.25	NON
6626347	0	0	0	0	0	0	0	0	NON
17315032	2	8	0	0	0	0	0	0	PTC
22095375	0	0	0	0	0	0	0	0	NON
14059079	1	0	0	0	0	0	0	0	NON
9589486	2	2	0	8	0	0	0	0	FTC
24255588	1	0	0	0	0	0	0	4	PTC|FTC
15689762	7	0.5	0	0.75	0	0	0	0	TC
21613356	4	0	0	0	0	0	0	10	PTC|FTC
6071920	0	0	0	0	0	0	0	0	NON
6653458	0	0	0	0	0	0	0	0	NON
23319340	5	0	0	0	0	0	0	0	TC
18064695	1	4	0	0	0	0	0	0	PTC
11917353	1	0	0	0	0	0	0	0	NON
74313	2	0	0.5	0	0	0	0	0	NON
22586128	6	12	0	0	0	0	0	0	PTC
8924162	0	0	0	0	0	0	0	0	NON
3743189	2	0	0	0	0	0	0	0	NON
4692556	0	0	0	0	0	0	0	0	NON
8801748	2	0	0	0	0	0	0	0	NON
8801747	2	0	0	0	0	0	0	0	NON
17557958	4	0	0	0	0	0	0	0	NON
17651453	3	1	0.5	8.25	0	1.5	0	3	FTC
5056697	1	0	0	0	0	0	0	0	NON
10937763	3	0	0	0	0	0	0	7	PTC|FTC
5408884	0	0	0	0	0	0	0	0	NON
8780751	3	16	0	0	0	0	0	0	PTC
2446302	0	0	0	0	0	0	0	0	NON
1192355	2	0	0	0	5	0	0	0	MTC
17168448	1	0	0	0	0	0	0	0	NON
14283404	0	0	0	0	0	0	0	0	NON
17168441	6	0	3	0	0	9.375	0	3.625	ATC|PDTC|PTC|FTC
4343656	0	0	0	0	0	0	0	0	NON
22589604	6	0	0	0	0	0	0	10	PTC|FTC
2187493	4	1	1	3.5	0	0	0	0	FTC
22675091	1	2	0	0	0	0	0	0	NON
18327610	4	0	0	0	0	0	0	0	NON
17168447	1	0	0	0	0	0	0	0	NON
22826964	5	0	0	0	0	0	0	12	PTC|FTC
441904	1	0	0	0	4	0	0	0	MTC
441905	0	0	0	0	0	0	0	0	NON
23128507	9	2.5	0.75	7.25	0	0	0	1.5	FTC
441907	0	0	0	0	0	0	0	0	NON
1548891	6	1	0	0.5	0	0	0	0	TC
18324441	5	9.5	0	0	0	0	0	0	PTC
15394618	1	0	0	0	0	0	0	0	NON
168958	0	0	0	0	0	0	0	0	NON
9695783	8	0	0	0	0	0	0	0	TC
5724540	0	0	0	0	0	0	0	0	NON
18725907	1	0	0	0	0	0	0	0	NON
2222401	1	0	0	0	2	0	0	0	NON
1740509	0	0	0	0	0	0	0	0	NON
16082829	5	0	1	0	0	0	0	2	TC
6486614	1	0	0	0	0	0	0	4	PTC|FTC
6486615	6	2	0	2	0	0	0	6	PTC|FTC
6486613	5	0	0	0	6.5	0	0	0	MTC
8203097	0	0	0	0	0	0	0	0	NON
1467914	0	0	0	0	0	0	0	0	NON
8097904	1	0	0	0	4	0	0	0	MTC
9642446	0	0	0	0	0	0	0	0	NON
1750285	2	0	0	0	0	0	0	4	PTC|FTC
1750287	0	0	0	0	0	0	0	0	NON
16785803	10	1.5	0	0	0	0	0	0	TC
23775351	4	2	0.5	0	0	0.5	0	0	TC
18572120	4	0	0	0	0	0	0	0	NON
17929014	3	0	0	0	0	0	0	6.5	PTC|FTC
2022485	0	0	0	0	0	0	0	0	NON
1750288	1	0	0	0	0	0	0	0	NON
14227426	2	0	0	0	0	0	0	0	NON
19841346	1	0	0	0	0	0	0	0	NON
21679579	1	4	0	0	0	0	0	0	PTC
2019455	3	1.25	2	1.25	0	0	0	0	NON
3140476	4	0.5	0	0.5	0	0	0	0	TC
14598434	1	0	0	0	0	0	0	0	NON
10779061	2	0.75	0	0	0	0	0	0	NON
3258543	2	0	0	0	6	0	0	0	MTC
23988591	1	0	0	0	0	0	0	0	NON
11305618	4	0	0	0	0	0	0	0	NON
809821	0	0	0	0	0	0	0	0	NON
15806164	3	5.25	0	0	0	0	6	0	PTC|HCTC
3230321	1	0	0	0	0	0	0	0	NON
1851664	5	0	0	0	0	0	0	0	TC
4694668	0	0	0	0	0	0	0	0	NON
17220349	5	8	0	0	0	0	0	0	PTC
19153956	1	0	0	0	0	0	0	0	NON
4760610	0	0	0	0	0	0	0	0	NON
13090160	0	0	0	0	0	0	0	0	NON
7651934	2	0	0	0	0	0	0	0	NON
7651932	6	0	0	0	12.5	0	0	0	MTC
7008004	0	0	0	0	0	0	0	0	NON
2767151	1	0	0	0	0	0	0	2	NON
20436845	2	0	1	0	0	0	0	0	NON
7745231	1	0	0	0	0	0	0	0	NON
3511027	0	0	0	0	0	0	0	0	NON
7745234	4	0	0	0	0	0	0	7	PTC|FTC
19670737	2	4	0	0	0	0	0	0	PTC
4502936	0	0	0	0	0	0	0	0	NON
6620585	0	0	0	0	0	0	0	0	NON
3808498	1	0	0	0	4	0	0	0	MTC
3842458	0	0	0	0	0	0	0	0	NON
17465858	5	1	15	0	0	0	0	2.5	ATC
7888857	0	0	0	0	0	0	0	0	NON
24301304	9	13.5	0	0	0	0	0	0	PTC
9023252	3	8	0.375	2	0	6	0	2	PTC|PDTC
22865907	8	0	0	0	13	0	0	0	MTC
23281387	3	0	0	0	0	0	0	7	PTC|FTC
7888858	1	0	0	0	0	0	0	0	NON
7558815	2	4.5	0	0	0	0	0	0	PTC
13400412	0	0	0	0	0	0	0	0	NON
7128270	2	2	0	2	2	0	0	2	NON
7128271	0	0	0	0	0	0	0	0	NON
20235059	3	0	0	0	0	0	0	0	NON
16609667	4	0	0	0	0	0	0	4	PTC|FTC
10757334	5	0	0	0	3	0	0	4	MTC|PTC|FTC
19688854	2	0	0	0	0	0	0	0	NON
21520503	3	0	0	5	0	0	0	0	FTC
1514288	0	0	0	0	0	0	0	0	NON
16445164	0	0	0	0	0	0	0	0	NON
19773371	4	0	0	0	0	0	0	9.5	PTC|FTC
9237176	4	0.5	0	2.75	0	0	0	0	TC
22523209	5	15.5	0	0	0	0	0	0	PTC
628270	1	4	0	0	0	0	0	0	PTC
17230325	0	0	0	0	0	0	0	0	NON
11525373	0	0	0	0	0	0	0	0	NON
15125404	5	0.25	0.75	0	0	0	0	1.5	TC
19837771	2	2	0	0	0	0	0	2	NON
7527743	2	0	0	0	0	0	0	0	NON
13244933	0	0	0	0	0	0	0	0	NON
3554875	0	0	0	0	0	0	0	0	NON
11166919	3	8	0	0	0	0	0	0	PTC
20955590	2	6	0	0	0	0	0	0	PTC
10537118	0	0	0	0	0	0	0	0	NON
3760117	2	0	0	0	0	0	0	0	NON
13219433	0	0	0	0	0	0	0	0	NON
16166834	3	1	0	0.5	0	0	0	0	TC
15931286	3	0	0	0	0	0	0	6	PTC|FTC
23179777	2	0	0	0	0	0	0	0	NON
21692062	5	8	0	0	0	0	0	0	PTC
21358079	3	14	0	0	0	0	0	0	PTC
23981603	5	9.5	0	0	0	0	0	0	PTC
21314233	6	0	0	0	10.5	0	0	0	MTC
10824751	6	0	0.5	0	0.75	0	0	0.5	TC
4590286	1	0	0	0	4	0	0	0	MTC
13650472	1	0	0	0	0	0	0	0	NON
13337539	1	0	0	0	0	0	0	0	NON
4739159	0	0	0	0	0	0	0	0	NON
8061156	0	0	0	0	0	0	0	0	NON
14725223	2	0	4	0	0	0	0	0	ATC
18971593	3	0	0	0	0	0	0	0	NON
3873005	1	0	0	0	0	0	0	0	NON
18971599	3	0	0	0	0	0	0	0	NON
8403733	1	0	0	0	0	0	0	0	NON
9722002	1	0	0	0	2	0	0	0	NON
4005800	4	0.25	0	0.25	0	0	0	16.75	PTC|FTC
7355570	4	0	0	0	0	0	0	0	NON
19772428	5	0	0	0	0	0	0	0	TC
19772429	7	0	4.5	0.5	0	0	0	0	TC
19769826	0	0	0	0	0	0	0	0	NON
19769827	2	0	0	0	0	0	0	0	NON
19772423	8	10.5	0	10.5	0	0	0	0	PTC|FTC
9446364	1	0	0	0	0	0	0	0	NON
6767745	0	0	0	0	0	0	0	0	NON
10347174	0	0	0	0	0	0	0	0	NON
14884249	1	0	0	0	0	0	0	0	NON
1280319	2	0	0	0	0	0	0	4	PTC|FTC
6159611	0	0	0	0	0	0	0	0	NON
5508528	1	0	0	0	0	0	0	0	NON
2649019	2	0.25	0	4.375	0	0	0	6.125	FTC
2649018	1	0	0	2	2	2	0	0	NON
9072226	2	0	0	0	0	0	0	0	NON
13746592	1	0	0	0	0	0	0	0	NON
20176050	5	0	2	0	0	2	0	2	NON
17697433	3	0.75	0	0	0	0	0	0	NON
8675574	4	0	0	0	0	0	0	13	PTC|FTC
17665245	5	0	0	0	10	0	0	0	MTC
4134939	1	0	0	0	0	0	0	0	NON
7398591	2	0	0	0	6	0	0	0	MTC
11994357	3	0.25	0.25	2	0	0	0	0	TC
1507687	2	0	0	0	6	0	0	0	MTC
5112242	1	0	0	0	0	0	0	0	NON
14865550	1	0	0	0	0	0	0	0	NON
22137098	1	0	0	0	0	0	0	0	NON
539686	4	4	0	0	0	0	0	0	PTC
6078189	1	0	0	0	0	0	0	0	NON
15130509	1	0	0	0	0	0	0	0	NON
6248326	1	0	0	0	4	0	0	0	MTC
596548	4	0.5	0	0.5	0	0	0	0	TC
13618849	1	0	0	0	0	0	0	0	NON
5108445	0	0	0	0	0	0	0	0	NON
14050659	1	0	0	0	0	0	0	0	NON
10422474	0	0	0	0	0	0	0	0	NON
16028414	4	8	0	0	0	0	0	0	PTC
16927818	1	0	0	0	0	0	0	4	PTC|FTC
8104578	3	0	0	0	0	0	0	0	NON
12061376	5	0.25	0	0	2	0	0.5	0	TC
6592925	1	0	0	0	0	0	0	0	NON
2599948	2	0	0	0	0	0	0	0	NON
4285196	0	0	0	0	0	0	0	0	NON
21257724	1	0	0	0	0	0	0	0	NON
18158890	1	0	0	4	0	0	0	0	FTC
19531819	1	0	0	0	0	0	0	0	NON
11119705	0	0	0	0	0	0	0	0	NON
11062782	1	0	0	4	0	0	0	0	FTC
21123448	6	4.5	0	5.25	0	0	0	0	PTC|FTC
12014640	2	0	0	2.5	0	0	0	0	NON
6897711	1	0	0	0	0	0	0	0	NON
5916478	1	0	0	0	0	0	0	0	NON
22528941	5	14	0	0	0	0	0	0	PTC
14363818	1	0	0	0	0	0	0	0	NON
14508667	0	0	0	0	0	0	0	0	NON
17046053	1	0	0	0	0	0	0	0.25	NON
10216497	2	0.25	0	0	0	0	0	0	NON
23237308	11	0	0	0	0	0	0	0	TC
16544733	0	0	0	0	0	0	0	0	NON
17563749	8	2.5	10	0	0	0	0	0	ATC
19694595	0	0	0	0	0	0	0	0	NON
19432148	5	0.5	0	0	0	0	0	0	TC
17452870	1	0	0	0	0	0	0	0	NON
17452871	1	0	0	0	0	0	0	0	NON
20846293	5	0	0	0	0	0	0	0	TC
22608906	0	0	0	0	0	0	0	0	NON
10889705	3	0	0	0	0	0	0	0.5	NON
21326815	0	0	0	0	0	0	0	0	NON
9860231	4	2	0	2	0	0	0	7	PTC|FTC
21603167	4	0	0	0	0	0	0	0	NON
8459030	6	0	0	3	9	0	0	0	MTC
3308183	4	0	0	0	9	0	0	0	MTC
10223619	3	0	0	0	0	0	0	0.5	NON
10223618	2	0	0	0	0	0	0	0	NON
18044993	0	0	0	0	0	0	0	0	NON
18978509	1	0	0	0	0	0	0	0	NON
10772010	0	0	0	0	0	0	0	0	NON
10772012	3	8	0	0	0	0	0	0	PTC
19203730	1	0	0	0	0	0	0	0	NON
5845675	0	0	0	0	0	0	0	0	NON
16546489	1	0	0	0	4	0	0	0	MTC
7042069	1	0	0	4	0	4	0	0	FTC|PDTC
19479461	5	10	0	0	0	0	0	0	PTC
7571383	10	0	0	0	8.5	0	0	0	TC
1557833	0	0	0	0	0	0	0	0	NON
1900776	0	0	0	0	0	0	0	0	NON
23201134	5	0	0	0	8	0	0	0	MTC
21400522	8	12	0	0	0	0	0	0	PTC
23986551	12	10.5	14	0.5	0	0	0	0	PTC|ATC
16969953	0	0	0	0	0	0	0	0	NON
18390987	2	0	0	0	0	0	0	4.5	PTC|FTC
15994745	7	0	0	0.5	0	0	0	11.5	PTC|FTC
15994743	6	1.5	0	0	0	0	0	0	TC
15994742	3	0	0	0	0	0	0	7	PTC|FTC
23607220	1	4	0	0	0	0	0	0	PTC
18036300	2	0	0	0	0	0	0	0	NON
8854730	4	0	0	2.25	0	0	0	0	TC
22378813	1	0	0	0	1	0	0	0	NON
581330	0	0	0	0	0	0	0	0	NON
8967865	3	0	0	2	8	0	0	0	MTC
15166882	1	0	0	0	0	0	0	0	NON
1502411	1	0	0	0	0	0	0	4	PTC|FTC
20788065	1	0	0	0	0	0	0	0	NON
21115897	6	0	10.5	0	0	0	0	0	ATC
17962201	2	0	0	0	0	0	0	0	NON
20100647	5	0	0	0	10	0	0	0	MTC
12402006	0	0	0	0	0	0	0	0	NON
23640873	3	10	0	0	0	0	0	0	PTC
17968324	4	1	0	2	6	0	0	0	MTC
1807796	0	0	0	0	0	0	0	0	NON
15129804	4	0	0	0	11	0	0	0	MTC
1807790	3	1.5	0	1.5	0	0	0	0	NON
23188542	4	0	0	0	9.5	0	0	0	MTC
23718964	4	1	0	0	0	0	0	0	TC
9221636	2	0.5	0	0.5	0	0	0	8	PTC|FTC
9221637	4	0	0	0	0	0	0	8	PTC|FTC
9221634	5	0	1	0	0.5	0	0	6.75	PTC|FTC
9221635	3	0	0	0	0	0	0	8	PTC|FTC
16218443	0	0	0	0	0	0	0	0	NON
6177234	3	0	7.5	0	8.25	0	0	1	ATC|MTC
5370427	1	0	0	0	0	0	0	0	NON
9221638	4	0	0	0	0	0	0	11	PTC|FTC
12947056	6	0.25	0.5	2.25	0	0.25	0	1.75	TC
20949471	0	0	0	0	0	0	0	0	NON
8131874	3	7	0	0	0	0	0	1	PTC
20949479	0	0	0	0	0	0	0	0	NON
3968957	0	0	0	0	0	0	0	0	NON
1021831	1	0	0	0	0	0	0	0	NON
23928562	7	0	0	0	13.5	0	0	0	MTC
17127850	6	6	0	0	0	0	0	0	PTC
22806060	1	0	0	0	0	0	0	4	PTC|FTC
9223675	6	0	0	0	20.5	0	0	0	MTC
12085174	3	0	7	0	0	0	0	0	ATC
13589090	1	0	0	0	0	0	0	0	NON
2076875	1	0	0	0	0	0	0	0	NON
7629646	4	2.5	0	6	0	0	0	0	FTC
1950323	5	1	0	1	0	0	0	0	TC
15704758	3	0.25	0	0.25	0	0	0	0	NON
1950324	4	6.5	0	0	0	0	0	0	PTC
16688775	5	0	0	0	0	0	0	4	TC
6342893	0	0	0	0	0	0	0	0	NON
20182356	3	1.25	0.25	0	0.25	0	0	6	PTC|FTC
19766698	4	10	0	0	0	0	0	0	PTC
10457910	1	0	0	4	0	0	0	0	FTC
21054821	2	0	0	0	0	0	0	0	NON
3811144	0	0	0	0	0	0	0	0	NON
10457919	1	0	0	0	0	0	0	0	NON
10457918	1	0	0	4	0	0	0	0	FTC
9205869	1	4	0	0	0	0	0	0	PTC
19825987	10	17	0	0	0	0	0	0	PTC
4990962	1	0	0	0	4	0	0	0	MTC
3254803	3	8	0	8	0	0	0	0	PTC|FTC
4990961	1	0	0	0	4	0	0	0	MTC
8727673	3	0	0	0	0	0	0	0	NON
1636346	3	0	0.5	0	0	13	0	0	PDTC
20978326	5	0.5	0	0	9.5	0	0	0	MTC
2277774	1	0	0	0	2	0	0	0	NON
2608217	1	0	0	0	0	0	0	0	NON
23544172	9	11.5	0	1	0	0	0	0	PTC
414369	0	0	0	0	0	0	0	0	NON
5618318	1	0	0	0	0	0	0	0	NON
11567220	2	0	0	0	0	0	0	0	NON
8767324	1	0	0	0	0	0	0	0	NON
11165748	11	3	1	0.5	2	0	0	0	TC
3020879	2	0	0	0	0	0	0	0	NON
4256299	0	0	0	0	0	0	0	0	NON
20734078	5	10.5	0	0	0	0	0	0	PTC
24382015	7	6	0	0	0	0	0	0	TC
20734075	5	0	0	0	0	0	0	1.5	TC
19321256	3	7	0	0	0	0	0	0	PTC
8490927	4	0	0	0	0	0	0	6.5	PTC|FTC
14930770	1	0	0	0	0	0	0	0	NON
10807387	3	0	0	0	0	0	0	0.5	NON
9505263	0	0	0	0	0	0	0	0	NON
16086091	0	0	0	0	0	0	0	0	NON
17284624	4	0.25	0	9.625	0	0	0.75	0	FTC
2068014	1	2	0	0	0	0	0	0	NON
6146795	1	0	0	0	4	0	0	0	MTC
8834085	0	0	0	0	0	0	0	0	NON
8552578	4	4.75	0	1.25	0	0	0	0	PTC
10792347	5	0	0	0	0	0	0	10	PTC|FTC
112643	1	0	0	0	0	0	0	0	NON
6688257	0	0	0	0	0	0	0	0	NON
11128715	1	0	0.5	3.5	0	0	0	0	FTC
11128714	0	0	0	0	0	0	0	0	NON
462846	2	0	0	0	0	0	0	0	NON
3433776	1	0	0	0	0	0	0	0	NON
9484634	1	6.125	0	5	0	0	0	0.125	PTC|FTC
9484636	3	2.75	0	2	0	0	0	0	NON
11393570	7	7	0	0	0	0	0	1	PTC
5762817	1	0	0	0	0	0	0	0	NON
19107232	4	3.5	0.5	1	0	0	0	0	PTC
7492017	0	0	0	0	0	0	0	0	NON
23220892	1	0	0	0	0	0	0	0	NON
22549936	0	0	0	0	0	0	0	0	NON
1761161	3	0.25	2.25	0.125	0	0	0	1.5	NON
7865016	0	0	0	0	0	0	0	0	NON
13705088	0	0	0	0	0	0	0	0	NON
15951927	2	4.5	0	0	0	0	0	0	PTC
8571726	1	0	0	0	0	0	0	4	PTC|FTC
21876098	3	6	0	0	0	0	0	0.5	PTC
1991803	7	0	0	0	12.5	0	0	0	MTC
9707689	2	0	0	0	0	0	0	0	NON
9684592	3	1	2	1	0	16	0	1	PDTC
9684593	2	3	0	0	0	0	0	0	NON
9684590	4	14	0	0	0	0	0	2	PTC
3297715	1	0	0	0	0	0	0	0	NON
16568026	0	0	0	0	0	0	0	0	NON
2789232	4	6.5	0	0	0	0	0	0	PTC
19721828	0	0	0	0	0	0	0	0	NON
8529444	3	0	0	0	0	0	0	4.5	PTC|FTC
7251177	2	0.25	1.5	0.25	0	0	0	0	NON
21863325	4	9	0	0.25	0	0	0	0	PTC
19721827	3	0.5	0	0	0	0	0	0	NON
11857406	7	0	9.5	0	0	0	0	0	ATC
5640188	4	3.5	0	0	0	0	0	0	TC
11798916	6	0.5	0	0	0	0	0	0	TC
1524506	2	0	0	0.125	0	0	0	0	NON
18614150	1	0	0	0	0	0	0	0	NON
17406368	8	0	14	0	0	11.5	0	0	ATC|PDTC
7069501	1	0	0	0	0	0	0	0	NON
21323588	6	5.25	0.25	2.25	0	0	0	0	PTC
21323589	1	0	0	0	0	0	0	0	NON
20587509	2	0	0	0	0	0	0	0	NON
9641454	4	1	0	1	0	0	0	8	PTC|FTC
18239067	0	0	0	0	0	0	0	0	NON
19208833	6	0	14.5	0	0	0	0	0	ATC
12092166	0	0	0	0	0	0	0	0	NON
1314267	1	0	0	0	0	0	0	0	NON
3362401	1	0	0	0	0	0	0	0	NON
24036131	5	0	0.5	4	0	0.5	0	2	FTC
2371832	3	0	0	0	8.5	0	0	0	MTC
15794118	3	0	0	0	0	0	0	2	TC
10749592	3	4.75	0	0	0	0	0	0	PTC
15731926	1	0	0	0	0	0	0.5	0	NON
21512735	3	6.5	0	0	0	0	0	0	PTC
19408826	3	0	0	0	0	0	0	2	TC
19408827	1	0	0	0	0	0	0	0	NON
15611824	3	2	4	6	0	0	0	2	ATC|FTC
15611825	3	0	0	0	0	0	0	2	TC
15611826	5	0	0	0	10.5	0	0	0	MTC
1591702	0	0	0	0	0	0	0	0	NON
15611822	0	0	0	0	0	0	0	0	NON
15611823	0	0	0	0	0	0	0	0	NON
3686343	3	0	0	0	10	0	0	0	MTC
5726703	0	0	0	0	0	0	0	0	NON
5295893	1	0	0	0	0	0	0	0	NON
19352273	8	1	0	0.5	0	0	0	13	PTC|FTC
6625517	3	0	0.5	0.25	0.5	0	0	0	NON
22069951	3	8	0	0	0	0	0	0	PTC
17689179	0	0	0	0	0	0	0	0	NON
1160528	0	0	0	0	0	0	0	0	NON
11518122	4	0	0	0	0	0	0	0	NON
1364893	1	0	0	0	0	0	0	0	NON
14445445	1	0	0	0	0	0	0	0	NON
77263	0	0	0	0	0	0	0	0	NON
20578366	1	0	0	0	0	0	0	0	NON
14140659	1	0	0	0	0	0	0	0	NON
20578361	1	0	0	0	0	0	0	0	NON
22354558	7	0	0	0	12.5	0	0	0	MTC
16253037	0	0	0	0	0	0	0	0	NON
17152279	1	5.25	0	5	0	0	0	0	PTC|FTC
21419724	6	0.5	0	0.5	0	0	0	10.5	PTC|FTC
3932450	0	0	0	0	0	0	0	0	NON
7335055	1	0	0	0	0	0	0	0	NON
19932905	2	0	0	0.25	0	0	0	0	NON
12943231	3	6.5	0	0	2	0	0	0	PTC
15687830	1	4	0	0	0	0	0	0	PTC
8695346	4	0	0	0	10	0	0	0	MTC
21795452	1	4	0	0	0	0	0	0	PTC
22357195	2	0	0	0	0	0	0	0	NON
11304850	4	2.25	0.25	0.25	0.75	0	0	0	TC
3459920	0	0	0	0	0	0	0	0	NON
22351693	4	0	0	0	0	0	0.125	0	NON
4103578	0	0	0	0	0	0	0	0	NON
9090975	1	0	0	0	0	0	0	0	NON
17346187	2	0	0	0	0	0	0	0	NON
18148851	1	0	0	0	0	0	0	0	NON
19778476	0	0	0	0	0	0	0	0	NON
15967086	4	0	0	0	10	0	0	0	MTC
15967087	6	0	0	0	11	0	0	0.5	MTC
15967084	6	12	0	0	0	0	0	0	PTC
15967085	4	7	0	2	0	0	0	2	PTC
23616395	2	8	0	0	0	0	0	0	PTC
3922611	2	6	0	0	0	0	0	0	PTC
17673161	4	0	0	0	0	0	0	0	NON
8017079	4	0	0	0	0	0	0	0	NON
13671142	1	0	0	0	0	0	0	0	NON
22996244	3	0	2	8	0	6	0	2	FTC|PDTC
22996245	2	7.25	0	0	0	0	0	0	PTC
7465366	0	0	0	0	0	0	0	0	NON
3756796	3	0	0.25	0	0	0	0	0	NON
9486386	0	0	0	0	0	0	0	0	NON
19902719	1	0	0	0	0	0	9	0	HCTC
4585123	0	0	0	0	0	0	0	0	NON
7857722	1	0	0	0	0	0	0	4	PTC|FTC
10722002	5	9.5	0	0	0	0	0	0	PTC
17682085	0	0	0	0	0	0	0	0	NON
7613016	0	0	0	0	0	0	0	0	NON
8935135	2	4.5	0	0	4	0	0	0	PTC|MTC
9663615	1	0	0	0	0	0	0	0	NON
23819433	1	0	0	0.25	0	0	0	0	NON
6494734	1	0	0	0	0	0	0	0	NON
22918771	4	0	0	0	9.5	0	0	0	MTC
14232166	0	0	0	0	0	0	0	0	NON
2836203	3	0	0	0	7.75	0	0	1	MTC
2826723	2	0	0	0	6	0	0	0	MTC
11508625	2	0	0	0	0	0	0	0	NON
13789045	1	0	0	0	0	0	0	0	NON
20373602	0	0	0	0	0	0	0	0	NON
15363277	5	2	2	0	0	0	0	0	TC
19411815	0	0	0	0	0	0	0	0	NON
19411813	4	1.5	0	0	0	0	0	0	TC
23153310	3	6	0	0	0	0	0	0	PTC
13350672	1	0	0	0	0	0	0	0	NON
13015825	1	0	0	0	0	0	0	0	NON
23966243	7	0	0	0	0	0	0	0	TC
15714595	3	3.25	0	1.5	0	0	0	4	PTC|FTC
14300681	0	0	0	0	0	0	0	0	NON
15714593	3	10	0	0	0	0	0	0	PTC
13139001	1	0	0	0	0	0	0	0	NON
21331936	6	0	0	0	0.5	0	0	1	TC
8166684	0	0	0	0	0	0	0	0	NON
14717812	1	0	0	0	0	0	0	0	NON
23867349	8	13.5	0	0	0	0	0	0	PTC
24340305	2	0	0	0	0	0	0	0	NON
5654277	1	0	0	0	0	0	0	0	NON
17253435	4	0	0	0	0	0	0	2	TC
11994118	4	0	0	0	0	0	0	0	NON
20518289	8	11.5	0	0	0	0	0	0	PTC
20518284	4	0	0	0	0	0	0	0	NON
5457883	1	0	0	0	0	0	0	0	NON
450388	0	0	0	0	0	0	0	0	NON
21617328	5	9	0	0	0	0	0	0	PTC
17865112	1	0	0	0	0	0	0	0	NON
2005453	4	0	0	0	0	0	0	10.5	PTC|FTC
12173883	0	0	0	0	0	0	0	0	NON
9247627	3	6	1	3	5	0	0	1	PTC|MTC
10232475	3	0	0	6	0	0	0	2	FTC
3926294	0	0	0	0	0	0	0	0	NON
21557238	0	0	0	0	0	0	0	0	NON
10232478	1	0	4	0	0	0	0	0	ATC
2168350	1	0	0	0	0	0	0	0	NON
21862518	3	0	0	0	0	0	0	0	NON
17975510	1	0	0	0	0	0	0	0	NON
14764826	1	0.5	0	0	0	0	2.375	0	NON
14764827	4	0	0.125	0	0	6.125	0	0	PDTC
22876757	6	0	0	0	0	0	0	0	TC
9292740	1	0.25	0	1	0	0	0	0	NON
20860423	8	9	0	0	0	0	0	0	PTC
20860420	3	0	0	0	0	0	0	6	PTC|FTC
20860421	1	4	0	0	0	0	0	0	PTC
7444070	1	0	0	0	0	0	0	0	NON
20860424	6	0	0	0	0	2.5	0	0	TC
21366141	0	0	0	0	0	0	0	0	NON
7711589	1	0	0	0	0	0	0	0	NON
20465529	6	0	0	0	0	0	0	0	TC
16780882	5	14.75	0	0	0	0	0	0	PTC
16230779	3	0	0	0	7	0	0	0	MTC
13042472	1	0	0	0	0	0	0	0	NON
20164665	1	0	0	0	1	0	0	0	NON
7448906	1	0	0	0	0	0	0	0	NON
11685149	3	0	0	0	0	0	0	2	TC
5681847	0	0	0	0	0	0	0	0	NON
3536520	0	0	0	0	0	0	0	0	NON
19475551	7	14	0	0	0	0	0	0	PTC
19878585	8	2	0	0	0	0	0	0	TC
17685266	3	0	0	0	10	0	0	0	MTC
3613477	0	0	0	0	0	0	0	0	NON
9890269	1	0.25	0	2	0	0	0	0	NON
2864758	2	0	0	0	5	0	0	0	MTC
553152	0	0	0	0	0	0	0	0	NON
6802500	0	0	0	0	0	0	0	0	NON
2244590	2	0	2	0.25	0	12	0	2	PDTC
2408883	3	0	0	0	2	0	0	0	TC
15224471	4	0	0	0	0	0	0	0	NON
23052735	0	0	0	0	0	0	0	0	NON
8061889	5	0	0	1.25	0	0	0	0	TC
2228687	3	0	8	0	0	0	0	0	ATC
21563324	7	0	0	0	8.5	0	0	0	MTC
21563322	5	19.625	0	2.25	0	0	0	0	PTC
16798902	2	0	0	0	0	0	0	0	NON
15900034	1	0	0	0	0	0	0	0	NON
18314022	3	0	0	1.125	0	0	2.125	0	NON
20642922	6	2	0.25	0.5	0.25	0	0	0	TC
21573653	2	0	0	0	6	0	0	0	MTC
23128335	5	0.5	0	0.25	0	0	0	7.5	PTC|FTC
14688602	1	0	0	0	0	0	0	0	NON
10196666	6	4.5	0	0	0	0	0	0	TC
6310591	3	0	0	0	0	0	0	0	NON
4438292	0	0	0	0	0	0	0	0	NON
8287875	2	0	0	0	8	0	0	0	MTC
12802477	3	0	0	0	0	0	0	6	PTC|FTC
13600716	1	0	0	0	0	0	0	0	NON
1361703	3	7	0	0	0	0	0	0	PTC
19727757	3	9	0	0	0	0	0	0	PTC
2720668	2	0	0	0	0	0	0	0	NON
13929969	1	0	0	0	0	0	0	0	NON
13325218	1	0	0	0	0	0	0	0	NON
21347777	3	0	0	0	0	0	0	0	NON
23858723	5	0	0	0	11.5	0	0	0	MTC
9374174	5	9.625	0	0	0	0	0	0	PTC
7090374	1	0	0	4	0	0	0	0	FTC
20464692	1	0	0	0	0	0	0	0	NON
19170176	0	0	0	0	0	0	0	0	NON
15657278	0	0	0	0	0	0	0	0	NON
9794613	2	0	0	0	1	0	8	0	HCTC
589902	0	0	0	0	0	0	0	0	NON
22327316	7	10.5	0	0	0	0	0	0	PTC
7414645	0	0	0	0	0	0	0	0	NON
5755368	0	0	0	0	0	0	0	0	NON
1322279	2	0	0	0	4.5	0	0	0	MTC
18731778	1	0	0	0	0	0	0	0	NON
6165226	2	0	0	0	0	0	0	0	NON
5013121	1	0	0	0	0	0	0	0	NON
15827782	5	10	0	0	0	0	0	0	PTC
2120951	1	0	4	0	0	0	0	0	ATC
21157552	2	1.5	0	0	0.5	0	0	0	NON
21157553	3	0	0	0	6.5	0	0	0	MTC
16967442	4	0	8	0	0	0	0	0	ATC
18806930	3	0	0	0	0	0	0	4.5	PTC|FTC
11579685	5	0.25	0	3	0.5	0	0	0	TC
19261404	6	2.5	0	0	0	0	0	0	TC
11579681	3	0	8	0	0	0	0	0	ATC
12695789	3	0	0	0	0	0	0	6.5	PTC|FTC
8997871	3	0	0	0	0	0	0	0	NON
8395154	0	0	0	0	0	0	0	0	NON
3213226	6	2.125	0.75	1.875	1	0	0	0.5	NON
15454788	1	0	0	0	0	0	0	0	NON
9542525	1	4	0	0	0	0	0	0	PTC
6627711	1	0	0	0	0	0	0	0	NON
14758381	8	1.75	0	0.75	0	0	0	0	TC
23130564	5	0	10	0	0	0	0	0	ATC
17454149	6	12	0	0	0	0	0	0	PTC
21768665	1	0	0	0	0	0	0	0	NON
20722048	0	0	0	0	0	0	0	0	NON
6018686	1	0	0	0	0	0	0	0	NON
23666970	4	0.625	0.75	0.625	0.75	0	0	0.125	TC
14176670	0	0	0	0	0	0	0	0	NON
7352118	3	0	0	0	0	0	0	0	NON
6663993	1	0	0	0	0	0	0	0	NON
22982803	1	0	0	0	0	0	0	0	NON
9648057	0	0	0	0	0	0	0	0	NON
11934221	2	0	0	0	1.5	0	0	0	NON
20565793	1	0.25	0	0.25	0	0	0	0	NON
12917060	0	0	0	0	0	0	0	0	NON
2021344	3	0	0	0	0	0	0	0	NON
17263878	4	0	0	0	0	0	0	0	NON
17978827	0	0	0	0	0	0	0	0	NON
11774407	0	0	0	0	0	0	0	0	NON
24375752	2	0	0	0	0	0	0	0	NON
12413310	0	0	0	0	0	0	0	0	NON
5902047	0	0	0	0	0	0	0	0	NON
9644922	1	0	0	0	0	0	0	0	NON
22522360	2	0	0	0	0	0	0	0.5	NON
21484047	4	0	0	0	0	0	0	6.5	PTC|FTC
2381052	2	7.5	0	0	0	0	0	0	PTC
18311500	0	0	0	0	0	0	0	0	NON
18311502	3	8.5	0	0	0	0	0	0	PTC
15761561	3	0	0	0	0	0	0	7	PTC|FTC
15761560	2	5	0	0	0	0	0	0	PTC
18019617	1	0	0	0	0	0	0	0	NON
10548000	1	0	0	0	0	0	0	0	NON
21190978	11	14.5	0	0	0	0	0	0	PTC
5907241	0	0	0	0	0	0	0	0	NON
14974915	5	0	0	0	0	0	0	0	TC
21956789	1	0	0	0	0	0	0	0	NON
21687601	5	0	0	0	0	0	0	7	PTC|FTC
8964181	0	0	0	0	0	0	0	0	NON
21687607	6	0	0	0	12.5	0	0	0	MTC
21687604	3	0	0	0	0	0	0	0	NON
23543930	3	0	0	0	0	0	0	0	NON
10731779	0	0	0	0	0	0	0	0	NON
16680595	0	0	0	0	0	0	0	0	NON
8394204	3	0.125	0	2.25	0	0	0	0	TC
2711836	3	0	0	8.375	8.375	0	0	0	FTC|MTC
22935174	2	1	0	0	0	0	0	0	NON
19191744	6	13.5	0	3	0	0	0	0	PTC
19191745	8	0	0	0	0	0	0	11	PTC|FTC
21883896	6	0	0	0	14	0	0	0	MTC
2462318	0	0	0	0	0	0	0	0	NON
3499109	0	0	0	0	0	0	0	0	NON
17450241	4	0	0	0	0	0	0	2.5	TC
22971127	2	0	0	0	0	0	0	2	NON
486733	3	0	0	0.25	0	0	0	2	TC
201031	0	0	0	0	0	0	0	0	NON
20718681	4	7	0	0	0	0	0	0	PTC
20718682	7	4.5	0	5	0	0	0	0.5	PTC|FTC
20718683	8	0	13.5	0	0	0	0	1	ATC
9789589	1	0	0	0	0	0	0	0	NON
20718685	10	0	0	0	0	0	0	0	TC
20718686	5	5.5	0	0	0	0	0	0	PTC
9102714	0	0	0	0	0	0	0	0	NON
22546877	4	0	0	0	11	0	0	0	MTC
18683134	7	15	0	0	0	0	0	0	PTC
8440607	2	0	5	0	0	0	0	0	ATC
3420933	1	0	0	0	0	0	0	0	NON
868087	0	0	0	0	0	0	0	0	NON
24086368	6	11.5	0	0	0	0	0	0	PTC
17719373	6	0	0	0.5	0	0	0	0	TC
3420936	0	0	0	0	0	0	0	0	NON
15475567	7	0	4.5	0	3	0	0	5.5	ATC|MTC|PTC|FTC
12828358	0	0	0	0	0	0	0	0	NON
14405943	0	0	0	0	0	0	0	0	NON
18415710	3	1.5	0.25	1.625	0.25	0	0	0	NON
17608132	4	0	0	0	0	0	0	7.125	PTC|FTC
23110453	1	0	0	0	0	0	0	0	NON
2626280	0	0	0	0	0	0	0	0	NON
16137536	4	8	0	5	0	0	0	0	PTC|FTC
10471875	0	0	0	0	0	0	0	0	NON
12051626	2	0	0	0	0	0	0	0	NON
6824446	1	0	0	0	0	0	0	0	NON
15832651	2	0	0	0.25	0	0	0	0	NON
19060924	6	11	0	0	0	0	0	0	PTC
1577414	1	4	0	0	0	0	0	0	PTC
13343482	1	0	0	0	0	0	0	0	NON
19060921	5	0	0.5	0	0	0	0	1	TC
2598561	0	0	0	0	0	0	0	0	NON
13357753	1	0	0	0	0	0	0	0	NON
8561707	1	0	0	0.125	0	0	0	0	NON
11329134	3	6.75	0	0	0	0	0	1	PTC
8561700	1	0	0	0	0	0	0	0	NON
9395820	5	5.5	0	0	2	0	0	0	PTC
4850864	1	0	0	0	0	0	0	0	NON
9641895	3	8.5	0	0	0	0	0	0	PTC
20009493	4	10	0.5	0.25	0.25	0.5	0	0	PTC
6108170	3	0	0	0	6.5	0	0	0	MTC
9437218	0	0	0	0	0	0	0	0	NON
12146050	1	0	0	0	0	0	0	0	NON
21494802	0	0	0	0	0	0	0	0	NON
23756355	2	0	0	0	2	0	0	0	NON
10667159	0	0	0	0	0	0	0	0	NON
734889	1	0	0	0	0	0	0	0	NON
22452749	3	0	0.5	0	0	0	0	0	NON
24114644	5	0	0	5.5	0	0	5.125	0	FTC|HCTC
9495201	2	0	0	0	0	0.25	0	0	NON
12915687	6	0	10.25	0	0	0	0	0	ATC
8647677	4	0	0	0	0	0	0	6.5	PTC|FTC
8647676	6	2	0	8	0	0	0	1	FTC
21526634	6	0.5	0.5	0.625	0	0.5	0	0	TC
10459856	4	0	2.5	0	0	0	0	0	TC
17098703	2	1	0	1.5	0	0	0	0	NON
4113951	0	0	0	0	0	0	0	0	NON
16923585	0	0	0	0	0	0	0	0	NON
1952311	0	0	0	0	0	0	0	0	NON
16923581	1	0	0	0	0	0	0	0	NON
9446536	2	0	0	0	0	0	0	0	NON
4282734	1	0	4	0	0	0	0	0	ATC
1381131	2	6	0	0	0	0	0	0	PTC
3946060	1	0	0	0	4	0	0	0	MTC
10216512	5	0	0	0	8	0.125	0	0	MTC
11115589	5	0	0	0	12	0	0	0	MTC
15847782	3	0	0	0	0	0	0	9	PTC|FTC
22900222	5	0	0	7	0	0	0	0	FTC
18323276	1	2	0	0	0	0	0	0.125	NON
10552229	1	0	0	2.75	0	0	0	0	NON
8817448	0	0	0	0	0	0	0	0	NON
24142644	10	0	15.5	0	0	0	0	0	ATC
7371174	1	0	0	0	0	0	0	4	PTC|FTC
23497965	5	12.5	0	0	0	0	0	0	PTC
22168782	5	6.5	0	0	0	0	0	0	PTC
9408347	1	0	0	2	2	0	0	0	NON
6464268	1	0	0	0	0	0	0	0	NON
17882843	1	0	0	0	0	0	0	0	NON
21046263	5	0	0	0	0	0	0	0	TC
14338557	0	0	0	0	0	0	0	0	NON
21046269	4	0	0	0	9	0	0	0	MTC
20510709	0	0	0	0	0	0	0	0	NON
9264364	0	0	0	0	0	0	0	0	NON
22776282	1	0	0	2.25	0	0	0	0	NON
6634495	1	0	0	0	0	0	0	0	NON
3699664	1	0	0	0	0	0	0	4	PTC|FTC
6865557	1	0	0	0	0	0	0	0	NON
2751862	2	0	0	0	0	0	0	0	NON
15699958	4	0	0	0	0	0	0	0	NON
2751865	0	0	0	0	0	0	0	0	NON
16487020	3	0	0	0	0	0	0	0	NON
5277368	1	0	0	0	4	0	0	0	MTC
6433543	0	0	0	0	0	0	0	0	NON
2964020	2	0	0	0	0	0	0	0	NON
13636581	0	0	0	0	0	0	0	0	NON
7533849	0	0	0	0	0	0	0	0	NON
16523823	1	0	0	0	0	0	0	4	PTC|FTC
8314213	1	0	0	0.5	0	0	0	0	NON
3576454	1	0.25	0	0	0	0	0	0	NON
20593521	5	0	0	0	0	0.125	0	0	TC
9699127	6	0	0	0	12.5	0	0	0	MTC
7993141	0	0	0	0	0	0	0	0	NON
15103787	2	0	0	0	0	0	0	0	NON
6383090	0	0	0	0	0	0	0	0	NON
2807839	0	0	0	0	0	0	0	0	NON
17268034	0	0	0	0	0	0	0	0	NON
7975780	1	0	0	0	4	0	0	0	MTC
8726915	0	0	0	0	0	0	0	0	NON
430201	4	0	0	0	0	0	0	6	PTC|FTC
9735110	5	0	0	0	2	0	0	4	PTC|FTC
11806077	3	1	0	0.25	0	0	0	1	TC
24170107	11	0	17	0	0	0	0	0	ATC
16173605	5	0.5	0	0	0	0	0	0	TC
17999116	5	0	0	0	0	0	0	0.5	TC
8039305	4	0	0	9	0	0	0	0	FTC
20127848	5	2	7	0	0	0	0	0	ATC
18505566	7	11.5	0	4	0	0	0	0	PTC|FTC
6764786	1	0	0	0	0	0	0	0	NON
411316	0	0	0	0	0	0	0	0	NON
6854971	1	0	0	0	0	0	0	0.75	NON
17453286	2	0	0	0	6	0	0	0	MTC
19495405	6	0.75	2	0	1.5	0	0	0	TC
3766140	1	0	0	0	0	0	0	0	NON
21453615	9	13.5	0	0	0	0	0	0	PTC
2221231	3	6	0	6	0	0	0	0	PTC|FTC
2221232	4	1.5	0	1.5	0	0	0	5	PTC|FTC
1402321	3	8.5	0	0	0	0	0	0	PTC
18083649	3	0	0	0	0	0	0	0	NON
18327036	5	0	0	0	7	0	0	0	MTC
14067462	0	0	0	0	0	0	0	0	NON
4096227	4	0	0	0	6	0	0	0	MTC
23292257	1	0	0	0	4	0	0	0	MTC
6043204	0	0	0	0	0	0	0	0	NON
1369551	3	0	8	0	0	0	0	0	ATC
20631495	1	4	0	0	0	0	0	0	PTC
18008339	1	0	0	0	0	0	0	1	NON
12446921	5	11.5	0	0	0	0	0	0	PTC
12446922	2	2	0	0	0	0	0	0	NON
12446923	4	0	0	0	0	0	0	0	NON
12446927	0	0	0	0	0	0	0	0	NON
3009118	1	0	0	0	0	0	0	0	NON
263733	1	0	0	0.75	0	0	0	0	NON
9534199	0	0	0	0	0	0	0	0	NON
22715565	2	0	0	0	3	0	0	0	MTC
22692277	1	0.5	0	0	0	0	0	0	NON
16222481	0	0	0	0	0	0	0	0	NON
289718	1	0	0	0	0	0	0	0	NON
126797	0	0	0	0	0	0	0	0	NON
2927450	2	0	0	0	0	0	0	0	NON
20026816	5	0	0	0	0	0	0	7.5	PTC|FTC
11391381	1	4	0	0	0	0	0	0	PTC
4631209	0	0	0	0	0	0	0	0	NON
2461831	0	0	0	0	0	0	0	0	NON
8947531	2	4	0	0	0	0	0	0	PTC
22745248	6	10.5	0	0	0	0	0	0	PTC
13738195	0	0	0	0	0	0	0	0	NON
14210372	0	0	0	0	0	0	0	0	NON
6369069	1	0	0	0	4	0	0	0	MTC
9300691	0	0	0	0	0	0	0	0	NON
8424140	1	0	0	4	0	0	0	4	FTC
580872	0	0	0	0	0	0	0	0	NON
15034676	1	0	0	0	0	0	0	4	PTC|FTC
7596693	0	0	0	0	0	0	0	0	NON
9045959	2	1	0.25	3	0	1	0	5	PTC|FTC
20187017	1	4	0	0	0	0	0	0	PTC
20187016	2	4	0	0	0	0	0	1	PTC
19528408	7	6	0	16.75	0	0	0	0	PTC|FTC
6866776	3	2	0	2	0	0	0	6	PTC|FTC
17993764	2	0	0	0	0	0	0	0	NON
14653931	0	0	0	0	0	0	0	0	NON
19248559	1	0	0	0	0	0	0	0	NON
22276011	2	0.5	0	6.75	0	0	0	0	FTC
1012257	0	0	0	0	0	0	0	0	NON
22276015	3	0	0	1.125	0	0	0	0	NON
2883022	5	0	2	2	10	0.25	0	0.125	MTC
16753042	3	2	2	2	0	0	0	0	NON
943964	3	8	0	0	0	0	0	0	PTC
2883027	2	0	0.5	0	5	0	0	0.5	MTC
8574804	2	0	0	6	0	0	0	2	FTC
23358100	6	0	0	13	0	0	0	0	FTC
18611929	2	10.25	0	0	0	0	0	0	PTC
10409910	1	0	0	0	0	0	0	0	NON
4104299	1	0	0	0	4	0	0	0	MTC
20463576	7	7.5	0	0	13	0	0	0	PTC|MTC
20463572	4	2	0	6	0	0	0	6	FTC
20637436	5	8	0	1	0	0	2	0	PTC
8806700	3	0	0	0	0	0	0	0	NON
20637432	2	0	0	0	0	0	0	0	NON
806462	0	0	0	0	0	0	0	0	NON
4739351	0	0	0	0	0	0	0	0	NON
7706986	4	0	0	0	10	0	0	0	MTC
2884794	1	0	0	0	0	1	0	0	NON
10658364	2	0	0	0	0	0	0	0	NON
20558345	0	0	0	0	0	0	0	0	NON
19650181	3	0	0	0	0	0	0	0	NON
23621264	4	6	0	0	0	0	0	0	PTC
532692	2	0	6	0	0	0	0	0	ATC
23933699	5	8.5	0	0	0	0	0	0	PTC
11083534	5	0	0	0	0	0	0	6	PTC|FTC
579251	1	0	0	0	0	0	0	0	NON
9426428	3	0	0	0	6.5	0	0	0	MTC
19838021	7	0	0	0	13.5	0	0	0	MTC
18248648	4	0	0	0	10	0	0	0	MTC
436311	1	0	0	0	0	0	0	0	NON
10640533	2	0	0	0	0	0	0	0	NON
21512667	6	11	0	0.5	0	0	0	0	PTC
7420672	0	0	0	0	0	0	0	0	NON
13771580	1	0	0	0	0	0	0	0	NON
12240817	0	0	0	0	0	0	0	0	NON
16124166	6	11	0	4	0	0	0	0	PTC|FTC
16124165	0	0	0	0	0	0	0	0	NON
19265493	4	0.25	0	0.25	0	0	0	9	PTC|FTC
10521067	0	0	0	0	0	0	0	0	NON
578788	1	0	0	0	0	0	0	0	NON
2368449	8	0.25	0	0.25	0	0	0	0	TC
8414679	0	0	0	0	0	0	0	0	NON
23233417	6	0.125	0.5	0.125	0.5	0.5	0	0	TC
12114679	4	6.625	1	0	0	1	0	2.25	PTC
7425242	0	0	0	0	0	0	0	0	NON
19362284	1	0	0	0	0	0	0	0	NON
24344588	0	0	0	0	0	0	0	0	NON
6505186	1	0	0	0	0	0	0	0	NON
18332849	7	0	0	4	0	0	0	2	TC
1922026	0	0	0	0	0	0	0	0	NON
21739307	9	13.5	0	0	0	0	0	0	PTC
1196576	2	0	0	0	0	0	0	0	NON
21543427	4	0	0	0	12.5	0	0	0	MTC
15259844	3	1.5	0	0	0	0	0	0	TC
6702217	1	0	4	0	0	0	0	0	ATC
71927	1	0	0	0	0	0	0	0	NON
23939698	2	0	0	0	0	0	0	0	NON
15378013	6	0	0	0	0	0	0	0	TC
1772472	0	0	0	0	0	0	0	0	NON
17212313	1	4	0	0	0	0	0	0	PTC
6050711	0	0	0	0	0	0	0	0	NON
20238858	1	0	0	0	0	0	0	0	NON
3968471	1	4	0	0	0	0	0	0	PTC
18330722	6	0	10	0.5	0	0	1	0	ATC
1525578	3	0	0	0	8	0	0	0	MTC
13756045	0	0	0	0	0	0	0	0	NON
11380562	1	0	4	0	0	0	0	0	ATC
13582437	1	0	0	0	0	0	0	0	NON
13889453	1	0	0	0	0	0	0	0	NON
6908722	0	0	0	0	0	0	0	0	NON
24037891	1	0	0	0	0	0	0	0.5	NON
23472230	1	0	0	0	0	0	0	0	NON
16953671	4	0	0	0	0	0	0	0	NON
17547692	6	6	0	0	0	0	0	0	PTC
5023797	0	0	0	0	0	0	0	0	NON
2901773	6	0	0	0	10	0	0	0	MTC
11961993	0	0	0	0	0	0	0	0	NON
6287848	0	0	0	0	0	0	0	0	NON
2498332	0	0	0	0	0	0	0	0	NON
16356095	3	0	0	0	0	0	0	0	NON
16356090	4	0	0	0	0	0	0	9.5	PTC|FTC
16356091	6	0	0	0	13.5	0	0	0	MTC
2343690	1	0.25	0	5.75	0	0	0	0	FTC
13989805	1	0	0	0	0	0	0	0	NON
16356098	0	0	0	0	0	0	0	0	NON
16356099	1	4	0	0	0	0	0	0	PTC
12741896	2	1	0	1	0	0	2	0	NON
15119004	3	13.25	0	0	0	0	0	0	PTC
19095779	1	0	0	0	0	0	0	0	NON
7362525	3	0	0	0	0	0	0	0	NON
23396617	0	0	0	0	0	0	0	0	NON
18568524	4	0	0	0	0	0	0	5.5	PTC|FTC
14858820	0	0	0	0	0	0	0	0	NON
12592395	1	0	0	0	0	0	0	1	NON
3619809	1	0	0	0	0	0	0	4	PTC|FTC
14865426	1	0	0	0	0	0	0	0	NON
13421734	1	0	0	0	0	0	0	0	NON
1022524	2	0	0	0	6	0	0	0	MTC
21755735	1	0	0	0	0	0	0	2	NON
9290950	3	0	0	0	10	0	0	0	MTC
11109824	1	4	0	0	0	0	0	0	PTC
4657313	0	0	0	0	0	0	0	0	NON
3342383	3	0	0	0	0	0	0	0	NON
1118171	0	0	0	0	0	0	0	0	NON
3314789	1	0	1	2.5	0	0	0	0	NON
13692916	1	0	0	0	0	0	0	0	NON
13692915	0	0	0	0	0	0	0	0	NON
13692914	1	0	0	0	0	0	0	0	NON
13042364	0	0	0	0	0	0	0	0	NON
4770877	1	0	0	0	0	0	0	0	NON
17074242	0	0	0	0	0	0	0	0	NON
13816451	0	0	0	0	0	0	0	0	NON
11048335	3	0	0	0	0	0	0	0	NON
23192308	0	0	0	0	0	0	0	0	NON
15152510	5	0	0	0	0	0	0	3	TC
8758819	0	0	0	0	0	0	0	0	NON
20381323	4	0	0	0	0	0	0	7	PTC|FTC
24184200	4	0.5	0	0	0	0	0	0	TC
3103521	2	0	0	0	0	0	0	0	NON
9770715	2	0.25	0	0	0	0	0	5	PTC|FTC
9770716	0	0	0	0	0	0	0	0	NON
9770717	1	0	0	2	0	0	0	0	NON
7980249	1	0	0	0	0	0	0	4	PTC|FTC
18353906	0	0	0	0	0	0	0	0	NON
22783497	4	0.5	0	0	0	0	0	0	TC
946212	0	0	0	0	0	0	0	0	NON
24054026	1	0	0	4	0	0	0	0	FTC
11774247	10	0	0	0	0	0	0	0	TC
15657564	6	0	0	0	12.5	0	0	0	MTC
10594284	0	0	0	0	0	0	0	0	NON
11124475	0	0	0	0	0	0	0	0	NON
8636248	0	0	0	0	0	0	0	0	NON
23617728	2	6.25	0	0	0	0	0	0	PTC
21512673	1	4	0	0	0	0	0	0	PTC
3719272	1	1.25	0.25	0.25	0.25	0	2.5	0	NON
17919732	0	0	0	0	0	0	0	0	NON
16899627	9	0	9	0	0	0	0	0	ATC
7414939	3	0.25	0.5	0	0	0	0	0.25	NON
3412822	0	0	0	0	0	0	0	0	NON
22212611	10	1.75	0	0.5	0	0	0	0	TC
1947019	0	0	0	0	0	0	0	0	NON
4658699	0	0	0	0	0	0	0	0	NON
18300710	12	0	0	0	0	0	0	0	TC
15913419	2	0	0	7.375	0	0	0	0	FTC
20502182	7	2	0	2.5	0	0	0	4.5	PTC|FTC
8771150	0	0	0	0	0	0	0	0	NON
19558828	1	0	0	0	0	0	0	0	NON
19558829	4	0	0	0	0	0	0	0	NON
8544007	3	0	0	0	0	8	0	0	PDTC
4523788	1	0	0	0	0	0	0	0	NON
9476372	1	0	0	0	0	0	0	4	PTC|FTC
5512411	1	0	0	0	0	0	0	0	NON
14522906	7	0	0	0	0	0	0	1	TC
11272099	4	1	1	0	0	0	0	0	TC
11272096	8	2	0	10.5	0	0	0	0	FTC
11272095	5	0.5	0	0.5	0	0	0	8	PTC|FTC
11272092	5	0	11	0	0	0	0	0	ATC
11272093	4	1.5	0	2	0	0	0	0	TC
5135476	0	0	0	0	0	0	0	0	NON
22782175	1	4	0	0	0	0	0	0	PTC
10098895	1	0	0	0	0	0	0	0	NON
8729519	4	0	0	0	7.5	0	0	0	MTC
2392603	1	4	0	0	0	0	0	0	PTC
23322816	4	0	0	0	0	0	0	0.5	TC
4191345	1	0	0	0	0	0	0	0	NON
18768801	4	0	2	0	0	0	0	0	TC
21061094	3	0	0	0	0	0	0	0	NON
15565567	5	0	0	0	0	0	0	10	PTC|FTC
15718252	4	0	6.5	0	0	0	0	0.5	ATC
20060940	2	0	0	0	0	0	0	0	NON
9752558	4	0.5	0	0	0	0	0	2	TC
21448543	0	0	0	0	0	0	0	0	NON
20649422	3	3.5	0	0	0	0	0	0	PTC
11144140	1	0	0	0	0	0	0	0	NON
5108040	0	0	0	0	0	0	0	0	NON
14768183	0	0	0	0	0	0	0	0	NON
6123698	0	0	0	0	0	0	0	0	NON
6136320	3	0	0	7.75	0.25	0	0	0	FTC
4065692	1	0	0	0	0	0	0	0	NON
6136321	2	0	0	0	0	0	0	0	NON
8345040	6	0	0	0	0	0	0	0	TC
2339574	1	0	0	0	0	0	0	0	NON
5150118	1	0	0	0	0	0	0	0	NON
7959631	5	0.5	0	1	0	0	0	2	TC
8710526	2	0	0	0	6	0	0	0	MTC
11821582	0	0	0	0	0	0	0	0	NON
11836297	4	0	0	0	0	0	0	0	NON
4396009	1	0	0	0	0	0	4	0	HCTC
19068681	5	0	0	0.5	0	0	0	0	TC
19068686	0	0	0	0	0	0	0	0	NON
17606426	1	0	0	0	0	0	0	0	NON
10771807	0	0	0	0	0	0	0	0	NON
19424876	5	0	0	0	10	0	0	0	MTC
21997375	5	8	0	0	0	0	0	0	PTC
24222765	3	5	0	0	0	0	0	0	PTC
1528299	3	0	0	0	0	0	0	6	PTC|FTC
9269905	5	10	0	0	0	0	0	0	PTC
9349574	4	0	4	0	0	0	0	0	ATC
18587097	3	0	0	0.5	0	0	0	0	NON
9349576	6	0.5	0.5	0	0	0	0	2.5	TC
18219180	6	0	0	0	0	0	0	0.5	TC
5164414	1	0	0	4	0	0	0	0	FTC
9349571	0	0	0	0	0	0	0	0	NON
9349572	0	0	0	0	0	0	0	0	NON
9349573	7	0.5	0	0.5	0	0	0	2.5	TC
14534696	5	3	0.5	1	0	0.5	0	0	NON
902402	1	0	0	0	0	0	0	0	NON
3757058	1	0	0	0	0	0	0	0	NON
2266631	0	0	0	0	0	0	0	0	NON
1542652	5	11.5	0	0	0	0	0	0	PTC
20567012	1	0	0	0	4	0	0	0	MTC
15407331	1	0	0	0	0	0	0	0	NON
10194527	4	0	0	0	0	0	0	2.5	TC
7188170	1	0	0	0	0	0	0	0	NON
18574587	0	0	0	0	0	0	0	0	NON
1365695	0	0	0	0	0	0	0	0	NON
18025951	6	11	0	0	0	0	0	0	PTC
21152868	0	0	0	0	0	0	0	0	NON
3101253	2	0	0	0	0	0	0	6	PTC|FTC
9106294	3	6	0	0	0	0	0	0	PTC
5206883	0	0	0	0	0	0	0	0	NON
23955938	5	0	0	0	14	0	0	0	MTC
5973966	0	0	0	0	0	0	0	0	NON
14087277	1	0	0	0	0	0	0	0	NON
24297502	5	0	0	0	2.5	0	0	0	TC
5328388	1	0	0	0	0	0	0	0	NON
9174720	1	0	0	0	4	0	0	0	MTC
3375981	1	0	0	0	0	0	0	0	NON
9894764	1	0	0	0	0	0	3	0	NON
7826922	2	0	0	0	0	0	0	0	NON
18291256	0	0	0	0	0	0	0	0	NON
18291257	1	0	0	0	0	0	0	0	NON
2359949	1	0	0	0	4	0	0	0	MTC
7557943	5	0.5	0	6	0	0	0	0	FTC
22480091	0	0	0	0	0	0	0	0	NON
16136001	5	0	17	0	0	0	0	0	ATC
3296806	3	0	0	0	0	0	0	0	NON
23456589	2	0	0	0	0	0	0	0	NON
16282247	3	0	0	0	0	0	0	0	NON
24003398	3	0	0	0	0	0	0	2	TC
3906009	0	0	0	0	0	0	0	0	NON
6274895	1	0	0	0	0	0	0	0	NON
11742034	4	6.5	0	0	0	0	0	0	PTC
21568681	4	0	0	0	0	0	0	0	NON
16916491	8	10	0	0.5	0	0	0	2	PTC
17042693	3	0	0	0	0	0	0	0	NON
17042692	3	6.5	0	0	0	0	0	0	PTC
17042690	10	1	0	0	0	0	0	0	TC
17042696	1	0	0	0	0	0	0	0	NON
17042695	1	0	0	4	0	0	0	0	FTC
17042694	0	0	0	0	0	0	0	0	NON
13584810	1	0	0	0	0	0	0	0	NON
24274694	4	13	0	0	0	0	0	0	PTC
13151396	1	0	0	0	0	0	0	0	NON
13584815	0	0	0	0	0	0	0	0	NON
6719604	1	0	0	0	0	0	0	0	NON
4726535	0	0	0	0	0	0	0	0	NON
15359403	0	0	0	0	0	0	0	0	NON
22741153	1	0	0	0	4	0	0	0	MTC
3140182	0	0	0	0	0	0	0	0	NON
19370505	6	12.5	0	0.25	0	0	0	0	PTC
23044318	13	6.5	0	0	0	0	0	0	TC
3388705	2	0	0	0	0	0	0	0	NON
18505762	2	0	0	0	0	0	0	0	NON
4366703	1	0	0	0	0	0	0	0	NON
19004135	1	4	0	0	0	0	0	0	PTC
21403408	0	0	0	0	0	0	0	0	NON
11207005	2	0.5	0	0.5	0	0	0	0	NON
19370508	10	14	7	2	0	15.5	0	2.5	PTC|ATC|PDTC
19055122	3	0	0	0	0	0	0	5	PTC|FTC
17767696	0	0	0	0	0	0	0	0	NON
3967189	2	0.5	0	0.5	0.5	0	0	0	NON
15701601	1	1	0	0	0	0	0	0	NON
3073954	0	0	0	0	0	0	0	0	NON
22889799	3	0	0	5	0	0	0	2	FTC
2470235	1	0	0	0	4	0	0	0	MTC
4466214	6	0	0	0	11	0	0	0	MTC
22985488	4	4.75	0.5	4.25	0	0	0	0	PTC|FTC
22734180	2	0	0	0	0	0	0	0	NON
2022710	1	0	0	0.25	0	0	0	0	NON
20016240	2	6	0	0	0	0	0	0	PTC
2710229	0	0	0	0	0	0	0	0	NON
9578814	7	0	0	0	12.5	0	0	0	MTC
15832039	15	18	0	0.125	0	0	0	0	PTC
17903736	1	0	0	0	0	0	0	2	NON
15525600	0	0	0	0	0	0	0	0	NON
4664796	1	0	0	0	0	0	0	0	NON
4664795	1	0	0	0	0	0	0	0	NON
1889508	5	6.75	0	0	0	0	0	0	PTC
4841846	0	0	0	0	0	0	0	0	NON
1640709	0	0	0	0	0	0	0	0	NON
23120375	5	0	0	0	0	0	0	0	TC
6696568	0	0	0	0	0	0	0	0	NON
13853236	1	0	0	0	0	0	0	0	NON
3203989	0	0	0	0	0	0	0	0	NON
20582435	2	0	0	2	0	0	0	0	NON
18335560	1	0	0	0	0	0	0	0	NON
23281890	8	1.5	0	0	0	0	0	0	TC
23660264	6	0	0	0	8	0	0	0	MTC
6660678	1	0	0	0	0	0	0	0	NON
9379512	7	0.5	0	0.5	0	0	0	9.5	PTC|FTC
9379517	2	0	0	0	4	0	0	0	MTC
7955947	0	0	0	0	0	0	0	0	NON
15325845	2	0	0	0	4.5	0	0	0	MTC
6008358	0	0	0	0	0	0	0	0	NON
13731835	1	0	0	0	0	0	0	0	NON
3755363	3	0	0	0	0	0	0	0	NON
23652210	4	0	0	0	0	0	0	11	PTC|FTC
2405871	1	0	0	0.25	0	0	0	0	NON
17234103	0	0	0	0	0	0	0	0	NON
8060034	0	0	0	0	0	0	0	0	NON
1448235	1	0	0	0	0	0	0	0	NON
16918295	8	0	0	0	0	0	0	4.5	TC
16918293	1	0	0	0	0	0	0	4	PTC|FTC
3840082	6	0	0	0	0	0	0	0	TC
23846666	4	1	0	1	0	0	0	0	TC
15998773	9	13	0	0.25	0	0	0	0	PTC
7524636	2	2.125	0	2.125	0	0	0	8	PTC|FTC
16762610	5	0	0.5	0	0	0	0	0.25	TC
7524634	0	0	0	0	0	0	0	0	NON
7524635	6	7.5	0	0	0	0	0	0	PTC
19549249	2	0	0	0	0	0	0	4.5	PTC|FTC
19534395	4	0.25	0	0	0	0	0	2	TC
8813970	4	0.25	0	0	0	0	0	0	NON
15695785	4	0	0	0	0	0	0	0.5	TC
11933175	4	0.25	0	0.25	0	0	0	3	TC
7530987	2	0	0	0	6	0	0	0	MTC
8536054	2	0	0	0	0	0	0	2	NON
14585093	2	0.75	0	2.75	0	0	0	0	NON
4464373	0	0	0	0	0	0	0	0	NON
9626136	3	0	0	10.75	0	0	17.5	2	FTC|HCTC
2973881	1	0	0	0	0	0	0	0	NON
3610373	0	0	0	0	0	0	0	0	NON
21399657	1	0	0	0	0	0	0	0	NON
19954579	2	7.5	0	0	0	0	0	0	PTC
4203293	1	0	0	0	0	0	0	0	NON
7354937	1	0	0	0	0	0	0	0	NON
17106203	2	0	0	0	0	0	0	4	PTC|FTC
9883048	3	0	0	0	6	0	0	0	MTC
16263822	11	0	0	0	0	0	0	13.5	PTC|FTC
16263821	6	0.5	7	0.5	0	0	0	0	ATC
9747064	5	0	0	0	11.5	0	0	0	MTC
10967666	1	0	0	0	0	0	0	0	NON
18253801	5	10.5	0	0	0	0	0	0	PTC
22048975	8	0	0	0	12.5	0	0	2	MTC
18758416	3	0	0	6.25	0	0	0	0	FTC
17044599	2	0	0	0	0	0	0	0	NON
13917973	1	0	0	0	0	0	0	0	NON
8988680	5	1.125	0	0.625	0	0	1.125	8	PTC|FTC
8357966	0	0	0	0	0	0	0	0	NON
5458137	1	0	0	0	0	0	0	0	NON
5458136	1	0	0	0	0	0	0	0	NON
5458135	1	0	0	0	0	0	0	0	NON
12097207	1	4	0	0	0	0	0	0	PTC
12097206	1	4	0	0	0	0	0	0	PTC
12097205	3	0.25	4.5	0.25	0	1	0	0	ATC
11808145	1	0	0	0	0	0	0	0	NON
8402490	4	6	0	0	0	0	0	0	PTC
12447995	2	0	0	0	0	0	0	0	NON
17437281	1	0	0	0	0	0	0	0	NON
758096	4	0	0	0	0	0	0	0	NON
20805706	5	0	0	0	0	0	0	0	TC
11144800	0	0	0	0	0	0	0	0	NON
1344818	4	2.5	0	3	0	0.5	2	0.5	NON
23851891	2	9	0	0	0	0	0	0	PTC
19957216	0	0	0	0	0	0	0	0	NON
19957217	0	0	0	0	0	0	0	0	NON
18150848	1	0	0	0	0	0	0	0	NON
9724377	9	0	0	0	13.5	0	0	0	MTC
20203334	5	0	0	0	0	0	0	2.5	TC
19957218	1	0	0	4	0	0	0	4	FTC
19957219	1	0	0	0	4	0	0	0	MTC
10626541	7	3.25	0	0.5	0	0	0	0	TC
20498063	7	5	0	0	0	0	0	0	TC
20677997	13	1	0	0	0	0	0	0	TC
20677998	1	0	0	0	4	0	0	0	MTC
20677999	1	0	0	0	0	0	0	4	PTC|FTC
9380635	3	0	0	0	0	0	0	5.625	PTC|FTC
4914034	1	0	0	0	0	0	0	0	NON
5640337	1	0	0	0	4	0	0	0	MTC
14162269	0	0	0	0	0	0	0	0	NON
8174488	0	0	0	0	0	0	0	0	NON
19224203	0	0	0	0	0	0	0	0	NON
18605946	4	0	0	0	0	0	0	8.5	PTC|FTC
7994910	2	0	0	0	0	0	0	0	NON
8963841	7	0	0	0	11	0	0	0	MTC
17558100	0	0	0	0	0	0	0	0	NON
609729	0	0	0	0	0	0	0	0	NON
14283882	1	0	0	0	0	0	0	0	NON
10078937	2	0	0	0	0	0	0	0	NON
2568716	3	0	0	0	8	0	0	0	MTC
3000011	7	0	0	0	0	0	0	0	TC
12394139	0	0	0	0	0	0	0	0	NON
23463926	9	0	0	0	0	0	0	0	TC
23463928	6	1.125	0	1	0.5	0	0	0	TC
6547312	1	4	0	0	0	0	0	0	PTC
12416579	4	0	0	0	0	0	0	0	NON
3513800	0	0	0	0	0	0	0	0	NON
9135994	3	0	0	6.75	0	0	0	0	FTC
14290192	1	0	0	0	0	0	0	0	NON
1224435	3	0	0	0	6	0	0	0	MTC
24366644	1	4	0	0	0	0	0	0	PTC
5446486	0	0	0	0	0	0	0	0	NON
24366642	2	6	0	0	0	0	0	0	PTC
15631800	5	0	0	0	0	0	0	11.5	PTC|FTC
6357872	1	0	0	0.25	2	0	0	0	NON
12408771	0	0	0	0	0	0	0	0	NON
6838358	2	0	0	0	0	0	12.5	0	HCTC
12399280	0	0	0	0	0	0	0	0	NON
3282486	0	0	0	0	0	0	0	0	NON
6637334	2	0	0	0	0	0	0	6	PTC|FTC
2585183	1	0	0	0	0	0	0	0	NON
1844766	1	3	0	0	0	0	0	0	NON
22007340	4	0	0	0	0	0	0	0	NON
10951588	1	0	0	2	0	0	0	0	NON
6268681	0	0	0	0	0	0	0	0	NON
1390551	0	0	0	0	0	0	0	0	NON
20143232	1	0	0	0	0	0	0	0	NON
17244783	5	0	3	0	0	0	0	0	TC
9788442	5	0.5	0	0	0	0	0	0	TC
10568452	1	0	0	0	0.25	0	0	0	NON
12821363	0	0	0	0	0	0	0	0	NON
22507512	1	0	0	0	0	0	0	0	NON
18134762	1	0	0	0	0	0	0	0	NON
1619946	3	0	0	0	0	0	0	0	NON
7644210	0	0	0	0	0	0	0	0	NON
14873181	1	0	0	0	0	0	0	0	NON
19826479	4	1.5	0	2.75	0	0	0	0	NON
22376169	1	0	0	0	0	0	8	0	HCTC
1122444	2	0	0	6.5	0	0	0	0	FTC
22376167	5	6.5	0	0	0	0	0	0	PTC
23161258	1	0	0	0	0	0	0	0	NON
16329720	1	0	0	4	0	0	0	0	FTC
7222956	2	0	0	2	0	0	0	0	NON
21638096	0	0	0	0	0	0	0	0	NON
3821125	1	0	0	2.5	0	0	0	0	NON
22264740	0	0	0	0	0	0	0	0	NON
13947568	0	0	0	0	0	0	0	0	NON
3833899	2	3	0	0	0	0	0	0	NON
22496497	6	6.5	0	0	0	0	0	0	PTC
14835883	1	0	0	0	0	0	0	0	NON
8398712	3	8	0	0	0	0	0	0	PTC
5378598	1	0	0	0	0	0	0	0	NON
17308358	4	7	0	14	0	0	0	1.5	PTC|FTC
1485747	2	6.5	0	0	0	0	0	0	PTC
[truncated: 36,572 more rows]
