# Supplementary material for: Molecular profiling of thyroid cancer subtypes using large-scale text mining
Source: BMC Med Genomics. 2014 Dec 8;7(Suppl 3):S3. doi: 10.1186/1755-8794-7-S3-S3 (PMC4290788; doi:10.1186/1755-8794-7-S3-S3)
Supplement: Additional File 4 — Text-mined gene results. The .xlsx (Excel) file contains the text mining results for TC-related genes. The file contains a mapping between TC-related documents and their associated genes, categorized by subtypes. [file 1755-8794-7-S3-S3-S4.xlsx]

## Sheet: All Genes
Entrez Gene ID	Document Level Freq.	Official Symbol
2	1	A2M
387755	1	INSC
10	4	NAT2
8204	1	NRIP1
8205	3	TAM
19	4	ABCA1
8212	1	AABT
24	1	ABCA4
25	13	ABL1
26	5	AOC1
27	4	ABL2
31	2	ACACA
57379	1	AICDA
147495	8	APCDD1
43	2	ACHE
52	4	ACP1
100507703	1	LOC100507703
58	1	ACTA1
60	3	ACTB
8202	3	NCOA3
57410	2	SCYL1
8260	1	NAA10
9569	1	GTF2IRD1
12	3	SERPINA3
8277	3	TKTL1
87	42	ACTN1
1380	2	CR2
90	1	ACVR1
91	1	ACVR1B
94	1	ACVRL1
8288	2	EPX
8290	7	HIST3H3
100	2	ADA
57446	1	NDRG3
57447	3	NDRG2
107	7	ADCY1
109	2	ADCY3
114798	1	SLITRK1
111	15	ADCY5
112	5	ADCY6
113	6	ADCY7
90226	1	UCN2
115	1	ADCY9
116	1	ADCYAP1
117	1	ADCYAP1R1
8312	5	AXIN1
8317	1	CDC7
8320	1	EOMES
8321	1	FZD1
8322	1	FZD4
133	3	ADM
134	2	ADORA1
135	3	ADORA2A
142	25	PARP1
146	1	ADRA1D
147	2	ADRA1B
151	1	ADRA2B
156	2	ADRBK1
157	1	ADRBK2
164	1	AP1G1
174	4	AFP
177	1	AGER
8370	6	HIST2H4A
183	2	AGT
190	11	NR0B1
196	6	AHR
197	1	AHSG
199	5	AIF1
202	1	AIM1
203	1	AK1
8398	1	PLA2G6
207	198	AKT1
208	4	AKT2
213	36	ALB
214	3	ALCAM
216	2	ALDH1A1
217	2	ALDH2
218	1	ALDH3A1
219	2	ALDH1B1
220	1	ALDH1A3
225	12	ABCD2
221223	1	CES5A
2770	3	GNAI1
238	2	ALK
239	1	ALOX12
240	1	ALOX5
27347	1	STK39
8437	1	RASAL1
249	1	ALPL
250	3	ALPP
164091	1	PAQR7
8452	1	CUL3
262	2	AMD1
8456	1	FOXN1
267	1	AMFR
268	2	AMH
406914	1	MIR127
57616	1	TSHZ3
2776	3	GNAQ
196883	4	ADCY4
820	1	CAMP
8470	2	SORBS2
283	1	ANG
284	6	ANGPT1
285	8	ANGPT2
287	1	ANK2
290	3	ANPEP
292	41	SLC25A5
293	5	SLC25A6
3283	4	HSD3B1
301	5	ANXA1
302	4	ANXA2
306	1	ANXA3
308	6	ANXA5
309	2	ANXA6
8502	18	PKP4
311	2	ANXA11
90427	1	BMF
317	3	APAF1
319	2	APOF
320	1	APBA1
324	34	APC
8517	2	IKBKG
328	5	APEX1
329	4	BIRC2
330	4	BIRC3
331	8	XIAP
332	2	BIRC5
84706	2	GPT2
334	1	APLP2
335	1	APOA1
338	2	APOB
341	1	APOC1
347	2	APOD
348	2	APOE
351	5	APP
100144748	1	KLLN
354	3	KLK3
355	37	FAS
356	12	FASLG
8550	1	MAPKAPK5
359	1	AQP2
360	1	AQP3
361	1	AQP4
8554	1	PIAS1
364	1	AQP7
8558	2	CDK10
367	9	AR
368	1	ABCC6
369	2	ARAF
374	2	AREG
8567	2	MADD
8572	1	PDLIM4
384	7	ARG2
57730	1	ANKRD36B
387	6	RHOA
388	2	RHOB
389	1	RHOC
9623	1	TCL1B
399	8	RHOH
405	2	ARNT
406	1	ARNTL
8600	4	TNFSF11
412	1	STS
79258	1	MMEL1
427	8	ASAH1
429	11	ASCL1
8622	1	PDE8B
432	1	ASGR1
8626	38	TP63
8633	1	UNC5C
443	1	ASPA
112401	2	BIRC8
8637	1	EIF4EBP3
8643	25	PTCH2
8648	2	NCOA1
8651	4	SOCS1
57805	1	CCAR2
462	1	SERPINC1
139728	2	PNCK
466	1	ATF1
406947	4	MIR155
468	2	ATF4
471	4	ATIC
472	13	ATM
473	2	RERE
476	2	ATP1A1
57822	1	GRHL3
8671	2	SLC4A4
480	2	ATP1A4
57826	1	RAP2C
246243	1	RNASEH1
8678	2	BECN1
488	1	ATP2A2
489	1	ATP2A3
8682	1	PEA15
5544	1	PRB3
498	1	ATP5A1
518	1	ATP5G3
8711	1	TNK1
8712	1	PAGE1
115209	1	OMA1
442891	1	MIR135B
442893	1	MIR151A
8718	3	TNFRSF25
527	2	ATP6V0C
8720	6	MBTPS1
442897	1	MIR323A
407009	2	MIR224
442901	1	MIR328
535	1	ATP6V0A1
3004	1	GZMM
539	4	ATP5O
8737	2	RIPK1
442915	1	MIR370
442916	1	MIR371A
8741	1	TNFSF13
442918	1	MIR373
8743	25	TNFSF10
554	2	AVPR2
145957	1	NRG4
558	5	AXL
560	2	AZF1
406963	1	MIR187
567	3	B2M
570	3	BAAT
9839	1	ZEB2
572	4	BAD
573	2	BAG1
8766	2	RAB11A
8767	1	RIPK2
4192	2	MDK
578	1	BAK1
8771	1	TNFRSF6B
8772	2	FADD
581	40	BAX
4194	1	MDM4
590	2	BCHE
593	1	BCKDHA
595	97	CCND1
596	123	BCL2
597	3	BCL2A1
598	27	BCL2L1
599	1	BCL2L2
8792	2	TNFRSF11A
602	3	BCL3
8795	6	TNFRSF10B
604	2	BCL6
8797	6	TNFRSF10A
8801	1	SUCLG2
8802	11	SUCLG1
611	1	OPN1SW
8804	6	CREG1
613	5	BCR
8295	1	TRRAP
627	4	BDNF
5566	1	PRKACA
8822	1	FGF17
632	11	BGLAP
634	2	CEACAM1
8828	1	NRP2
8829	1	NRP1
638	1	BIK
641	2	BLM
642	1	BLMH
643	1	CXCR5
8836	1	GGH
8837	9	CFLAR
648	1	BMI1
8841	15	HDAC3
8842	9	PROM1
651	2	BMP3
652	1	BMP4
140738	2	TMEM37
654	1	BMP6
8301	2	PICALM
8848	1	TSC22D1
658	1	BMPR1B
8851	2	CDK5R1
660	1	BMX
8854	1	ALDH1A2
8857	2	FCGBP
666	1	BOK
8859	2	STK19
672	2	BRCA1
673	370	BRAF
675	2	BRCA2
680	1	BRS3
407014	1	MIR25
682	4	BSG
8877	2	SPHK1
686	5	BTD
8879	1	SGPL1
689	2	BTF3
8883	11	NAE1
695	2	BTK
696	1	BTN1A1
699	3	BUB1
701	3	BUB1B
706	5	TSPO
8899	1	PRPF4B
8900	2	CCNA1
717	1	C2
718	3	C3
726	1	CAPN5
729	1	C6
733	1	C8G
2853	1	GPR31
4151	2	MB
744	2	MPPED2
4221	15	MEN1
8945	2	BTRC
754	7	PTTG1IP
54739	2	XAF1
56034	2	PDGFC
757	2	TMEM50B
759	1	CA1
760	2	CA2
768	5	CA9
128	1	ADH5
771	1	CA12
773	1	CACNA1A
780	6	DDR1
8975	1	USP13
407000	1	MIR218-1
793	2	CALB1
794	5	CALB2
796	956	CALCA
797	27	CALCB
799	3	CALCR
805	1	CALM2
8999	1	CDKL2
808	4	CALM3
2209	1	FCGR1A
816	7	CAMK2B
818	3	CAMK2G
58164	1	RBPJP3
407006	14	MIR221
5599	22	MAPK8
9021	2	SOCS3
834	4	CASP1
835	11	CASP2
836	62	CASP3
837	1	CASP4
9031	1	BAZ1B
90952	1	ESAM
841	21	CASP8
842	10	CASP9
843	1	CASP10
844	2	CASQ1
846	6	CASR
847	19	CAT
9043	1	SPAG9
9048	1	ARTN
857	10	CAV1
858	5	CAV2
859	2	CAV3
860	5	RUNX2
861	4	RUNX1
9054	1	NFS1
54757	2	FAM20A
864	3	RUNX3
9060	1	PAPSS2
353125	1	HDLC3
4241	1	MFI2
9071	1	CLDN10
9076	3	CLDN1
885	17	CCK
886	2	CCKAR
887	11	CCKBR
889	2	KRIT1
890	16	CCNA2
891	10	CCNB1
892	1	CCNC
894	10	CCND2
896	6	CCND3
898	2	CCNE1
900	3	CCNG1
901	1	CCNG2
902	2	CCNH
909	5	CD1A
910	1	CD1B
911	2	CD1C
9104	1	RGN
914	2	CD2
916	2	CD3E
920	30	CD4
921	19	CD5
925	26	CD8A
928	1	CD9
929	4	CD14
930	4	CD19
931	5	MS4A1
939	1	CD27
940	1	CD28
941	3	CD80
942	4	CD86
943	5	TNFRSF8
947	38	CD34
948	2	CD36
9141	1	PDCD5
9144	2	SYNGR2
9148	1	NEURL1
958	2	CD40
959	9	CD40LG
960	31	CD44
961	1	CD47
965	1	CD58
966	3	CD59
967	3	CD63
968	19	CD68
574411	1	MIR451A
972	2	CD74
973	7	CD79A
9166	2	EBAG9
976	6	CD97
978	3	CDA
9173	2	IL1RL1
982	1	CDB2
983	16	CDK1
984	1	CDK11B
8356	1	HIST1H3J
9180	1	OSMR
990	1	CDC6
9184	1	BUB3
993	2	CDC25A
994	2	CDC25B
995	3	CDC25C
9189	1	ZBED1
998	2	CDC42
999	73	CDH1
1000	2	CDH2
1001	4	CDH3
1002	1	CDH4
1003	1	CDH5
1004	4	CDH6
574447	16	MIR146B
1014	3	CDH16
1015	1	CDH17
1017	20	CDK2
1018	6	CDK3
1019	11	CDK4
9212	6	AURKB
1021	5	CDK6
1022	7	CDK7
1024	1	CDK8
1025	2	CDK9
1026	95	CDKN1A
1027	53	CDKN1B
1028	6	CDKN1C
1029	37	CDKN2A
1030	10	CDKN2B
1031	2	CDKN2C
84823	1	LMNB2
574476	1	MIR520C
1040	1	CDS1
100508689	17	LOC100508689
9235	1	IL32
1045	7	CDX2
84870	1	RSPO3
7001	12	PRDX2
1048	3	CEACAM5
1050	2	CEBPA
91653	1	BOC
1056	2	CEL
1057	1	CELP
9261	8	MAPKAPK2
9262	1	STK17B
1072	2	CFL1
1544	1	CYP1A2
1075	1	CTSC
1080	1	CFTR
1081	13	CGA
1084	74	CEACAM3
9278	1	ZBTB22
1087	10	CEACAM7
9294	1	S1PR2
1111	2	CHEK1
1113	65	CHGA
1114	3	CHGB
9308	3	CD83
1117	1	CHI3L2
1119	8	CHKA
1120	13	CHKB
9314	1	KLF4
1125	3	CHR
1128	2	CHRM1
9321	2	TRIP11
54802	3	TRIT1
58478	1	ENOPH1
9332	4	CD163
57534	15	MIB1
9338	3	TCEAL1
1147	1	CHUK
58492	8	ZNF77
1152	1	CKB
1154	2	CISH
1160	1	CKMT2
1164	2	CKS2
3312	1	HSPA8
1167	2	CLA3
9370	5	ADIPOQ
9374	1	PPT2
25759	1	SHC2
100861467	1	ERVK-13
1191	1	CLU
23410	1	SIRT3
1200	1	TPP1
1201	6	CLN3
25780	1	RASGRP3
9398	1	CD101
9399	1	STOML1
9402	1	GRAP2
1211	3	CLTA
1213	1	CLTC
25797	4	QPCT
25802	9	LMOD1
9421	1	HAND1
1232	1	CCR3
7032	2	TFF2
1234	1	CCR5
1235	1	CCR6
1236	3	CCR7
9429	6	ABCG2
57551	1	TAOK1
1244	2	ABCC2
25824	1	PRDX5
9446	2	GSTO1
3315	1	HSPB1
25833	1	POU2F3
9451	7	EIF2AK3
9453	1	GGPS1
406215	4	KTCN3
1268	1	CNR1
1269	2	CNR2
1277	2	COL1A1
1278	2	COL1A2
1280	1	COL2A1
9476	10	NAPSA
1287	1	COL4A5
28887	1	IGKV2D-19
4953	2	ODC1
28888	1	IGKV2D-18
1301	1	COL11A1
1302	1	COL11A2
1305	1	COL13A1
54892	1	NCAPG2
1311	1	COMP
25890	2	ABI3BP
80774	1	LIMD2
9510	1	ADAMTS1
9518	7	GDF15
23432	1	GPR161
50488	3	MINK1
25913	2	POT1
9531	3	BAG3
91452	1	ACBD5
9536	2	PTGES
1351	3	COX8A
23436	1	CELA3B
50506	9	DUOX2
50507	4	NOX4
1356	4	CP
23468	1	CBX5
7053	1	TGM3
25937	1	WWTR1
1364	2	CLDN4
1365	1	CLDN3
1366	2	CLDN7
25945	1	PVRL3
9562	1	MINPP1
1371	2	CPOX
9564	6	BCAR1
25949	1	SYF2
9567	5	GTPBP1
9568	2	GABBR2
25953	1	PNKD
1378	4	CR1
9572	2	NR1D1
1381	6	CRABP1
1384	1	CRAT
1385	13	CREB1
1386	2	ATF2
1387	3	CREBBP
1390	7	CREM
1392	16	CRH
9586	1	CREB5
9588	1	PRDX6
1398	2	CRK
100500855	1	MIR3713
1401	5	CRP
9595	1	CYTIP
1408	1	CRY2
1410	1	CRYAB
28907	1	IGKV5-2
25992	2	SNED1
9611	10	NCOR1
9612	11	NCOR2
1421	1	CRYGD
9622	1	KLK4
1431	2	CS
1432	16	MAPK14
1435	2	CSF1
1436	2	CSF1R
1437	14	CSF2
9630	1	GNA14
1440	7	CSF3
9633	1	MTL5
1443	1	CSH2
1444	1	CSHL1
1445	2	CSK
1447	1	CSN2
9644	2	SH3PXD2A
1455	1	CSNK1G2
9655	1	SOCS5
50616	1	IL22
5706	1	PSMC6
1471	2	CST3
1472	2	CST4
26050	1	SLITRK5
50628	1	GEMIN4
50636	1	ANO7
1487	1	CTBP1
1489	2	CTF1
1490	6	CTGF
1493	3	CTLA4
1495	2	CTNNA1
1499	9	CTNNB1
1500	1	CTNND1
64421	1	DCLRE1C
1506	1	CTRL
1508	10	CTSB
1509	6	CTSD
1511	1	CTSG
1512	2	CTSH
1513	2	CTSK
1514	3	CTSL
1515	1	CTSV
1522	1	CTSZ
1525	1	CXADR
26103	1	LRIT1
1535	1	CYBA
1536	2	CYBB
132612	1	ADAD1
140805	2	HT
9734	20	HDAC9
1543	6	CYP1A1
6598	2	SMARCB1
1545	1	CYP1B1
83468	1	GLT8D2
26128	1	KIAA1279
1555	1	CYP2B6
140821	1	RSS
1558	1	CYP2C8
26136	1	TES
83483	5	PLVAP
9759	3	HDAC4
9761	1	MLEC
26147	6	PHF19
1572	2	CYP2F1
9768	1	KIAA0101
9770	1	RASSF2
9771	2	RAPGEF5
1581	2	CYP7A1
1582	1	CYP8B1
1584	1	CYP11B1
1585	1	CYP11B2
1586	1	CYP17A1
1588	16	CYP19A1
1589	1	CYP21A2
1591	5	CYP24A1
1593	2	CYP27A1
1594	4	CYP27B1
9788	1	MTSS1
1604	5	CD55
1610	1	DAO
1612	8	DAPK1
1613	2	DAPK3
1615	1	DARS
9817	1	KEAP1
1629	9	DBT
1630	2	DCC
1633	2	DCK
1634	1	DCN
1636	8	ACE
1641	1	DCX
1644	1	DDC
1647	5	GADD45A
1649	14	DDIT3
9842	7	PLEKHM1
275	3	AMT
9844	1	ELMO1
58985	1	IL22RA1
91768	2	CABLES1
55	2	ACPP
50818	16	DYT10
83593	3	RASSF5
1674	21	DES
9867	1	PJA2
1676	2	DFFA
1677	1	DFFB
50830	1	TGCT1
50831	6	TAS2R3
9875	3	URB1
7108	1	TM7SF2
5743	33	PTGS2
26268	1	FBXO9
26277	2	TINF2
9900	1	SV2A
9902	2	MRC2
26227	1	PHGDH
1719	1	DHFR
1728	1	NQO1
1733	17	DIO1
1734	11	DIO2
1735	8	DIO3
59081	1	MNG2
2521	2	FUS
1757	2	SARDH
9950	3	GOLGA5
10970	2	CKAP4
9961	2	MVP
6722	1	SRF
1773	1	DNASE1
1774	2	DNASE1L1
9970	3	NR1I3
406946	1	MIR154
1786	1	DNMT1
1787	4	TRDMT1
50943	6	FOXP3
50944	1	SHANK1
50945	1	TBX22
9987	1	HNRNPDL
1796	1	DOK1
1800	1	DPEP1
1801	1	DPH1
1803	26	DPP4
1666	2	DECR1
1806	2	DPYD
1807	1	DPYS
10000	4	AKT3
1810	1	DR1
10008	2	KCNE3
83737	1	ITCH
10011	1	SRA1
10013	2	HDAC6
10014	3	HDAC5
50975	6	TCO
10018	2	BCL2L11
3035	1	HARS
1832	1	DSP
1834	1	DSPP
1839	2	HBEGF
1843	1	DUSP1
1846	1	DUSP4
1847	2	DUSP5
1848	4	DUSP6
3039	2	HBA1
255626	1	HIST1H2BA
10046	6	MAMLD1
10050	1	SLC17A4
1861	1	TOR1A
10058	9	ABCB6
1869	17	E2F1
1870	3	E2F2
1871	2	E2F3
1874	2	E2F4
1875	1	E2F5
10076	3	PTPRU
1889	2	ECE1
1890	5	TYMP
26468	1	LHX6
1893	4	ECM1
26471	2	NUPR1
1896	2	EDA
1901	2	S1PR1
1902	1	LPAR1
1903	2	S1PR3
51057	2	WDPCP
1906	4	EDN1
1909	5	EDNRA
1910	7	EDNRB
10103	1	TSPAN1
7156	1	TOP3A
10111	1	RAD50
8520	1	HAT1
10114	1	HIPK3
26499	1	PLEK2
26503	3	SLC17A5
10121	2	ACTR1A
51083	7	GAL
10125	1	RASGRP1
728045	1	PPBPP1
83856	2	FSD1L
51094	1	ADIPOR1
10135	1	NAMPT
1946	7	EFNA5
1947	1	EFNB1
1948	2	EFNB2
10142	3	AKAP9
83872	1	HMCN1
5787	1	PTPRB
1956	132	EGFR
1958	2	EGR1
1959	1	EGR2
54940	1	OCIAD1
51116	1	MRPS2
1965	1	EIF2S1
10158	1	PDZK1IP1
1969	3	EPHA2
10162	1	LPCAT3
7155	2	TOP2B
378805	1	LINC-PINT
1975	1	EIF4B
1977	4	EIF4E
1978	2	EIF4EBP1
10171	2	RCL1
1981	1	EIF4G1
10178	6	TENM1
1991	1	ELANE
124872	1	B4GALNT2
59340	2	HRH4
10189	3	ALYREF
1999	1	ELF3
2002	2	ELK1
10197	2	PSME3
59350	2	RXFP1
3065	11	HDAC1
2010	5	EMD
2012	2	EMP1
83933	3	HDAC10
83937	1	RASSF4
10211	1	FLOT1
51172	1	NAGPA
2022	2	ENG
83943	1	IMMP2L
51176	5	LEF1
2026	78	ENO2
2028	1	ENPEP
10221	1	TRIB1
10224	1	ZNF443
2033	11	EP300
2034	1	EPAS1
2041	1	EPHA1
2042	1	EPHA3
2046	2	EPHA8
2048	14	EPHB2
2050	2	EPHB4
2051	10	EPHB6
2052	1	EPHX1
2056	8	EPO
10249	6	GLYAT
92170	2	MTG1
2059	2	EPS8
10252	1	SPRY1
10253	2	SPRY2
2063	1	NR2F6
2064	42	ERBB2
2065	8	ERBB3
2066	7	ERBB4
2067	2	ERCC1
2068	1	ERCC2
2069	10	EREG
10263	1	CDK2AP2
2072	1	ERCC4
51225	1	ABI3
2074	3	ERCC6
2078	1	ERG
10273	4	STUB1
10282	6	BET1
2099	48	ESR1
2100	12	ESR2
2101	8	ESRRA
2103	6	ESRRB
2104	2	ESRRG
2108	1	ETFA
10301	1	DLEU1
2113	5	ETS1
2114	1	ETS2
10308	1	ZNF267
2117	2	ETV3
2119	1	ETV5
2120	3	ETV6
85004	2	RERG
51278	1	IER5
2128	1	EVX1
2130	5	EWSR1
51285	1	RASL12
10333	1	TLR6
84467	1	FBN3
2146	2	EZH2
2147	9	F2
2149	50	F2R
10342	8	TFG
2152	4	F3
2153	1	F5
51306	1	FAM13B
2157	3	F8
2158	1	F9
84079	1	ANKRD27
2162	1	F13A1
2175	3	FANCA
2177	1	FANCD2
10376	1	TUBA1B
2185	17	PTK2B
2187	3	FANCB
10380	2	BPNT1
26765	1	SNORD12C
26766	1	RNU105C
2191	15	FAP
10384	1	BTN3A3
2194	1	FASN
51350	20	KRT76
2200	2	FBN1
10397	3	NDRG1
10399	1	GNB2L1
51360	1	MBTPS2
10401	1	PIAS3
10404	8	CPQ
84133	1	ZNRF3
2214	2	FCGR3A
2217	1	FCGRT
10411	1	RAPGEF3
10413	2	YAP1
51374	1	ATRAID
10417	1	SPON2
10421	1	CD2BP2
84152	2	PPP1R1B
10428	3	CFDP1
26813	1	SNORD36C
2241	3	FER
2242	2	FES
116931	1	MED12L
2245	1	FGD1
2246	7	FGF1
2247	21	FGF2
2248	1	FGF3
2249	3	FGF4
2250	8	FGF5
10443	1	N4BP2L2
2252	3	FGF7
2253	1	FGF8
2254	1	FGF9
10447	2	FAM3C
2257	1	FGF12
2258	7	FGF13
2259	1	FGF14
2260	10	FGFR1
2261	2	FGFR3
2263	6	FGFR2
2264	5	FGFR4
2268	2	FGR
84189	1	SLITRK6
2271	1	FH
2272	10	FHIT
2273	1	FHL1
51428	1	DDX41
2277	44	FIGF
51430	1	SUCO
51438	1	MAGEC2
2288	1	FKBP4
51441	1	YTHDF2
102157402	1	AK6
3113	1	HLA-DPA1
51449	1	PCYOX1
10493	1	VAT1
51455	2	REV1
2304	34	FOXE1
2305	3	FOXM1
10499	1	NCOA2
2308	1	FOXO1
2309	7	FOXO3
2313	2	FLI1
2315	2	MLANA
2317	1	FLNB
2318	1	FLNC
2321	23	FLT1
2322	3	FLT3
2323	2	FLT3LG
2324	16	FLT4
51478	2	HSD17B7
10519	1	CIB1
10522	1	DEAF1
10524	7	KAT5
10525	1	HYOU1
2335	47	FN1
2339	3	FNTA
10533	1	ATG7
10534	45	SSSCA1
51497	2	NELFCD
2346	1	FOLH1
84271	1	POLDIP3
2353	18	FOS
2354	1	FOSB
3123	2	HLA-DRB1
10563	1	CXCL13
10568	2	SLC34A2
11319	2	ECD
84301	1	DDI2
10585	26	POMT1
10587	40	TXNRD2
10598	1	AHSA1
133482	3	SLCO6A1
51564	1	HDAC7
10610	1	ST6GALNAC2
51571	1	FAM49B
51573	1	GDE1
1769	1	DNAH8
10618	1	TGOLN2
2433	1	FRA10C
2437	1	FRA10G
10630	4	PDPN
10631	3	POSTN
51592	3	TRIM33
27018	1	NGFRAP1
408	1	ARRB1
10643	2	IGF2BP3
84376	1	HOOK3
11332	1	ACOT7
27035	1	NOX1
10654	2	PMVK
27040	1	LAT
27042	2	DIEXF
7545	1	ZIC1
338340	15	MMS
10661	1	KLF1
10663	1	CXCR6
10664	2	CTCF
2475	37	MTOR
10671	6	DCTN6
10673	1	TNFSF13B
100886964	1	PTCSC3
11337	1	GABARAP
27065	1	NSG1
10682	2	EBP
10683	1	DLL3
2492	3	FSHR
51645	1	PPIL1
2495	2	FTH1
5539	1	PPY
27086	2	FOXP1
27087	13	B3GAT1
2512	1	FTL
27089	1	UQCRQ
338386	1	HSR
2516	1	NR5A1
2520	46	GAST
84441	1	MAML2
2523	5	FUT1
2525	4	FUT3
2526	12	FUT4
2530	1	FUT8
2532	1	DARC
2534	1	FYN
10728	1	PTGES3
2538	2	G6PC
2539	8	G6PD
338413	1	TAS2R63P
27121	3	DKK4
27122	1	DKK3
2547	1	XRCC6
2549	3	GAB1
2551	2	GABPA
23636	1	NUP62
10746	3	MAP3K2
255743	1	NPNT
2561	1	GABRB2
51715	1	RAB23
10758	4	TRAF3IP2
100271873	1	AIRN
10763	4	NES
10767	2	HBS1L
27152	1	INTU
2580	1	GAK
2582	2	GALE
51741	2	WWOX
2591	1	GALNT3
51744	2	CD244
51747	2	LUC7L3
2597	18	GAPDH
51750	1	RTEL1
51752	3	ERAP1
84525	2	HOPX
10799	1	RPP40
51761	2	ATP8A2
9993	1	DGCR2
2619	2	GAS1
2621	4	GAS6
100379198	1	ECT
2623	1	GATA1
51776	1	ZAK
2626	3	GATA4
2627	2	GATA6
2629	1	GBA
2634	1	GBP2
84557	1	MAP1LC3A
150094	2	SIK1
2641	23	GCG
2642	1	GCGR
2644	2	GCHFR
2645	3	GCK
10841	4	FTCD
27230	1	SERP1
10848	15	PPP1R13L
116496	6	FAM129A
2658	1	GDF2
2662	1	GDF10
10855	3	HPSE
100125288	1	ZGLP1
27241	5	BBS9
10859	2	LILRB1
2668	4	GDNF
2670	9	GFAP
2673	1	GFPT1
2674	5	GFRA1
780915	15	CHNG3
2676	1	GFRA3
2678	2	GGT1
145173	1	B3GALTL
2688	45	GH1
2689	7	GH2
10882	1	C1QL1
2691	4	GHRH
10885	2	WDR3
2694	1	GIF
2695	2	GIP
2697	3	GJA1
84618	1	NT5C1A
10891	1	PPARGC1A
10892	2	MALT1
10894	2	LYVE1
2703	1	GJA8
2705	1	GJB1
2706	1	GJB2
84632	2	AFAP1L2
84634	1	KISS1R
27292	1	DIMT1
2717	1	GLA
2719	1	GPC3
2720	20	GLB1
27297	1	CRCP
2729	1	GCLC
27306	2	HPGDS
10923	1	SUB1
2735	3	GLI1
2736	2	GLI2
2737	1	GLI3
2740	2	GLP1R
27319	4	BHLHE22
2752	2	GLUL
27329	1	ANGPTL3
27330	1	RPS6KA6
84676	1	TRIM63
10950	1	BTG3
84680	1	ACCS
27342	1	RABGEF1
2767	1	GNA11
27344	1	PCSK1N
257144	1	GCSAM
10962	1	MLLT11
2771	1	GNAI2
27349	3	MCAT
27352	6	SGSM3
10969	1	EBNA1BP2
2778	27	GNAS
10971	1	YWHAQ
2784	2	GNB3
2786	1	GNG4
10987	4	COPS5
2796	5	GNRH1
2797	1	GNRH2
2798	2	GNRHR
51079	2	NDUFA13
10993	1	SDS
2802	1	GOLGA3
494324	4	MIR375
2805	1	GOT1
2806	5	GOT2
8660	1	IRS2
2810	7	SFN
11005	3	SPINK5
2820	2	GPD2
2827	1	GPR3
2828	1	GPR4
2833	3	CXCR3
2837	1	UTS2R
11034	1	DSTN
2852	2	GPER1
27429	1	HTRA2
84779	1	NAA11
11054	2	OGFR
2869	2	GRK5
11065	3	UBE2C
2875	3	GPT
2876	1	GPX1
11069	2	RAPGEF4
2878	4	GPX3
2879	2	GPX4
2882	2	GPX7
11076	14	TPPP
2885	4	GRB2
2887	3	GRB10
2888	1	GRB14
2889	1	RAPGEF1
11082	2	ESM1
117579	1	RLN3
117581	1	TWIST2
84816	1	RTN4IP1
2900	1	GRIK4
11095	2	ADAMTS8
2006	2	ELN
2908	7	NR3C1
2913	1	GRM3
2919	3	CXCL1
2922	20	GRP
2932	6	GSK3B
2933	5	GSM1
2934	1	GSN
2936	1	GSR
2937	5	GSS
2939	1	GSTA2
2944	15	GSTM1
2946	2	GSTM2
2950	15	GSTP1
11143	1	KAT7
2952	15	GSTT1
11146	4	GLMN
157506	1	RDH10
84883	1	AIFM2
11156	1	PTP4A3
2966	1	GTF2H2
2969	1	GTF2I
11162	10	NUDT6
51013	4	EXOSC1
11168	1	PSIP1
11172	1	INSL6
166824	1	RASSF6
2986	1	GUCY2F
84909	1	C9orf3
2990	1	GUSB
11184	1	MAP4K1
2993	1	GYPA
11186	17	RASSF1
2995	1	GYPC
11188	1	NISCH
11191	1	PTENP1
3002	1	GZMB
11196	1	SEC23IP
3005	1	H1F0
11200	3	CHEK2
3009	1	HIST1H1B
1464	1	CSPG4
3014	4	H2AFX
84939	1	MUM1
3020	1	H3F3A
3021	1	H3F3B
11214	1	AKAP13
11217	4	AKAP2
3026	2	HABP2
10062	1	NR1H3
3033	1	HADH
256987	1	SERINC5
84959	1	UBASH3B
3040	2	HBA2
60386	2	SLC25A19
3046	72	HBE1
3052	1	HCCS
3055	2	HCK
11249	1	NXPH2
3060	3	HCRT
3064	2	HTT
723961	3	INS-IGF2
3066	1	HDAC2
11261	1	CHP1
10468	1	FST
3081	3	HGD
3082	32	HGF
3084	5	NRG1
643586	1	PKMP1
3087	6	HHEX
388112	1	NANOGP8
11281	1	POU6F2
3091	18	HIF1A
3093	1	UBE2K
3098	2	HK1
3099	5	HK2
3101	2	HK3
3105	3	HLA-A
3106	4	HLA-B
10469	1	TIMM44
3108	1	HLA-DMA
7345	2	UCHL1
5980	1	REV3L
3117	2	HLA-DQA1
3121	1	HLA-DQB3
11315	2	PARK7
3124	1	HLA-DRB2
3126	3	HLA-DRB4
3127	2	HLA-DRB5
3131	1	HLF
3133	9	HLA-E
3134	7	HLA-F
3135	4	HLA-G
11329	1	STK38
60482	6	SLC5A7
3139	2	HLA-L
3140	1	MR1
60485	1	SAV1
11334	1	TUSC2
3145	1	HMBS
3146	5	HMGB1
3148	1	HMGB2
3149	1	HMGB3
3151	1	HMGN2
3156	6	HMGCR
3159	9	HMGA1
3162	1	HMOX1
3164	6	NR4A1
26469	1	PTPN18
3169	3	FOXA1
3170	2	FOXA2
3172	8	HNF4A
3175	2	ONECUT1
3178	1	HNRNPA1
10087	1	COL4A3BP
3183	1	HNRNPC
3184	1	HNRNPD
3190	1	HNRNPK
3192	1	HNRNPU
3195	1	TLX1
3204	1	HOXA7
3205	1	HOXA9
23566	1	LPAR3
3213	3	HOXB3
3214	1	HOXB4
3219	1	HOXB9
6654	1	SOS1
79727	1	LIN28A
3233	1	HOXD4
3239	1	HOXD13
3240	1	HP
3248	2	HPGD
257202	8	GPX6
3251	1	HPRT1
3258	1	HPT
3265	86	HRAS
3266	2	ERAS
3267	1	AGFG1
3273	1	HRG
3274	2	HRH2
3280	2	HES1
547	1	KIF1A
8740	1	TNFSF14
3290	3	HSD11B1
3292	2	HSD17B1
442917	1	MIR372
8566	1	PDXK
3303	1	HSPA1A
551	1	AVP
3308	2	HSPA4
3309	2	HSPA5
1474	2	CST6
85235	1	HIST1H2AH
3316	2	HSPB2
3320	6	HSP90AA1
3321	2	IGSF3
139818	1	DOCK11
3326	1	HSP90AB1
3329	1	HSPD1
29844	1	TFPT
60675	1	PROK2
3339	8	HSPG2
3340	1	NDST1
3341	4	HTC1
3342	5	HTC2
3356	1	HTR2A
3371	8	TNC
3373	1	HYAL1
3375	5	IAPP
3376	2	IARS
3381	1	IBSP
3383	22	ICAM1
3384	1	ICAM2
3385	2	ICAM3
3396	9	ICT1
3397	7	ID1
3398	2	ID2
3399	5	ID3
3400	2	ID4
3417	4	IDH1
3418	1	IDH2
10194	1	TSHZ1
3428	1	IFI16
3429	1	IFI27
8764	1	TNFRSF14
3439	16	IFNA1
3440	4	IFNA2
3441	1	IFNA4
3445	1	IFNA8
407026	1	MIR29C
3458	20	IFNG
3460	1	IFNGR2
3479	80	IGF1
3480	25	IGF1R
3481	10	IGF2
3482	2	IGF2R
3484	2	IGFBP1
3485	3	IGFBP2
3486	4	IGFBP3
3487	3	IGFBP4
3488	1	IGFBP5
3489	1	IGFBP6
3490	3	IGFBP7
51099	1	ABHD5
3492	4	IGH
85413	1	SLC22A16
85414	1	SLC45A3
3497	1	IGHE
3500	2	IGHG1
3502	18	IGHG3
3507	1	IGHM
1950	108	EGF
10989	1	IMMT
3516	1	RBPJ
339390	18	CLEC4G
167359	3	NIM1
7415	1	VCP
3535	2	IGL
85458	1	DIXDC1
93659	5	CGB5
3551	3	IKBKB
3552	13	IL1A
3553	24	IL1B
3554	2	IL1R1
3556	2	IL1RAP
3557	2	IL1RN
3558	35	IL2
3559	4	IL2RA
3561	1	IL2RG
3562	1	IL3
3565	18	IL4
3566	1	IL4R
100188773	1	CFSS
3569	42	IL6
3570	1	IL6R
3572	2	IL6ST
3574	2	IL7
3575	3	IL7R
3576	22	IL8
200186	1	CRTC2
3579	2	CXCR2
3586	9	IL10
3589	3	IL11
3590	1	IL11RA
3592	4	IL12A
3596	3	IL13
3600	1	IL15
3606	1	IL18
64772	1	ENGASE
3611	2	ILK
392454	1	PCNAP3
8796	1	SCEL
3626	4	INHBC
3627	5	CXCL10
3630	50	INS
57678	1	GPAM
3640	3	INSL3
3641	1	INSL4
3643	14	INSR
388677	5	NOTCH2NL
3654	1	IRAK1
28231	1	SLCO4A1
3659	2	IRF1
3661	1	IRF3
3663	1	IRF5
3667	1	IRS1
3669	1	ISG20
347734	1	SLC35B2
51129	3	ANGPTL4
3673	1	ITGA2
100126299	1	VTRNA2-1
3676	1	ITGA4
3678	3	ITGA5
8805	2	TRIM24
3683	4	ITGAL
3684	1	ITGAM
3685	7	ITGAV
3688	6	ITGB1
3689	4	ITGB2
3691	2	ITGB4
3693	1	ITGB5
3702	3	ITK
3703	7	STT3A
6670	2	SP3
200316	1	APOBEC3F
6080	7	SNORA73A
3716	3	JAK1
3717	9	JAK2
3725	18	JUN
3726	3	JUNB
3727	1	JUND
3728	3	JUP
3730	1	KAL1
100126355	1	MIR365A
3732	4	CD82
3735	1	KARS
118429	9	ANTXR2
3757	2	KCNH2
3759	3	KCNJ2
64798	1	DEPTOR
629	1	CFB
151242	1	PPP1R1C
134860	2	TAAR9
3791	41	KDR
51151	1	SLC45A2
8826	1	IQGAP1
3810	1	KIR2DS5
3811	1	KIR3DL1
3813	2	KIR3DS1
3814	1	KISS1
3815	23	KIT
3817	1	KLK2
3821	2	KLRC1
3824	1	KLRD1
3827	2	KNG1
347902	1	AMIGO2
2005	1	ELK4
3845	44	KRAS
3848	34	KRT1
3850	28	KRT3
3851	25	KRT4
3852	14	KRT5
3855	31	KRT7
3856	3	KRT8
3858	2	KRT10
3860	2	KRT13
3861	3	KRT14
28441	1	IGHV3-25
3868	1	KRT16
10202	2	DHRS2
3872	5	KRT17
3875	4	KRT18
3880	99	KRT19
3881	1	KRT31
10205	1	MPZL2
3891	1	KRT85
3895	1	KTN1
3897	1	L1CAM
3899	1	AFF3
650	1	BMP2
94017	1	TRNAS1
3906	2	LALBA
8843	1	HCAR3
10209	1	EIF1
94025	6	MUC16
3918	2	LAMC2
94031	1	HTRA3
8864	1	PER2
339256	1	NOS2P3
3925	3	STMN1
3930	4	LBR
3934	3	LCN2
28514	1	DLL1
3939	8	LDHA
94241	2	TP53INP1
4753	1	NELL2
3945	4	LDHB
2023	3	ENO1
3948	3	LDHC
8850	5	KAT2B
3952	16	LEP
3953	2	LEPR
3955	1	LFNG
3956	11	LGALS1
3958	185	LGALS3
3959	1	LGALS3BP
3960	4	LGALS4
3963	2	LGALS7
3964	1	LGALS8
3972	1	LHB
3976	8	LIF
3981	1	LIG4
3988	1	LIPA
3990	4	LIPC
11044	1	PAPD7
4000	4	LMNA
4001	1	LMNB1
667	1	DST
4012	4	LNPEP
4013	1	VWA5A
4015	3	LOX
4017	1	LOXL2
4023	2	LPL
4025	4	LPO
9247	1	GCM2
51690	2	LSM7
4036	1	LRP2
4038	1	LRP4
4041	8	LRP5
4043	4	LRPAP1
4049	8	LTA
4057	1	LTF
4059	1	BCAM
151516	1	ASPRV1
4061	2	LY6E
4067	2	LYN
4069	5	LYZ
4071	1	TM4SF1
4072	3	EPCAM
4082	1	MARCKS
4086	1	SMAD1
4087	13	SMAD2
4088	9	SMAD3
4089	14	SMAD4
4091	5	SMAD6
4092	7	SMAD7
4102	2	MAGEA3
4104	1	MAGEA5
4105	1	MAGEA6
685	1	BTC
5047	1	PAEP
4118	1	MAL
94233	4	OPN4
94234	1	FOXQ1
4125	3	MAN2B1
4128	2	MAOA
4129	2	MAOB
4133	1	MAP2
2624	1	GATA2
4139	1	MARK1
4140	2	MARK3
4142	1	MAS1
4143	1	MAT1A
4149	2	MAX
2057	2	EPOR
4152	1	MBD1
4155	4	MBP
4157	2	MC1R
4162	1	MCAM
53942	1	CNTN5
4170	4	MCL1
4171	1	MCM2
4172	2	MCM3
4174	2	MCM5
4175	1	MCM6
4176	3	MCM7
4179	2	CD46
340061	2	TMEM173
4190	1	MDH1
151648	1	SGOL1
4193	24	MDM2
28770	1	IGLV11-55
28776	2	IGLV7-43
53353	1	LRP1B
53358	1	SHC3
4214	34	MAP3K1
4217	1	MAP3K5
4218	1	RAB8A
53373	61	TPCN1
4224	1	MEP1A
28804	2	IGLV3-9
4233	60	MET
28811	1	IGLV2-33
28817	2	IGLV2-8
2073	1	ERCC5
4249	1	MGAT5
192666	1	KRT24
28827	2	IGLJ7
4254	2	KITLG
4255	4	MGMT
4261	2	CIITA
1233	1	CCR4
4267	9	CD99
282808	4	RAB40AL
4283	2	CXCL9
4288	67	MKI67
4292	6	MLH1
4295	1	MLN
4299	1	AFF1
4303	1	FOXO4
4311	10	MME
4312	18	MMP1
4313	55	MMP2
4314	9	MMP3
4316	5	MMP7
4317	5	MMP8
4318	36	MMP9
4319	1	MMP10
4320	7	MMP11
4321	2	MMP12
4322	5	MMP13
4323	9	MMP14
4325	3	MMP16
4331	1	MNAT1
4333	6	MNG1
28917	1	IGKV2-38
4342	1	MOS
200959	1	GABRR3
4353	5	MPO
4361	1	MRE11A
4363	9	ABCC1
100124696	1	TEC
28955	3	DEXI
28957	1	MRPS28
28960	1	DCPS
6420	1	SF
4397	1	MS
143662	1	MUC15
79923	1	NANOG
389434	4	IYD
28987	1	NOB1
151871	1	DPPA2
11331	1	PHB2
28996	1	HIPK2
151887	3	CCDC80
4435	18	CITED1
4436	5	MSH2
4437	1	MSH3
282974	1	STK32C
246744	1	STH
4478	3	MSN
4485	2	MST1
4489	3	MT1A
4490	1	MT1B
4495	5	MT1G
4496	1	MT1H
4501	2	MT1X
4502	1	MT2A
225689	4	MAPK15
4512	1	COX1
4513	2	COX2
373156	14	GSTK1
790951	3	TRNAS4
4520	1	MTF1
4524	1	MTHFR
29108	1	PYCARD
2690	1	GHR
4535	2	ND1
4536	1	ND2
29113	13	C6orf15
29115	11	SAP30BP
4544	1	MTNR1B
29126	1	CD274
29128	2	UHRF1
3491	1	CYR61
4576	1	TRNT
4582	37	MUC1
4583	5	MUC2
4585	3	MUC4
4586	3	MUC5AC
4588	2	MUC6
348654	4	GEN1
4594	1	MUT
4595	1	MUTYH
4602	5	MYB
6700	1	SPRR2A
4609	88	MYC
4610	1	MYCL
4613	11	MYCN
4615	1	MYD88
4628	1	MYH10
1791	7	DNTT
4644	1	MYO5A
4519	1	CYTB
4649	1	MYO9A
30813	5	VSX1
4656	2	MYOG
4665	1	NAB2
168507	1	PKD1L1
4670	2	HNRNPM
6240	1	RRM1
53827	3	FXYD5
6241	1	RRM2
201288	1	NOS2P2
53834	1	FGFRL1
4683	3	NBN
4684	28	NCAM1
4685	1	NCAM2
53840	1	TRIM34
4691	3	NCL
4693	1	NDP
119391	1	GSTO2
160364	1	CLEC12A
4739	4	NEDD9
9978	1	RBX1
4752	1	NEK3
53905	8	DUOX1
4760	5	NEUROD1
4763	6	NF1
4771	1	NF2
148252	1	DIRAS1
4778	1	NFE2
4780	3	NFE2L2
4782	1	NFIC
4784	1	NFIX
619189	1	SERINC4
4790	29	NFKB1
4792	5	NFKBIA
4795	3	NFKBIL1
4798	1	NFRKB
4803	11	NGF
4804	9	NGFR
4807	1	NHLH1
4814	1	NINJ1
4824	1	NKX3-1
4826	1	NNAT
4830	14	NME1
4831	1	NME2
4835	1	NQO2
4837	3	NNMT
4842	3	NOS1
4843	5	NOS2
4846	6	NOS3
4851	15	NOTCH1
4852	4	NPY
4853	1	NOTCH2
4855	1	NOTCH4
4858	1	NOVA2
10367	3	MICU1
4860	1	PNP
4869	3	NPM1
406881	1	MIRLET7A1
4881	2	NPR1
4888	6	NPY6R
4893	49	NRAS
164656	1	TMPRSS6
4899	4	NRF1
4900	1	NRGN
4902	2	NRTN
4904	1	YBX1
4907	4	NT5E
4908	3	NTF3
4913	1	NTHL1
4914	96	NTRK1
4915	4	NTRK2
4916	7	NTRK3
4920	2	ROR2
4921	1	DDR2
4922	13	NTS
4923	2	NTSR1
4929	2	NR4A2
51339	1	DACT1
4934	1	NYS3
4938	1	OAS1
4942	1	OAT
4948	1	OCA2
54101	1	RIPK4
127833	1	SYT2
26768	1	RNU105A
4963	1	OFC1
4968	4	OGG1
4976	1	OPA1
4982	5	TNFRSF11B
652170	1	COX4I1P2
5005	2	ORM2
134637	3	ADAT2
54165	1	DCUN1D1
3567	2	IL5
5020	2	OXT
5024	1	P2RX3
5028	1	P2RY1
5031	1	P2RY6
594857	1	NPS
5034	7	P4HB
839	15	CASP6
5037	4	PEBP1
840	1	CASP7
152503	3	SH3D19
5052	3	PRDX1
5053	1	PAH
5054	11	SERPINE1
5055	4	SERPINB2
2208	1	FCER2
5058	3	PAK1
693188	1	MIR603
5062	1	PAK2
5063	3	PAK3
5068	7	REG3A
693198	1	MIR613
5075	2	PAX1
5076	2	PAX2
5078	4	PAX4
5079	2	PAX5
160728	6	SLC5A8
2212	2	FCGR2A
5089	1	PBX2
5091	3	PC
51366	1	UBR5
619501	2	HCC
5104	1	SERPINA5
5106	2	PCK2
5108	2	PCM1
5111	70	PCNA
5126	6	PCSK2
5130	6	PCYT1A
5132	4	PDC
5133	1	PDCD1
5136	1	PDE1A
5137	1	PDE1C
5141	1	PDE4A
9049	1	AIP
5147	1	PDE6D
5154	9	PDGFA
5155	9	PDGFB
5156	3	PDGFRA
5157	4	PDGFRL
5158	1	PDE6B
5159	23	PDGFRB
5160	2	PDHA1
5163	2	PDK1
5167	1	ENPP1
5168	4	ENPP2
5170	4	PDPK1
5172	23	SLC26A4
862	2	RUNX1T1
5175	24	PECAM1
5179	3	PENK
29777	1	ABT1
29778	4	MAP2K1P1
5204	1	PFDN5
54360	1	CYTL1
54361	18	WNT4
5213	1	PFKM
5228	3	PGF
5230	1	PGK1
5232	1	PGK2
5233	1	PGK1P2
54386	5	TERF2IP
144501	1	KRT80
5241	25	PGR
5243	15	ABCB1
5244	1	ABCB4
5245	2	PHB
136319	2	MTPN
78986	1	DUSP26
5261	1	PHKG2
5264	4	PHYH
5265	25	SERPINA1
5266	4	PI3
29843	1	SENP1
5268	7	SERPINB5
29850	1	TRPM5
259230	1	SGMS1
5281	1	PIGF
5286	1	PIK3C2A
5290	33	PIK3CA
5291	50	PIK3CB
5292	1	PIM1
5293	10	PIK3CD
5294	61	PIK3CG
5295	7	PIK3R1
2904	1	GRIN2B
5300	2	PIN1
5308	2	PITX2
5315	7	PKM
5319	2	PLA2G1B
29896	2	TRA2A
5321	1	PLA2G4A
54474	38	KRT20
5327	8	PLAT
5328	26	PLAU
5329	17	PLAUR
5335	5	PLCG1
5337	2	PLD1
5338	1	PLD2
5339	1	PLEC
5340	10	PLG
5345	1	SERPINF2
29922	1	NME7
5347	11	PLK1
5349	1	FXYD3
5351	10	PLOD1
128239	1	IQGAP3
5362	3	PLXNA2
54518	1	APBB1IP
5367	1	PMCH
5371	1	PML
100422910	1	MIR2861
29951	1	PDZRN4
29952	2	DPP7
29953	1	TRHDE
5378	1	PMS1
79109	1	MAPKAP1
5383	1	PMS2P5
5387	1	PMS2P3
5395	1	PMS2
5396	1	PRRX1
29979	3	UBQLN1
129807	2	NEU4
29984	4	RHOD
54567	1	DLL4
10460	1	TACC3
5424	1	POLD1
79158	4	GNPTAB
30009	1	TBX21
30012	1	TLX3
5002	1	SLC22A18
5443	78	POMC
79174	1	CRELD2
[truncated: 835 more rows]

## Sheet: TcDoc2Genes
PMID	Associated Entrez Gene ID
21934205	MKI67
21934205	TP53
8954146	PAX6
8954146	CD4
8954146	CD8A
8954146	IL2
8954146	LOC100507703
6353830	CALCA
20029980	TBL1XR1
20029980	TG
7549149	CSF3
7549149	PTHLH
14508824	MET
14508824	RET
19205414	NKX2-1
19205414	CHKB
19205414	KRT20
19205414	KRT5
19205414	KRT7
7750460	SHOX
7750460	DEXI
7750460	CAMP
7750460	SST
7750460	CAT
12213904	FTCD
12213904	CD86
20935450	APC
20935450	FAP
23578371	PTH
10548886	PTEN
11041454	TSHB
11041454	TG
11041453	TSHR
11041450	CCND1
11041450	CCNG1
11041450	RB1
15356022	BRAF
15356022	RET
15356022	RASA1
10360640	SHC1
10360640	MET
10360640	HGF
21879263	SLC5A5
21879263	TSHR
10821488	LGALS3
21220477	EGFR
21220477	KDR
20001505	LGALS3
21630273	CA9
21630273	TNC
21630273	VHL
21630273	CDH1
8631011	PAX8
8631011	TPO
8631011	TP53
18302262	TFF3
18302262	LGALS3
16131327	IYD
16131327	GPX6
16131327	SEPP1
15969986	ESR1
15969986	BAX
15969986	BCL2L1
8761378	MYC
8761378	TYMP
8761378	TAAR9
8761378	TSHB
8761378	TSHR
8761378	TG
11419926	TG
8761374	RET
8761374	PTCH1
19655275	TOR1A
19655275	CD68
19655275	DSP
19655275	CD163
19655275	HLA-DRB5
19655275	PTPRC
6442697	GH1
6442697	TRH
6442697	TSHB
22572548	TFF3
22572548	LGALS3
4046835	PRL
4046835	TSHB
16849418	NCOA4
16849418	STAT3
16849418	SOAT1
16849418	RET
16849418	TXK
16849418	PTCH1
23675755	NKX2-1
23675755	ESR1
23675755	KRT5
3102542	FCGRT
3102542	CLEC4G
11159836	TRNAS1
11159836	SRC
11159836	IGLJ7
11159836	NCOR2
11159836	FUT1
9516913	RET
9516913	TXK
7173250	TSHB
7173250	TG
19148530	CDKN1A
19148530	HDAC11
19148530	AKT1
21290209	TP73
21290209	TP53
21290209	H3F3B
21290209	POSTN
8440133	TPPP
8440133	TPO
8027371	TP53
8092799	TPO
17656601	RET
17656601	TXK
16756963	RET
16756963	STK19
16756963	VEGFA
23013767	NKX2-1
23013767	KRT20
23013767	KRT7
23013767	ERBB2
23013767	EREG
23013767	CEACAM5
23013767	PGR
23013767	CALCA
23013767	TG
10981870	NKX2-1
10981870	KRT20
10981870	TG
10981870	KRT7
3760981	CALCA
8818388	TPO
22752848	BRAF
22752848	MAP2K2
2361565	TG
17079354	EGFR
11564916	TG
12409522	SLC5A5
15176030	TG
18058734	TSHB
18058734	TPO
23544999	MAP2K2
23544999	EIF2AK3
23544999	PEBP1
23544999	DUSP6
23544999	MAPK1
23544999	RET
6342746	CEACAM3
6342746	ENO2
6342746	CALCA
10487693	IL6
10487693	MET
10487692	SLC5A5
10487692	SLC2A1
10487692	TPO
10487692	TG
10487692	TSHR
22244412	TSHR
22244412	TG
19898969	RASA1
19898969	MAP2K1P1
19898969	RET
19898969	BRAF
20387655	RET
20387655	ERC1
20387655	PTCH1
8209203	IGHE
8209203	POMC
9130606	ABCD2
9130606	IFNG
14715824	TSHR
14715824	TG
18406755	TPO
18406755	NKX2-1
18406755	T
18406755	TSHR
18406755	SH3D19
18406755	TG
9528987	GLB1
9528987	NKX2-1
9528987	TSHB
3972809	TSHB
15776867	LGALS3
10200298	BDNF
10200298	FIGF
10200298	NTRK1
10200298	NTRK2
10200298	NTRK3
10200298	RET
1822361	IL2
16868055	IL6
16868055	TNF
16868055	TSHB
16868055	TG
16868055	CRP
2473935	PPBP
2473935	TSHB
2473935	TG
2473935	MYC
1568350	CALCA
8614404	F2R
8614404	RORA
8614404	RORB
8614404	RORC
8614404	NR2F2
8614404	RARA
2986420	ACE
17623957	RET
20565809	NKX2-1
15131029	CD14
15131029	IFNG
15131029	TNF
15131029	CSF2
15131029	IL4
14557490	TP53
8222289	MYC
15746253	SSTR2
15746253	PTPN6
15746253	MAPK1
15746253	RET
15746253	PTPRU
15746253	MAPK6
15746253	SST
17938756	TG
15316058	DLL1
15316058	CDKN1B
15316058	SSSCA1
15316058	CDKN1A
15316058	AKT1
15316058	CCND1
15316058	BCL2
15316058	MAPK1
15316058	RET
22066479	NOTCH4
22066479	NOTCH1
22066479	VEGFA
22066479	DLL4
22535608	KRT19
22535608	LGALS3
22535608	HBE1
16954431	SLC5A5
16954431	TSHB
16954431	NR0B1
22145510	PPBP
22145510	TG
15094442	TG
15094441	TDG
15094441	TSHB
15094441	TG
22404432	RET
16373395	KLK3
16373395	NCOA1
16373395	NCOR1
16373395	NCOR2
16373395	HIST3H3
16373395	AR
16373395	TSC22D1
16373395	EP300
16373395	HIST2H4A
16373395	B2M
16373395	NKX3-1
16135921	SELP
16135921	ECM1
16135921	TMPRSS4
16135921	PLAU
16135921	ADAMTS8
16135921	MMP8
17178706	CSF2
17178706	TG
22728346	MIR155
22728346	MIR146B
17636482	NKX2-1
17636482	NAPSA
900866	TRH
900866	TSHB
22919068	FOXM1
22919068	PLK1
22919068	FOXO3
22919068	SKP2
22919068	PIK3CG
22919068	AKT1
22919068	PLAU
22919068	TP53
22919068	CCNB1
10022432	SSR1
10022432	TXNRD2
10022432	TRNAS4
10022432	TMEFF2
17221114	URB1
17221114	CYP19A1
17221114	TPCN1
17221114	LGALS3
10817499	TG
8098331	PCNA
20858319	RET
20858319	CALCA
20858319	TXK
12490080	RET
12490080	GFRA1
12490080	GFRA2
7951537	TPO
7951537	TG
19720470	ETV3
19720470	INS
21426803	PSG2
21426803	KIT
21426803	NKX2-1
21426803	KRT3
21426803	TP63
21426803	BCL2
21426803	CD5
21426803	TG
11600533	TAF1
11600533	CASP8
11600533	CASP9
11600533	CASP3
11600533	CYCS
12379752	NKX2-1
22049175	FOXM1
22049175	MMP16
22049175	BCL2L1
22049175	MMP1
22049175	MMP2
22049175	MMP9
19513386	BCL2
19513386	TP53
16984246	TSHB
16984246	TG
23563004	RET
22369326	BRAF
22369326	RET
22369326	TXK
22369326	RASA1
11556840	FOXN1
11556840	TPO
22297326	CALCA
12114746	RET
2983908	CRH
2983908	LNPEP
2983908	GRP
2983908	POMC
2983908	CALCA
1674409	CEACAM3
1674409	CALCA
9406695	CALCA
9406695	SST
9406695	CEACAM7
19706758	KRT1
19706758	MTOR
19706758	ADAT2
19706758	PIK3CG
19706758	AKT1
19706758	SLC22A1
19706758	RPS6KB1
19706758	TPCN1
19841562	RET
8196236	SERPINA7
8196236	TSHB
8196236	ALB
8196236	TG
7913514	RET
7913514	CALCA
11001864	CD34
11001864	TG
11001864	PECAM1
12398235	CEACAM19
12398235	CALCA
12398235	SST
16688775	TIMP1
16688775	ECM1
16688775	TMPRSS4
16688775	SERINC4
16688775	EGFR
16688775	EFNB2
16688775	ANGPT2
11314023	RET
12705335	PRL
12705335	HSD11B1
12705335	INS
12705335	SHBG
20056739	PAX8
20056739	PPARG
19716314	TXNRD2
19716314	F2R
12499772	TG
15022491	TRH
15022491	TSHB
2889821	CALCA
10200281	TRIP11
10200281	F2R
21946130	SIRT1
21946130	MAPK6
21946130	TSHR
21946130	TP53
10509044	SLPI
10509044	TNFRSF8
6512496	LPO
6512496	TG
59731	TG
11375794	TERF2IP
11375794	RAPGEF3
11375794	RAP1B
11375794	RAP1A
18055421	TNFSF11
18055421	TSHB
18055421	TG
18055421	TNFRSF11B
8099464	TG
20596658	ABCB1
20596658	POU5F1
20596658	ABCG2
9020926	GSS
9020926	CAT
9020926	GPX3
9020926	SOD1
2562402	RASA1
2562402	CDKN1A
2562402	TSHB
2562402	EGF
2562402	ADCY5
12476614	VEGFC
12476614	VEGFA
21825856	SST
8187085	COIL
8187085	PTCH2
8187085	PRKCA
8187085	PTCH1
8187085	RET
8187085	TNFRSF1B
8187085	CCDC6
8187085	NCOA4
22019711	SLC5A5
22019711	CALCA
22019711	TSHB
15363277	NUDT6
15363277	VEGFA
14629818	TG
15929671	RET
15929671	CEACAM7
2567324	GAST
2567324	GCG
10537157	CCNG1
10537157	RB1
10537157	TRNAS4
10537157	CCND1
10537157	PCNA
10537157	CDK2
17545628	RASA1
17545628	BRAF
17545628	FGF5
17545628	FGFR1
17545628	FGFR2
17545628	MAPK6
23114422	TG
23114422	MAMLD1
8918413	TG
22120515	CASP8
22120515	CASP9
22120515	BCL2
15001635	BRAF
1411944	CALCA
1907046	SYP
1907046	ENO2
1907046	VIM
1907046	SLC4A3
1907046	S100B
1907046	INS
1907046	GCG
1907046	TG
1907046	GAST
1907046	SLC4A1
1907046	CALCA
1907046	SST
4042813	TSHB
11707626	RET
22946486	CEACAM3
22946486	RET
22946486	CALCA
9373172	EBNA1BP2
9373172	THRA
9373172	POLDIP3
19014326	GSS
19014326	PI3
19014326	SLC26A4
19014326	SLC1A5
19014326	AKT1
12542401	TSHB
12542401	TG
19014324	OGFR
19035299	CALCA
12107237	ADRBK1
12107237	RHO
12107237	TSHB
12107237	GRK5
12107237	BCL2A1
12107232	TSHB
12107232	TG
24335009	TGFBR2
24335009	S100A4
24335009	CREG1
24335009	TPO
23969277	SLC5A5
23969277	MAP2K6
23969277	TSHB
23969277	EGF
23969277	MAPK1
23969277	TG
11688458	CALCA
8353035	RET
17847934	CHGA
17473695	MUC4
17473695	MUC1
17473695	LOC100508689
19230027	TNFRSF10B
19230027	CASP2
19230027	IKBKG
19230027	TNFSF10
19230027	RELA
19230027	NFKB1
19230027	CDK1
19230027	NFKBIA
19230027	CCNB1
19230027	IKBKB
12642691	MDM2
12642691	CDKN1A
12642691	TP53
12642691	HDAC9
23365119	ZHX2
23365119	MAP2K2
23365119	MAP2K3
23365119	NRG1
23365119	CTBP1
23365119	ERBB3
23365119	MAPK1
23365119	RET
2689238	CEACAM19
2689238	CALCA
17050067	CHKB
17050067	HBE1
17050067	KRT19
17050067	CITED1
17050067	LGALS3
17050067	FANCA
11669590	KRT1
11669590	KRT19
11669590	KRT3
11669590	KRT18
11669590	KRT7
12475396	SLC5A5
12475396	SP1
10617796	CALCA
8626874	NTRK1
8626874	RET
8232185	SOD2
8232185	SOD1
23327367	FOXE1
12574236	PTCH1
12574236	RET
12574236	GAPDH
12574236	NCOA4
20162276	CD4
20162276	PTPRC
20162276	ISG20
20162276	ATP5G3
20162276	FOXP3
6844904	TSHR
6844904	TG
24377596	RAD51
24377596	XRCC2
24377596	RAD52
24377596	XRCC3
2780041	TG
15502856	RET
15502856	PTCH1
14767575	CDC25A
14767575	CDC25B
14767575	TP53
21464025	BRAF
21464025	KRAS
21464025	HRAS
21464025	PAX8
21464025	RET
21464025	PPARG
21464025	NRAS
21464025	PTCH1
1294248	TG
23631133	TSHB
23631133	RUNX2
20604687	TG
11335906	CALCA
11335906	SST
22389381	EIF2AK3
22389381	MTOR
22389381	TAS2R63P
22389381	CCND1
22389381	RPS6KB1
22389381	PRKAA1
22389381	DKK1
12634964	TSHB
12634964	TG
9702417	IL1B
9702417	TNF
11383870	TPO
16438854	LGALS3
2602257	POMC
9476372	TG
11434721	SUCLG1
11434721	TSHR
19064983	NKX2-1
16477534	GPX1P1
16477534	NOS1
16477534	NOS2
16477534	CAT
16477534	GPX6
16477534	SOD1
11788678	POMT1
11788678	RET
11788678	TXK
16314190	PRL
16314190	TSHB
16314190	FUT3
16314190	IGF1
4133425	PRL
11788674	SLC5A5
20591979	TP53
11788677	RET
11788677	PTCH1
21778212	MIR200B
21778212	LILRB1
21778212	MIR146B
21778212	MIR146A
21778212	MIR221
21778212	MIR222
12727956	CALCA
1989464	CHGA
1989464	ENO2
1989464	CALCA
1989464	TG
1989464	VIM
6274895	POMC
7556591	TP53
15756057	MKI67
15756057	CDKN1A
15756057	BCL2
2196280	HRAS
2196280	MYB
2196280	NRAS
2196280	FOS
2196280	MYC
10473720	PPBP
10473720	TG
21450804	PTTG1
21450804	SLC5A5
21450804	PTTG1IP
6630417	TG
20439239	ALPPP
20439239	PTH
23226764	MMP2
23226764	PLK1
23226764	MMP9
19801221	SST
12442086	TSHB
12442086	CALCA
21632990	SPP1
23591524	CREB1
23591524	PRKCA
23591524	CCND1
23591524	TSHB
23591524	SMAD3
23591524	SMAD4
15659782	EGFR
15659782	KIT
21480256	TG
10490813	GNAS
10490813	SUCLG1
10490813	TSHR
10490813	TG
22028439	TSHB
22028439	CDH16
22028439	CDH1
10066094	NKX2-1
23349472	BRAF
23349472	HRAS
23349472	CTNNB1
23349472	NRAS
23349472	FAP
17727338	BRAF
17727338	RET
15068613	CALCA
15068613	PSG2
15068613	SST
12182065	CCND1
12182065	TP53
12182065	RB1
12182065	NME1
12182065	CDKN2A
3311481	TG
2894239	CALCA
19480010	MMP1
19480010	PLAUR
19480010	MMS
19480010	MMP7
19480010	MMP9
11524231	CD68
11524231	ITGB2
11524231	CXCR2
11524231	TPO
17123508	KRT19
9071985	VIP
9071985	GCG
9071985	ENO2
9071985	CALCA
9071985	TAC1
1709790	GAST
1709790	PSIP1
1709790	NTRK1
1709790	PPT2
1709790	PBX2
23102966	TG
18030468	CD14
18030468	DCX
18030468	CD1A
18030468	ALB
18030468	CD83
18030468	CD8A
15159014	GSTK1
15159014	GSTP1
3855302	MYC
3855302	CALCA
16464868	TMPRSS6
16464868	MGAT5
19520777	CYP1B1
19520777	CYP2E1
20521125	RET
1532241	NTRK1
1532241	TPR
10625678	CTCF
10625678	MYC
10625678	BET1
10625678	F2R
22899202	TSHR
22899202	TG
17397984	PTK2
17397984	MMP9
17397984	EGF
14718282	DPP4
14718282	CPQ
14718282	TG
15059947	ESR1
15059947	MAPK3
17218724	TSHB
17218724	TG
15499298	TSHB
15499298	TG
189708	GAST
10690905	RET
10690905	CYCS
10690905	PTCH1
16955009	RET
16955009	CALCA
14870788	ELL
14870788	RET
22494995	APC
22494995	HBE1
22494995	NKX2-1
22494995	KRT5
22494995	CAMK2B
22494995	LGALS3
22494995	RET
14870784	PPA1
14870784	RET
14870781	CALCA
14870781	SST
14870781	TSHR
14870781	TG
9635675	RET
15867345	RASA1
15867345	RET
15867345	DDR1
15867345	TXK
20114049	WNT4
20114049	THRA
20114049	APC
20114049	TCF7L2
15761501	RASA1
15761501	CXCL1
15761501	CXCL10
15761501	BRAF
15761501	MAPK1
15761501	RET
16451770	RET
21512141	BRAF
21512141	MAP2K1
10534767	PTEN
23685355	MIR455
23685355	SLC16A2
23685355	YAP1
23685355	MIR375
23685355	MIR10A
23685355	RET
23353996	EPHB2
23353996	MMS
23353996	MMP16
23353996	MAP2K1
23353996	PLAT
23353996	MMP2
23353996	TPCN1
23353996	MMP9
8940362	TSHB
8940362	MARK3
8940362	TGCT1
8940362	TG
24399106	BRAF
24399106	PDGFA
24399106	TG
24399106	VEGFA
20950609	RET
20950609	PTCH2
21571321	CASP3
21571321	BAX
21571321	MCL1
21571321	PARP1
21571321	CCND1
21571321	BCL2
11018760	SLC5A5
11018760	TSHB
19169491	SLC5A5
19169491	TPO
19169491	TG
19169491	TSHR
17131411	BRAF
17131411	MAPK3
17131411	RASA1
17131411	PAX8
17131411	NTRK1
17131411	TP53
17131411	RET
17131411	PPARG
17131411	CTNNB1
10023005	PCNA
1909702	SLC25A5
1909702	IL2
1909702	IL2RA
1909702	SCD
1909702	CGA
1909702	CD8A
667792	TG
17916995	WNT4
17916995	CCND1
17916995	MUC1
12963125	LGALS3
12161538	PAX8
12161538	TPPP
12161538	PPARA
7915165	RET
19887470	RET
19887470	CALCA
19887470	TXK
12811413	NTRK1
12811413	RET
12811413	IL2
11395561	NKX2-1
20978365	CALCA
7099794	RET
7099794	CALCA
22898315	SLC5A5
22898315	TSHR
22898315	TG
22898315	TPO
20042854	NKX2-1
20042854	CRCP
2838744	MYC
2838744	TG
22889272	MAPK8
21501031	NBN
21501031	CASP3
21501031	DUT
16921272	PPARA
16921272	TG
22315442	TSHR
22315442	TG
12720532	NCOA4
12720532	RET
12720532	PTCH1
7268276	CALCA
10638405	TG
7433865	POMC
7433865	CALCA
11932308	TSHB
11932308	TG
11932308	VEGFA
11081258	CEACAM19
11081258	CALCA
11081258	TG
11081258	SYP
11932300	RET
2594368	EPHA8
2594368	NTRK1
2594368	RET
2594368	NRAS
2594368	TXK
11932304	SLC26A4
11094075	CDKN1B
11094075	MAP2K6
11094075	MAP2K7
11094075	PSMD9
11094075	PTPRJ
11094075	CDK4
7678281	IL2
7678281	CD8A
7678281	CD4
7678281	CD5
7678281	HLA-E
7678281	TG
12845632	MUC5B
12845632	MUC6
12845632	CCDC6
12845632	MUC1
12845632	MUC4
6531150	TG
21389143	TGM2
21389143	TSHB
21389143	TG
21389143	LTA
21389145	NEUROD1
21389145	TWIST1
8528355	CCAR2
8528355	FGF13
8528355	FGFR1
8528355	TXK
8528355	IGF1
8528355	FGFR4
8528355	TSHB
8528355	EGF
12907632	BRAF
12907632	ZHX2
12907632	MAP2K1
12907632	RASA1
12907632	MAPK1
12907632	RET
18098308	TG
21325940	NKX2-1
21325940	NES
2856622	TG
20119574	RET
10458257	RET
23939918	F2
23939918	ZNF77
23939918	TG
23939918	SCN9A
12933658	RHOA
12933658	CASP3
12933658	CYCS
12933658	RHOT2
12933658	RAC1
7665221	NCAM1
7665221	HLA-E
7665221	IL2
18306168	FZD1
22930786	HLA-G
8880581	RET
6506226	TG
18376354	RET
18376354	CALCA
18376354	TG
10760769	CALCA
6713694	TG
14676122	HSPG2
14676122	HPSE
22645520	AXIN1
22645520	WNT4
22645520	RET
22645520	PKP4
17201587	BRAF
17201587	ZHX2
17201587	MAP2K1
17201587	RASA1
17201587	NTRK1
17201587	MAP3K1
17201587	RET
21358618	BRAF
21358618	CCND1
21358618	BCL2
21358618	TP53
21358618	PGR
14715844	CALCA
6254172	TRH
6254172	TSHB
18310287	BRAF
18310287	MMP9
18310286	BRAF
18310286	PDGFB
18310286	PDGFRL
22895275	PAX8
22895275	RET
22895275	PPARG
22895275	FTCD
22895275	BRAF
109462	TRH
109462	PRL
20427420	RASA1
20427420	PPARG
20427420	TSHR
20427420	PAX8
18310288	BRAF
18310288	ZHX2
18310288	RASA1
18310288	NMTC1
18310288	NARFL
18310288	MNG1
15571468	TG
16427734	GSTT1
16427734	CHRM1
16427734	GSTM2
16427734	GSTK1
16427734	GSTM1
15623643	EGFR
15623643	EGF
12853977	SHC1
12853977	RASA1
12853977	ZHX2
12853977	PTCH2
12853977	MAP2K1
12853977	HRAS
12853977	MAP2K6
12853977	MAGIX
12853977	SLC5A5
12853977	TSHB
12853977	PLCG1
12853977	RET
12853977	TG
23564596	CALCA
21974806	FOXO3
21974806	AKT1
17952863	RET
8257771	ADAMTS1
8257771	CD40LG
9562812	CALCA
9562813	TG
6687904	CALCA
6687904	REG3A
6687904	SGPL1
7838530	TGFB1
7838530	CDK3
7838530	TGFB3
7838530	TP53
18073307	RET
12114767	LOC100508689
12114767	MUC5AC
12114767	CLEC3B
12114767	MUC1
12114767	MUC2
10534163	KRT17
10534163	KRT19
10534163	KRT20
10534163	KRT18
10534163	KRT5
9439923	TSHB
9439923	CALCA
8912526	POMT1
8912526	CDKN1A
8912526	SSSCA1
8912526	CDKN2A
8912526	CDKN2B
8912526	CDS1
8912526	TP53
8912526	PCNA
8912526	CDK2
8912526	CDK7
2269360	CALCA
2269360	CALCB
12114768	MUC1
12114768	MUC2
12114768	MUC5AC
12114768	MUC6
12114768	LOC100508689
12114768	CLEC3B
6110476	CALCA
6110476	SST
3056606	VIM
3056606	DES
3056606	KRT4
3056606	ACTN1
3056606	CALCA
3056606	TG
23701142	NKX2-1
23701142	CD5
23701142	CALCA
23701142	TG
20111620	CHGA
20111620	ENO2
20111620	S100B
20111620	SYP
12699436	TSHB
12699436	TG
7647938	MKI67
7647938	MIB1
17415708	BRAF
17415708	MAP2K7
16214924	ERCC2
17210721	CDK20
17210721	GTF2H2
17210721	RAPGEF1
17210721	RABGEF1
17210721	GAB1
17210721	CRK
17210721	MAP2K7
17210721	RET
17210721	PTCH1
9024242	GNAS
9024242	GNAI2
9024242	TSHR
9024242	ADCY5
8561866	CDK3
8561866	CDKN2A
8561866	NOTCH2NL
23569392	MIR135B
23569392	MIR222
23569392	MIR221
23569392	MIR146B
12877731	SDC1
377940	CALCA
3020852	CRH
3020852	LNPEP
3020852	NTRK1
3020852	POMC
3020852	CALCA
17086361	TGFB1
17086361	TGFBR2
17949783	ERBB2
17949783	EGFR
17949783	PDGFRB
9539555	TP53
9065020	SCG2
19712135	CHGA
19712135	CALCA
8295068	MMP2
8295068	PCNA
17673127	TG
17673125	FNTA
17673125	CALCA
17673125	TG
23349314	MMP1
23349314	MMP2
23349314	MMP9
17673128	TG
3180443	ENO2
11552438	RET
12186505	TG
12186504	CALCA
18660828	BCL2
18660828	SPINK1
18660828	BAG2
18660828	RAF1
18660828	HSP90B2P
8685037	MMP1
20953412	TG
19856661	CALCA
19069748	KRT19
19069748	NCAM1
19069748	LGALS3
19069748	CDH1
10027004	NTRK1
10027004	RET
10027004	TKTL1
10027005	GOLGA5
10027005	PTCH1
10027005	NTRK1
10027005	TP53
10027005	GNAS
10027005	RET
10027005	EFNA5
10027005	CCDC6
10027005	NCOA4
10027006	NCOA4
10027006	RET
10027006	TSHB
10027006	TG
10027006	PTCH1
10445857	RET
23606839	ZGLP1
23606839	GLP1R
23606839	RET
23606839	CALCA
16509525	TSHB
16509525	TG
1551364	ENO2
1551364	CALCA
9818022	RET
9188856	RASA1
9188856	HGF
9188856	RET
9188856	MET
17270543	RET
4082297	CALCA
4082297	CEACAM3
4082297	TG
16922467	TG
8875985	SNORA73A
8875985	RB1
8875985	TG
8875985	ADORA2A
22991264	NOTCH1
22991264	RBPJ
22991264	PARP1
6478629	CLN3
6478629	SAP30BP
6478629	TSHB
6478629	TG
7096915	SAP30BP
7096915	TG
16892558	SERPINB5
16892558	TP53
6104010	SST
15133181	TG
20689140	FHIT
18991486	TG
9853667	EGFR
19710001	BRAF
12926070	MKI67
19225935	SLC2A1
19225935	TSHB
19225935	SLC2A4
9246939	RXRG
9246939	RARA
9246939	VDR
9246939	TAS2R3
12860294	CDKN1B
12860294	SFN
12860294	COPS5
12860294	JUN
12860294	SSSCA1
11694378	TSHB
11694378	EGF
11694378	TG
718308	PRL
15179758	ABCB6
15179758	LGALS3
7478522	PAX8
7478522	TP53
12855015	TG
6243541	TRH
6243541	PRL
6243541	GH1
11182545	APEX1
3284499	TRH
3284499	PRL
8626855	GNG4
8626855	ASAH1
8626855	TSHB
8626855	TSHR
8626855	GTPBP1
23678037	SLC5A5
23678037	PPA1
23678037	PTTG1IP
23678037	SRC
23678037	GSTO2
16741950	P2RY1
16741950	APEX1
16741950	JUN
16741950	ATP8A2
16741950	CCND1
16741950	HSP90AA1
11773435	LTA
11773435	CYP7A1
11773435	SSR1
11773435	TMEFF2
11773437	FOXE1
11773437	RASA1
11773437	RHOA
11773437	TPO
11773437	NKX2-1
11773437	PAX8
11773437	IGLV2-8
11773437	TSHB
11773437	ACTN1
11773437	TG
12423550	TP53
12423550	BAX
17639052	TFF3
17639052	CITED1
17639052	PPARG
17639052	EGR2
17639052	TERT
17639054	PSMD9
17639054	SKP1
17639054	CDK10
17639054	SKP2
17639057	HOOK3
17639057	RET
17639057	TKT
17639056	KRT18
17639056	EGFR
17639056	SYP
17639056	NCAM1
17639056	CEACAM19
17639056	SV2A
17639056	KDR
17639056	NTRK1
17639056	GOT2
17639056	CDH1
17639056	CHGA
17639056	RET
17639056	CALCA
17639056	TXK
1483923	TP53
1483923	RNASE4
16299408	NKX2-1
16299408	TP53
16299408	TG
1463097	DES
1463097	VIM
16299404	TEP1
16299404	TERT
8949575	CD68
8949575	CD1A
8949575	LYZ
2575578	CALCA
24127282	FOXE1
15500653	LGALS3
2575577	RET
2575577	MEN1
23946782	LGALS3
6647055	TG
16959467	TSHB
16959467	TG
15118916	E2F4
15118916	E2F1
15118916	DBT
8822272	CDK4
8822272	TP53
8822272	CDKN2A
8822272	CCND2
8822272	RB1
12805663	RET
12805663	NCOA4
15816620	TEP1
15816620	TERT
2906036	CALCA
2906036	SST
3396509	FN1
17848408	BLMH
17848408	CFLAR
17848408	CASP6
17848408	CASP8
17848408	CASP9
17848408	AKT1
17848408	BCL2
17848408	BOK
17848408	BMF
17848408	BIK
18948674	BRAF
18948674	MAPK3
18948674	RAP1A
18948674	RAP1B
18948674	RHOT2
18948674	RET
18948674	TSHR
2516841	RET
2516841	TPCN1
18413286	NKX2-1
16078567	BIRC3
16078567	MALT1
11788654	INSR
11788654	IL1RN
11788654	GRB10
22236542	VIM
22236542	CDH1
22236542	KRT4
22236542	CAV1
22236542	CAV2
22236542	CAV3
17222251	RET
17222251	TP53
11327621	TRH
11327621	TXNRD2
11327621	CHNG3
11327621	TSHB
9568142	CALCA
9568142	TG
19299442	KCNIP3
19299442	FZD4
19299442	TSHR
19299442	ACKR3
2840655	MPO
2840655	TPO
15456136	BRAF
15456136	RET
15456136	TKT
15456136	PTCH1
18558592	TG
4060258	LOC100508689
4060258	CALCA
12792733	TSHR
12792733	TG
12792733	TPO
19727716	SLC5A5
19727716	CYP19A1
19727716	TP53
24341425	HBE1
24341425	TG
17174366	RASA1
17174366	ITGAV
17174366	JUN
17174366	MAP2K4
17174366	FOS
17174366	TP53
17174366	PCNA
17174366	MAPK8
16365291	RASA1
16365291	RET
16365291	KIT
16365291	BRAF
21460789	FLT1
21460789	RET
19097407	TG
3021425	TRH
17277931	SLC5A5
17277931	TGFBR2
17277931	SNORD36C
17277931	GOT2
10330938	PTH
17230570	KRT4
17230570	CALCA
17230570	TG
17230570	VIM
11421568	CHNG3
11421568	TG
9889797	RASA1
9889797	HRAS
9889797	FAM13B
9889797	ERBB2
9889797	RET
9889797	NRAS
9889797	PTCH1
11421561	HNRNPC
1554411	RASA1
1554411	HRAS
7539648	CSF3
19233213	LMOD1
19233213	DIO1
22944464	TG
6108330	GAST
6108330	GCG
6108330	CALCA
6108330	SST
6108330	SSTR1
7985086	ADCY6
7985086	PCYT1A
7985086	INS
7985086	TG
7985081	MT1A
7985081	RET
7985081	CALCA
15584614	BRAF
15584614	RASA1
15584614	PAX8
15584614	NAE1
15584614	TP53
15584614	RET
15584614	PPARG
15584614	TXK
23607201	TG
17542667	LGALS3
431034	CALCA
21702716	MTOR
21702716	PIK3CB
21702716	AKT1
21763631	TPPP
21763631	PAX8
21763631	HMGA2
21763631	PPARG
19375610	GRP
19375610	TG
21781566	RUNX3
18495537	LGALS3
22675538	BRAF
22675538	EGFR
22675538	MET
22675538	PIK3CA
22675538	AKT1
22675538	MAPK1
11092973	APC
11092973	FAP
7699210	TP53
7753555	RB1
7753555	TG
18690843	ESR1
18690843	ESRRA
18690843	ESRRB
8429201	ALPPP
8429201	CALCA
8429201	ANTXR2
8429201	MICU1
11181514	PPP5C
11181514	CSF2
16829704	DOCK11
16829704	CALCA
16829704	PTH
16753748	GAPDH
15735754	MYC
15735754	DYT10
15735754	CALM3
15735754	CAMK2G
15735754	WNT5A
15735754	GSK3B
15735754	WNT4
19291294	TNFSF13B
19291294	TNFSF13
19291294	TNFRSF13B
20844001	CTNNB1
20844001	THRB
9459633	IL2
9459633	IFNA1
20592366	NTRK1
20592366	TSHB
20592366	FUT3
20592366	TG
20592366	TPO
3275101	CD40LG
3275101	KTCN3
9459635	CD4
9459635	ACE
9459635	CD8A
9179200	SNCG
9179200	SST
9179200	SSTR1
9662590	TG
2848260	PDGFA
2848260	TG
21940753	PTK2B
21940753	AKT1
21940753	SPHK1
21940753	PKP4
21940753	PCNA
24116351	EDNRA
24116351	EDNRB
14996725	BRAF
14996725	RASSF1
14996725	RET
14996725	RASA1
8973853	TNFRSF8
20629553	MAPK9
20629553	PDGFA
20629553	RB1
20629553	KIT
20629553	PTCH1
20629553	MAP2K4
20629553	FLT3
20629553	STAT3
20629553	MAPK14
20629553	MAPK1
20629553	RET
20629553	VEGFA
20629553	MAPK8
20629554	S100A6
19167703	IL2
19072670	CCL2
22158951	NKX2-1
22158951	TG
9255147	TG
12655000	NKX2-1
12655000	HHEX
20606729	FHIT
12534318	TRH
12534318	TSHB
12534318	TG
15709206	FGFR4
15709206	RET
15709206	FGR
15709206	FGF1
15709206	TXK
12378932	RIT1
12378932	TG
18987170	CALCA
19785722	APOC1
16086077	PAX8
16086077	PPARG
18697864	BRAF
18697864	MAP2K2
9589486	CD44
15386597	LGALS3
8910032	GLB1
8910032	GNAS
12616616	TGFB1
12616616	IGF1R
12616616	BAAT
12616616	MSH3
12616616	BAX
23167807	GH1
23167807	TRH
23167807	INS
23167807	PRL
23167807	TSHB
23167807	SIX1
23167807	CALCR
23319340	PPP1R2
23319340	PKM
23319340	ALCAM
23319340	YWHAG
23319340	PGK1
23319340	APLP2
23319340	YWHAZ
23319340	SET
23319340	AXL
23319340	HNRNPK
23319340	RET
23319340	APP
20609186	TG
3337618	CEACAM19
3337618	CALCA
3337618	TG
3337618	VIM
18408891	CALCA
22586128	SCN10A
22586128	GLB1
22586128	CENPJ
22586128	PTCSC3
22586128	TPCN1
17158770	MAP2K1
17158770	TSHB
17158770	TSHR
9788632	HTC2
9788632	RPL29
11389034	CD14
11389034	ANPEP
11389034	PDGFRB
11389034	HRH4
11389034	CD19
11389034	RET
11389034	CCDC6
9140297	PTHLH
9140297	PTH
15952413	TSHB
15952413	TG
17651453	PAX8
17651453	PPARG
17651453	RHOT2
8957474	GLB1
8957474	TG
23261982	HNF4A
23261982	CDH1
23261982	LEF1
23261982	ANXA5
23261982	PKP4
23261982	WNT4
23261982	CENPJ
23261982	DKK1
8957478	TSHB
8957478	FIGF
8957478	VEGFA
8957478	TPCN1
6496401	CALCA
10923207	RASA1
10923207	TPM3
10923207	TP53
10923207	GSM1
10923207	RET
10923207	TSHR
23489940	TG
10679913	TP53
15757201	CDKN2A
2187493	TGFB1
20925599	MKI67
20925599	SLC4A1
20925599	SLC4A3
20925599	TP53
23128507	BRAF
23128507	MAPK3
23128507	PIK3CB
23128507	PPARA
23128507	RET
23128507	TXK
14715861	RXRG
14715861	RARB
14715861	RARA
23432459	CD4
23432459	CXCR3
17956162	EGFR
17956162	TP53
17956162	PTGS2
19494710	IL6
10597232	RET
10597232	NCOA4
19479016	ATP5O
19479016	TSHB
19479016	TPO
2222401	CHGA
2222401	CHR
9854684	RASA1
9854684	NUDT6
9854684	FGF2
9854684	TSHB
9854684	MET
6486615	TG
11122435	CEACAM3
11122435	LGALS3
17699848	BRAF
17699848	HIST3H3
17699848	MAGEA3
17699848	MAGEA6
17699848	FGF5
17699848	FGF7
17699848	FGFR2
17699848	MAPK3
17699848	TWF1
8652272	IL4
8652272	IL2
23316684	TG
14607854	ZNF443
14607854	PTK2B
14607854	VEGFA
14607854	TXK
10951350	RET
10951350	CALCA
12467222	CALCA
3566173	PPBP
3566173	TG
16931592	BRAF
16931592	EGFR
16931592	RHOT2
16931592	NRAS
10524572	ESAM
10524572	PECAM1
10524570	PLAU
10524570	MMS
10524570	PLG
10524570	SERPINE1
10524570	SERPINB2
19892624	LEP
12490842	FER
12490842	RET
12490842	TXK
23943066	S100B
23943066	CHGB
23943066	NCAM1
23943066	ENO2
23943066	SYP
12490845	SLC5A5
12490845	PRDX2
12490845	SLC26A4
12490845	HDAC1
12490846	RET
12490846	CALCA
12490846	TXK
22986535	PTEN
22986535	MYC
22986535	SIRT1
21516666	FGF5
21516666	EGF
21516666	IGF1
18844033	MLN
12727856	TSHR
22220168	SLC5A5
17454594	TP73
17454594	HLA-L
17454594	SUB1
17454594	CDKN2A
12114702	TPO
12114702	SOD1
8615674	PLAU
8615674	PLAUR
8615674	PLG
8615674	SERPINE1
8615674	SERPINB2
10994501	RET
10994501	PTCH1
8567111	EGFR
17614776	RET
17614776	CALCA
19562684	CASP3
19562684	CFLAR
19562684	TNFSF10
19562684	REL
19562684	RELA
19562684	BCL2
19562684	NFKB1
19562684	TNF
19562684	TNFRSF10B
23408061	CALCA
11716037	TP53
20544706	MKI67
20544706	UBE2C
20544706	PCSK2
20544706	CCND2
23542526	ARG2
23542526	DDIT3
23542526	FAM129A
23542526	STT3A
23542525	ARG2
23542525	DDIT3
23542525	FAM129A
23542525	STT3A
21424054	NKX2-1
21424054	CALCA
21424054	CD55
21424054	TG
21424054	FYN
7651932	PCNA
1657985	MTG1
1657985	SLC25A5
1657985	PCK2
1657985	CAT
2767151	TG
23822199	MAPK1
23822199	NAE1
23822199	PTPRA
23822199	AKT1
9052406	BCL2
9052406	TP53
9052406	DNTT
7745231	TPO
7745231	APBB1IP
2479559	TG
16719856	ADCY4
16719856	ADCY3
16719856	ADCY5
3511027	TG
3511027	INS-IGF2
3511027	TF
3511027	SST
3511027	EGF
7745234	IL2
16444184	TG
22865907	BRAF
22865907	RET
22865907	RASA1
23281387	IL6
23281387	IL2
23281387	CRP
2281955	VIM
2281955	ENO2
2281955	KRT4
2281955	CHGA
2281955	CALCA
2281955	TG
2281955	S100A1
1704496	HRAS
1704496	RASA1
12126151	NKX2-1
12126151	CALCA
12126151	TG
24276590	MMP9
24276590	SNAI1
14696848	TG
10757334	NKX2-1
10757334	TFF1
21520503	FN1
21520503	ACTN1
21520503	MYH10
21520503	FLNB
21520503	VIM
15899946	MCM7
15899946	TP53
15899946	MCM5
15899946	MCM6
8487055	IL2
19455388	RAPGEF5
19455388	PTH
19455388	KAT2B
19455388	TSHB
19455388	ALPP
19455388	EMP1
16868643	BRD2
16868643	PLOD1
17979564	EDA
17979564	TOC
17979564	GAST
17979564	CHGA
17979564	CALCA
17979564	SST
20133461	THBS1
20133461	FGF2
20133461	ITGAV
20133461	FIGF
19773371	RNH1
19773371	TSHB
19773371	TG
15302866	HSP90AA1
15302866	SLC5A5
15302866	RET
15302866	PTCH1
22523209	CDX2
22523209	UBTF
9192832	SHFM1
9192832	CDH1
15231697	TGFB1
15231697	PPARG
15231697	FGF5
15231697	TSHB
15231697	TNF
15231697	TXNRD2
15231697	THRB
15231697	EGF
10537118	ABCC1
10537118	ABCB1
21877933	STK11
23981603	VEGFA
10891661	RASA1
10891661	GNAS
10891661	RET
10891661	NTRK1
17445547	TNFSF11
17445547	TG
18375923	CEACAM3
18375923	CEACAM19
18375923	CALCA
12542917	TG
18235983	BRAF
18235983	RET
20614321	MUC1
20614321	VIM
20614321	DES
20614321	CD99
20614321	SLC4A3
20614321	S100B
20614321	SMN1
20614321	CD34
20614321	BCL2
20614321	SLC4A1
24176541	TG
4005800	TG
10426572	TG
19772428	RAD51
19772428	FRMD6
19772428	NBN
19772428	XRCC2
19772428	XRCC3
11746981	RET
2921231	GH1
2921231	TF
2921231	TRMT1
2921231	ALB
2921232	TF
2921232	TRMT1
2921232	INS
2921232	ALB
7511561	CALCA
7511561	TG
195473	POMC
195473	CALCA
195473	SST
6588234	PRL
6588234	TSHR
20443817	MMP14
20443817	ITGB4
20443817	RXRB
20443817	MMP1
20443817	MMP3
20443817	PLEC
10229505	PGR
10229505	KRT3
10229505	BCL2
10229505	TG
10229505	VIM
11669557	TG
21219594	PIN1
21219594	PPIL1
20502915	EMD
20502915	LGALS3
20502915	CCDC6
20502915	HBE1
20502915	THY1
18460740	LGALS3
2649018	TG
8675574	TG
8675574	SSTR1
11994357	PRKCA
11994357	DYT10
11994357	PRKCE
1507687	CALCA
24038626	C6orf15
24038626	TG
8626834	ELL
8626834	RET
15130509	RXRB
15130509	HDAC4
15130509	NRIP1
15130509	CRABP1
15130509	TAS2R3
6248326	CALCA
19276143	EGFR
19276143	TKT
10427154	ORAOV1
10427154	PTEN
10427154	APC
10427154	MET
10427154	MNG1
10427154	NTRK1
10427154	TSHR
10427154	RET
10427154	TCO
17660507	CDKN1B
17660507	CASP3
17660507	PTK2B
[truncated: 19,109 more rows]

## Sheet: PTC
ID	SYMBOL	TC	PTC	ATC	FTC	MTC
7038	TG	2775	5471	89.5	3619.38	118.375
5979	RET	2566	4915.75	121.375	641.25	237
673	BRAF	1461	2582.38	112.25	418.25	28.5
5727	PTCH1	892	1828.75	20	113.25	37.5
7252	TSHB	595	1175.38	11.875	881.25	6.75
8031	NCOA4	511	1114.75	12	63.375	5
5921	RASA1	534	914	75	276.625	43
7157	TP53	415	818.75	158.375	200.125	17.25
3958	LGALS3	387	693.25	22.25	169.625	0
3880	KRT19	353	662.25	1.5	147.875	0
5594	MAPK1	400	657.75	18.5	85.625	28.5
7253	TSHR	324	570.375	6.5	323	8.375
8030	CCDC6	319	556.625	3	27.25	4.5
4914	NTRK1	229	421.625	15.5	40.125	21.5
3046	HBE1	196	385.75	1.5	90.375	0
7080	NKX2-1	208	383.75	10.75	78.5	3.5
207	AKT1	252	371.375	23.875	93.5	11.5
7422	VEGFA	226	369	0	84.5	9
5473	PPBP	171	343.25	0	237	7
4233	MET	192	328.875	21.25	48.375	2.75
999	CDH1	177	327.375	27.25	76	0.5
7849	PAX8	196	322.625	20.75	227.5	2
796	CALCA	210	319	21	98.125	171.125
595	CCND1	166	306.125	13	49.875	1.5
7173	TPO	168	302.5	1.25	94.5	4.75
8643	PTCH2	130	302.5	2.75	9.875	0.5
7294	TXK	154	288.75	9	100.375	10.5
1956	EGFR	190	278.75	18.25	88.875	6.5
7431	VIM	122	267.875	32	14.375	6.25
3265	HRAS	155	261.125	26	84	9
22882	ZHX2	151	251	30.625	39.25	11.5
4582	MUC1	122	248.25	6.625	14.875	0
596	BCL2	122	244.75	9.75	34.75	2
4288	MKI67	110	228.375	40.5	39.75	0
53373	TPCN1	141	223	7.75	19.875	22
5111	PCNA	98	205.75	24.75	47.625	0
5468	PPARG	113	200.125	11.25	170.625	2
5595	MAPK3	127	195	23	5.25	4
2335	FN1	113	191.25	7.5	21.25	0.5
8626	TP63	92	180	7.625	47.375	3.25
5604	MAP2K1	109	176.75	8.5	4.5	0
7086	TKT	61	173	0	16	11
4214	MAP3K1	107	172.75	8	34	11.5
7424	VEGFC	96	169.25	7.75	23.25	0.5
4313	MMP2	93	166.25	0	5.125	1
4318	MMP9	95	164.625	0	13.875	0.5
6528	SLC5A5	105	158.625	7	69.375	4.5
5728	PTEN	111	158.375	24.625	76.5	5
2304	FOXE1	83	150.75	0	41	0
4893	NRAS	89	150.125	2	64.25	0
4435	CITED1	87	148.5	2	34.625	0
2064	ERBB2	95	146.75	0.25	56.75	0.25
1950	EGF	88	144.125	9	72.375	7
324	APC	79	143	0	1.25	0
6774	STAT3	69	142.75	0.25	0	4
960	CD44	75	142.75	0.5	16.375	0.25
7076	TIMP1	76	133	0	14.125	0
574447	MIR146B	70	132.25	0	27.375	0
1026	CDKN1A	77	129.75	16.5	40.5	3
2277	FIGF	80	128.25	0	19.5	0
1027	CDKN1B	71	126.25	2.75	19.625	0
5294	PIK3CG	90	125.625	17.125	33.875	6.5
4684	NCAM1	73	122.375	0	28.375	0
7040	TGFB1	73	122.25	3	53.75	8
6750	SST	72	120.875	8.25	91.25	15.75
89941	RHOT2	57	118.625	0	30.375	0
6696	SPP1	66	118.5	0.5	5.25	0
3082	HGF	57	118.125	2.5	20.125	2
7852	CXCR4	67	117	14	16.5	0
7515	XRCC1	73	116.5	0	67.5	0
4609	MYC	72	115.875	1	21.125	2
5741	PTH	55	114.25	0	27.5	1.5
6513	SLC2A1	52	111.75	0	22.625	0
5290	PIK3CA	78	105.125	28.375	50.875	0
5596	MAPK4	64	104.125	22.125	12.875	0.5
1029	CDKN2A	74	103	14	37.5	7.5
5291	PIK3CB	86	102.5	12	32.125	4
5597	MAPK6	54	99.375	0.125	12.625	0
3845	KRAS	71	98.125	1.375	36.375	4.5
51350	KRT76	41	95.375	9.25	17.75	6.25
2191	FAP	56	94.125	0.5	3.125	0
10534	SSSCA1	44	93.5	2.75	18.5	0
2026	ENO2	37	92.625	8.5	7.875	14.5
5743	PTGS2	50	92.125	2	12.5	2
55835	CENPJ	70	91.375	7.75	15.5	4.5
407006	MIR221	46	91.25	0	12	0
5465	PPARA	67	91	7.5	84.375	0
5599	MAPK8	49	90.75	4.5	10.125	3
29113	C6orf15	39	90	0.5	49.25	0
4041	LRP5	38	89.75	0	31.5	0
5329	PLAUR	40	84.125	2	16.5	0
3569	IL6	52	82.5	16	40.25	2.5
6996	TDG	48	81.5	0	44	0
5609	MAP2K7	50	81	3.5	8.875	0
4193	MDM2	41	80.5	2	36	0
920	CD4	49	79.75	4.5	33	0
3848	KRT1	48	79.5	10.75	15	0
6714	SRC	55	78.5	7.5	0	0
5328	PLAU	37	77.375	2	16.25	0
2526	FUT4	35	77.25	8.625	5.125	0
968	CD68	42	77	0	25.25	0
2324	FLT4	44	77	0	12.875	0
54474	KRT20	36	76.625	4.25	46.625	4
1803	DPP4	45	75.5	16.75	32.5	0.25
5925	RB1	28	75.125	10.5	26.25	0
7124	TNF	43	75	2	13.25	0
2099	ESR1	43	74.875	7.25	15.875	7.625
598	BCL2L1	38	73.5	0	20	0
5608	MAP2K6	44	72.5	2	0.5	0
836	CASP3	43	72	13.375	11	0
407007	MIR222	40	71.75	0	12	0
3458	IFNG	30	70.5	2	1	0
142	PARP1	40	70.25	6.375	19.5	0
5159	PDGFRB	48	68	0	23	4
3383	ICAM1	41	67.5	4.5	12.25	0.5
3479	IGF1	54	67.25	0	43	0
5155	PDGFB	28	66.5	0	3	0
857	CAV1	47	64.25	7.25	44.25	0
2321	FLT1	51	63.5	0	28.5	7
472	ATM	31	63.5	0	2	0
213	ALB	35	63	0	36.5	0
5605	MAP2K2	44	63	9	6.5	0
3091	HIF1A	31	62.5	1	3	1
581	BAX	36	62.5	7.25	12.5	0
2778	GNAS	34	62	1.25	35.5	0.5
3952	LEP	37	62	0	10	0
10848	PPP1R13L	31	62	0	48	1
1946	EFNA5	42	61.25	4.5	5	0
2597	GAPDH	35	61.25	0	21	0
925	CD8A	39	60.75	4.5	33	0
947	CD34	30	60	0	8	0
7078	TIMP3	39	57.5	0	3.5	0
5241	PGR	27	57.25	0	20.875	0
1733	DIO1	25	57.25	0.25	7	0
7200	TRH	27	57	0	41	0
56971	CEACAM19	24	56.625	8.5	7.75	19.625
5894	RAF1	24	55.5	6.375	9.875	0
1120	CHKB	26	55.5	0.5	10.75	0
4790	NFKB1	40	55.5	4.5	25.5	3
331	XIAP	30	55	0	10	0
3502	IGHG3	35	54	0	6	0
57534	MIB1	29	53.875	1	10.125	0
23085	ERC1	21	53.5	0	0	0
2247	FGF2	23	51.75	0	11.5	0
100508689	LOC100508689	28	51.5	0	7.5	0
7015	TERT	45	51.5	3.5	23	0.5
355	FAS	30	51.25	0	9.5	0
225	ABCD2	32	51.125	4.5	18.875	0
7077	TIMP2	28	50.75	0	3.375	1
11186	RASSF1	38	50.5	2	6	0
8883	NAE1	28	50.25	0	8.75	0
27087	B3GAT1	24	50	0	11.5	1.5
10585	POMT1	29	49.75	0	25.875	0
5747	PTK2	29	49.5	10.25	9.5	0
6387	CXCL12	22	49	0	3	0
6336	SCN10A	30	49	0	10	19
3852	KRT5	14	48.125	0	16.125	0
54361	WNT4	25	47.75	0	2.625	0
6648	SOD2	24	47.75	0	4.875	0
5265	SERPINA1	31	47	0	0	0
338340	MMS	25	46.75	0	12.75	0
8502	PKP4	26	46	10	10	0
5606	MAP2K3	24	46	0	0.5	0
5340	PLG	25	46	2	4.5	0
2033	EP300	27	46	0	6	0
406938	MIR146A	21	45.5	0	15	0
8743	TNFSF10	26	45.5	7	7.25	0
2475	MTOR	44	45.5	6.5	16.5	24
3553	IL1B	20	45	2	8.25	0
3630	INS	36	45	2	28.25	0
2952	GSTT1	28	44.75	0	20	0
5788	PTPRC	22	44.5	0	4	0
6647	SOD1	25	44.25	0	7.625	0
7517	XRCC3	27	44	0	25	0
7306	TYRP1	24	44	0	22.5	0
2010	EMD	29	44	0	5.25	0
3759	KCNJ2	30	44	0.5	1	0
1848	DUSP6	19	43	7	4	0
10058	ABCB6	26	42.625	14	0.5	0
632	BGLAP	22	42.25	0	33.5	0
2353	FOS	29	42.25	0.75	16.125	0
6646	SOAT1	20	41	0	0	0
87	ACTN1	29	41	4.5	9.25	4
19	ABCA1	17	41	0	20	0
3850	KRT3	18	40.625	0	18.25	0
50506	DUOX2	15	40.5	0	7	0
53905	DUOX1	15	40.5	0	7	0
3134	HLA-F	26	40.125	0	13.625	0
10841	FTCD	19	39.5	11	31	0
285	ANGPT2	32	39.5	2.5	3.5	2.5
1084	CEACAM3	14	39.25	0	4.75	8.25
6508	SLC4A3	20	39.25	0	17.75	0
4049	LTA	18	39	0	15	0
6275	S100A4	19	39	1	16.375	0
9451	EIF2AK3	15	38.875	0.125	0.125	0
3855	KRT7	21	38.375	0	31.25	0
7170	TPM3	17	38	0	0	0
5175	PECAM1	18	37.75	0	6	0
7096	TLR1	26	37.5	0	5.25	0
7001	PRDX2	17	37.5	0	0	0
23197	FAF2	24	37.5	0	1	0
4585	MUC4	28	37.5	0	2.5	0
4851	NOTCH1	28	37.5	0	7.5	0
2272	FHIT	18	37	1	27.5	0
7291	TWIST1	11	37	2.625	8.25	0
1591	CYP24A1	26	37	2	36.5	0
3851	KRT4	17	36.875	2	0	0
7430	EZR	22	36.5	0	0	0
4089	SMAD4	19	36.25	0	2.125	0
8370	HIST2H4A	17	36	0	2	0.5
51176	LEF1	21	36	0	0	0
6464	SHC1	21	36	0	0	3
4312	MMP1	20	35.75	0	6	0
406947	MIR155	26	35.5	0	0	0
983	CDK1	20	35.5	0.5	1	0
6237	RRAS	15	35.5	0	8.5	0
6521	SLC4A1	21	35.25	0	16.75	0
6080	SNORA73A	21	35.25	4.5	15.75	0
6282	S100A11	21	35.125	0.5	5	0
1734	DIO2	27	34.75	0.75	6	0.5
27	ABL2	17	34.5	0	13	0
3717	JAK2	15	34.5	0	0	0
7099	TLR4	18	34.5	0	0	0
6772	STAT1	15	34.5	0	0	0
30813	VSX1	28	34.5	2.75	9.5	0
864	RUNX3	23	34	0	0	0
1977	EIF4E	23	34	0	0.5	8.5
5154	PDGFA	24	34	0	8	0
7039	TGFA	27	33.875	0	1.625	0
2944	GSTM1	25	33.75	0	20	0
369	ARAF	13	33.5	0	0	0
3480	IGF1R	25	33	0	23.25	0
10342	TFG	10	33	0	0	0
284	ANGPT1	34	33	2.5	3.5	2.5
5715	PSMD9	14	33	0	2.5	0
6271	S100A1	19	32.875	0	0.5	0
1594	CYP27B1	22	32.5	2	22	0
7516	XRCC2	14	32	0	32	0
890	CCNA2	16	32	0	0	0
931	MS4A1	14	32	0	9	0
4320	MMP11	17	31.75	0	0.25	1
4583	MUC2	12	31.5	0	5	0
7010	TEK	30	31.5	2.5	3.5	2.5
1445	CSK	15	31.5	0	0	0
10524	KAT5	19	31	7.25	7	0
9232	PTTG1	19	31	0	11	0
1045	CDX2	13	31	0	0.25	0
4495	MT1G	21	31	0	20	0
3339	HSPG2	10	31	0	0	0
1649	DDIT3	15	31	0	19.125	0
6347	CCL2	14	31	0	1	0
260330	ALPPP	19	30.75	0	0.5	0
2720	GLB1	17	30.5	0.75	2	0.5
1236	CCR7	17	30	0	2.75	4
3930	LBR	20	30	0	4.25	0
11162	NUDT6	14	29.75	0	2.5	0
4920	ROR2	12	29.5	0	0	0
5335	PLCG1	15	29.5	0	0	0
860	RUNX2	14	29.25	0	0.5	0
406888	MIRLET7F1	11	29	0	0	0
6515	SLC2A3	14	29	0	0	0
2185	PTK2B	14	29	0	0	0
26147	PHF19	18	28.75	0	3.625	0
5268	SERPINB5	27	28.5	1	4.5	0
56994	CHPT1	15	28.5	0	0	0
5726	TAS2R38	21	28.5	0	0	0
1113	CHGA	12	28.375	0.5	1	20.875
10568	SLC34A2	20	28	0	0	0
4478	MSN	16	28	0	0	0
7057	THBS1	14	28	0	6	0
3135	HLA-G	18	28	0	0	0
8671	SLC4A4	20	28	0	0	0
1499	CTNNB1	14	27.625	0	2.125	0
1474	CST6	19	27.5	0	0	0
339390	CLEC4G	17	27.5	0.75	1.75	0.5
3627	CXCL10	10	27.5	0	1.5	0
29778	MAP2K1P1	16	27.5	0	17.5	0
1735	DIO3	20	27.5	0.5	2.5	0.5
58492	ZNF77	14	27.5	0	13	0
5054	SERPINE1	15	27.25	2	13.25	0
4846	NOS3	20	27	0	5.5	0
160728	SLC5A8	17	27	0	1.5	0
10046	MAMLD1	14	27	0	11.5	0
6439	SFTPB	22	27	0	0.5	0
1629	DBT	19	27	12.25	7	0
25802	LMOD1	17	26.75	0.25	4	0
7423	VEGFB	20	26.5	1.5	1	0.5
7052	TGM2	10	26.25	0	28.25	0
3308	HSPA4	12	26	0	0	0
9249	DHRS3	13	26	0	0	0
54206	ERRFI1	19	26	0	0.5	0
1787	TRDMT1	15	26	0	0	0
4968	OGG1	15	26	0	15	0
2065	ERBB3	17	25.75	0	7	0
2066	ERBB4	17	25.75	0	7	0
6364	CCL20	12	25.75	0	6.5	0
858	CAV2	22	25.5	4	18	0
3815	KIT	11	25.5	0	6.25	1
7011	TEP1	24	25.5	0	11.5	4
3105	HLA-A	21	25.5	0	2	0
373156	GSTK1	20	25	0	18.5	0
818	CAMK2G	8	25	0	0	0
6751	SSTR1	16	25	2.75	25.5	0
4588	MUC6	14	25	0	5	0
2309	FOXO3	15	25	0	0.5	0
7123	CLEC3B	9	25	0	5	0
808	CALM3	8	25	0	0	0
4804	NGFR	9	25	0	1	0
7097	TLR2	11	25	0	0	0
4586	MUC5AC	9	25	0	5	0
2100	ESR2	17	24.5	7.25	8.625	0
11005	SPINK5	17	24.5	0	7.25	0
1381	CRABP1	13	24.5	0	0	0
930	CD19	14	24.5	0	13.5	0
4837	NNMT	16	24.5	0.75	2.5	0.75
3039	HBA1	15	24.5	0	10.5	0
3953	LEPR	9	24.5	0	0	0
651	BMP3	14	24	0	0	0
7068	THRB	15	24	0	11.5	0
27352	SGSM3	19	24	3.5	0.5	0
3872	KRT17	7	23.875	0	12.875	0
4311	MME	15	23.75	0	5.5	0
5170	PDPK1	15	23.5	0	0	0
10401	PIAS3	12	23.5	0	0	0
5157	PDGFRL	9	23.5	0	2.5	0
5295	PIK3R1	12	23.5	0	0	0
1116	CHI3L1	19	23.5	0	0.5	0
8554	PIAS1	12	23.5	0	0	0
3791	KDR	23	23	0	14.5	8.5
6762	ST3	8	23	0	20.75	0
780915	CHNG3	12	23	0	23	0
1385	CREB1	14	23	0	0	0
842	CASP9	15	23	0	0	0
54386	TERF2IP	10	22.75	0	0.25	0
5460	POU5F1	24	22.75	14.5	5.75	5
682	BSG	10	22.75	16.75	22.75	0
3576	IL8	10	22.75	0	1.25	0
2187	FANCB	12	22.5	0	2	0
3385	ICAM3	15	22.5	0	0	0
64421	DCLRE1C	15	22.5	0	0	0
7381	UQCRB	16	22.5	0	0.5	0
4982	TNFRSF11B	12	22.5	0	22.5	0
100124696	TEC	15	22.5	0	0	0
3126	HLA-DRB4	15	22.5	0	0	0
7175	TPR	8	22	0	0	0
54205	CYCS	16	22	7.25	0.25	0
1612	DAPK1	15	22	0	1.5	0
998	CDC42	11	22	0	0	0
5601	MAPK9	9	22	0	0	2
1028	CDKN1C	14	22	0	13.5	0
10178	TENM1	15	21.625	0	0.5	0
4322	MMP13	18	21.5	0	0	0
10630	PDPN	11	21.5	0	12	0
4830	NME1	12	21.5	1.5	16.25	1.5
9547	CXCL14	11	21.5	0	0	0
8091	HMGA2	10	21.25	1	3.375	0
7018	TF	15	21.25	0.25	2.75	0
4152	MBD1	7	21.25	2.5	2.5	0.25
2050	EPHB4	8	21	0	7	0
780	DDR1	15	21	0	0	6.5
6794	STK11	9	20.75	0	1.25	0
3084	NRG1	12	20.75	0	12	0
8850	KAT2B	6	20.75	0	0.875	0.25
308	ANXA5	11	20.75	0	14.5	0
3558	IL2	11	20.5	0	14	0
54739	XAF1	12	20.5	0	0	0
51592	TRIM33	12	20.5	0	0.5	0
4087	SMAD2	14	20.5	0	0.5	0
1969	EPHA2	10	20.5	0	15.5	0
3172	HNF4A	10	20.5	0	0	0
23705	CADM1	6	20.5	0.25	1	0
25797	QPCT	12	20.5	0.5	1	0
56034	PDGFC	9	20.25	4.625	14.375	0
8277	TKTL1	10	20.25	0	4.75	0
9076	CLDN1	16	20	0	2.25	1
3556	IL1RAP	10	20	0	0	0
8600	TNFSF11	14	20	0	20	0
238	ALK	12	20	4.5	0	0
257202	GPX6	11	20	0	0	0
1508	CTSB	13	20	0	1	0.5
2147	F2	16	20	0.5	13.5	0
5002	SLC22A18	7	20	0	1	0
861	RUNX1	8	20	0	0	0
3290	HSD11B1	14	20	0	20	0
5829	PXN	7	20	0	0	0
8178	ELL	15	20	0	0	11.5
6277	S100A6	11	19.75	0	3.75	0
9536	PTGES	10	19.625	0	0	0
3939	LDHA	9	19.5	0	5.5	0
3283	HSD3B1	9	19.5	0	10.5	0
847	CAT	10	19.5	0	0	0
1119	CHKA	11	19.5	0	11.5	0
50943	FOXP3	11	19.5	0	0	0
51013	EXOSC1	9	19.5	0	0	0
6285	S100B	9	19.375	0	3.375	0
5264	PHYH	10	19.25	0	0.75	0.5
9950	GOLGA5	13	19.25	0	0.5	0
5337	PLD1	10	19.25	0.25	0	0
5338	PLD2	10	19.25	0.25	0	0
3123	HLA-DRB1	13	19.125	0	6.125	0
4325	MMP16	15	19	0	0.75	0
2810	SFN	7	19	3	19.5	0
7189	TRAF6	8	19	0	2	0
22934	RPIA	9	19	0	0	4
7033	TFF3	15	19	0	16.75	0
6934	TCF7L2	11	19	0	1	0
7156	TOP3A	4	19	0	0	0
6050	RNH1	8	19	0	19	0
1154	CISH	8	19	0	19	0
8312	AXIN1	14	19	0	1	0
1022	CDK7	12	19	0	14.25	0.5
7043	TGFB3	11	18.5	0	0	0
6753	SSTR3	12	18.5	2.75	19	0
6366	CCL21	11	18.5	0	0.75	4
57007	ACKR3	11	18.5	0	0	0
4088	SMAD3	12	18.5	0	0.5	0
167359	NIM1	13	18.5	0	2	0
5906	RAP1A	9	18.5	0	9.625	0
8651	SOCS1	9	18.5	0	0	0
111	ADCY5	15	18.5	8	8.5	3
3481	IGF2	16	18.5	0	19.5	0
7112	TMPO	13	18.25	0	6.5	0.5
2549	GAB1	8	18	0	0.5	1
1232	CCR3	9	18	0	2	0
2048	EPHB2	13	18	0	0	0
929	CD14	11	18	0	13.5	0
3586	IL10	9	18	0	0	0
835	CASP2	12	18	0	0	0
5763	PTMS	5	18	0	0	0
1398	CRK	5	18	0	0.5	0
1890	TYMP	8	18	0	9	3
23583	SMUG1	9	18	0	18	0
6657	SOX2	20	17.5	23.5	0.5	0
3342	HTC2	12	17.5	0	17	0
25	ABL1	11	17.5	0	5	0
5879	RAC1	10	17.5	0	0	0
7421	VDR	13	17.5	2	7	0
816	CAMK2B	6	17.25	0	10.25	0
4140	MARK3	10	17	0	19.125	0
1889	ECE1	7	17	0	0	0
3703	STT3A	10	17	0	19.125	0
8795	TNFRSF10B	10	17	0	7.25	0
79158	GNPTAB	14	17	0	0	0
29115	SAP30BP	8	17	0	17	0
28804	IGLV3-9	10	17	0	0	0
27241	BBS9	16	17	1.5	1	0.5
384	ARG2	10	17	0	19.125	0
4843	NOS2	15	17	2	4	2
2175	FANCA	11	17	0	10	0
116496	FAM129A	10	17	0	19.125	0
6928	HNF1B	11	16.875	0	2.125	0
30968	STOML2	13	16.5	0	0.5	0
1002	CDH4	10	16.5	0	0	0
5893	RAD52	10	16.5	0	10	0
282808	RAB40AL	10	16.5	0	1	0
9399	STOML1	13	16.5	0	0.5	0
112476	PRRT2	8	16.5	0	0	0
3169	FOXA1	11	16.5	0	0	0
2101	ESRRA	11	16.5	7.25	7	0
5888	RAD51	10	16.5	0	10	0
5367	PMCH	5	16.5	0	0	0
143662	MUC15	14	16.5	0	0	0
7132	TNFRSF1A	9	16.5	0	0	0
55619	DOCK10	10	16	0.5	1	0
3559	IL2RA	9	16	4.5	8.25	0
1490	CTGF	5	16	0	0	0
7048	TGFBR2	13	16	0	0	0
84376	HOOK3	4	16	0	0	0
27349	MCAT	10	16	0	6.5	0
81501	DCSTAMP	14	16	0	0	0
29842	TFCP2L1	14	16	0	0	0
29952	DPP7	10	16	0.5	1	0
1311	COMP	14	16	0	0	0
367	AR	16	16	0	10	0
55554	KLK15	10	16	0.5	1	0
572	BAD	12	16	0	0	0
3725	JUN	9	16	2.75	14	6
5650	KLK7	14	16	0	0	0
4753	NELL2	10	16	0.5	1	0
7476	WNT7A	10	16	0.5	1	0
8317	CDC7	10	16	0.5	1	0
1869	E2F1	8	16	5	0.5	0
1843	DUSP1	10	16	0.5	1	0
57060	PCBP4	10	16	0.5	1	0
10894	LYVE1	14	16	0	0	0
839	CASP6	5	16	0	0	0
3170	FOXA2	14	16	0	0	0
1893	ECM1	10	16	0.5	1	0
7158	TP53BP1	9	15.75	0	4.5	0
11146	GLMN	14	15.75	0	3.5	10
5266	PI3	14	15.5	0	4.5	0
6932	TCF7	11	15.5	0	0	0
1495	CTNNA1	9	15.5	0	8	0
4763	NF1	5	15.5	0	4.5	6
8771	TNFRSF6B	7	15.5	0	0	0
1301	COL11A1	9	15.5	0	0	0
1080	CFTR	9	15.5	0	0	0
406954	MIR181A2	8	15.5	0	10.5	0
407056	MIR99B	8	15.5	0	10.5	0
2937	GSS	6	15.5	0	4.5	0
3164	NR4A1	6	15.5	0	0	0
9134	CCNE2	14	15.5	13	1.5	0
7471	WNT1	11	15.5	0	0	0
768	CA9	8	15.5	0	0	0
7343	UBTF	5	15.5	0	0	0
494324	MIR375	8	15.5	0	10.5	0
80331	DNAJC5	9	15.5	0	0	0
8131	NPRL3	11	15.5	0	0	0
5172	SLC26A4	10	15.5	0	12.5	0
27319	BHLHE22	12	15.25	0	7	0
4760	NEUROD1	12	15.25	0	7	0
120227	CYP2R1	9	15	0	15	0
407015	MIR26A1	6	15	0	0	0
6752	SSTR2	11	15	2.75	10.5	0
427	ASAH1	4	15	0	15	0
80155	NAA15	7	15	2.5	0	0
1432	MAPK14	8	15	0	0	0
6403	SELP	10	15	0	0	0
3440	IFNA2	6	15	0	15	0
4000	LMNA	11	15	0	3	0
2523	FUT1	8	15	0	0	0
5091	PC	6	15	0.5	5.875	0
1164	CKS2	6	15	0	0	0
55124	PIWIL2	7	15	0	0	0
891	CCNB1	6	15	0	0	0
1674	DES	5	15	0	1.25	0
4331	MNAT1	7	15	2.5	0	0
754	PTTG1IP	9	15	0	8	0
406887	MIRLET7E	10	14.5	0	0	0
54738	FEV	12	14.5	0	14.5	6
55729	ATF7IP	11	14.5	0	14.5	0
2260	FGFR1	9	14.5	0	9	0
4192	MDK	11	14.5	0	0.5	0
442893	MIR151A	10	14.5	0	0	0
6503	SLA	8	14.5	0	0	0
84823	LMNB2	8	14.5	0	1	0
6755	SSTR5	13	14.5	2.75	15	0
406930	MIR138-2	10	14.5	0	0	0
8796	SCEL	11	14.5	0	0.5	0
84525	HOPX	10	14.5	0	6.5	0
407035	MIR31	10	14.5	0	0	0
406920	MIR130B	10	14.5	0	0	0
5396	PRRX1	10	14.5	0	0	0
3315	HSPB1	6	14.5	0	0	0
5555	PRH2	8	14.5	0	15.5	0
7991	TUSC3	11	14.5	0	0.5	0
2069	EREG	8	14.5	0	15.5	0
8082	SSPN	6	14.5	0	0	0
83856	FSD1L	10	14.5	0	0	0
5156	PDGFRA	13	14.5	0	4	0
7295	TXN	10	14.5	0	0	0
3856	KRT8	6	14.5	0	0.125	0
407041	MIR34B	10	14.5	0	0	0
3990	LIPC	6	14.25	0	8	0
51306	FAM13B	9	14	0.25	0	0
5915	RARB	7	14	0.5	14.5	0
4172	MCM3	10	14	0	4.5	0
1277	COL1A1	5	14	0	0	0
3113	HLA-DPA1	5	14	0	0	0
8805	TRIM24	5	14	0	0	0
1437	CSF2	9	14	2	0	1
6046	BRD2	6	14	0	14	0
196	AHR	5	14	0	0	0
12	SERPINA3	10	14	0	0	0
2752	GLUL	4	14	0	14	0
54360	CYTL1	5	14	0	0	0
3491	CYR61	5	14	0	0	0
23468	CBX5	5	14	0	0	0
10121	ACTR1A	10	14	0	0	0
2932	GSK3B	9	14	0	0	0
2933	GSM1	4	14	0	14	0
10987	COPS5	6	14	2.75	5	0
1741	DLG3	5	14	0	0	0
5293	PIK3CD	10	14	0	6.875	0
1536	CYBB	5	14	0	0	0
3033	HADH	7	14	0	0	0
2770	GNAI1	4	14	0	14	0
168507	PKD1L1	5	14	0	0	0
3683	ITGAL	5	13.75	0	4.25	0
94025	MUC16	8	13.75	1	3	2
3145	HMBS	9	13.5	0	13.5	0
3554	IL1R1	7	13.5	0	0	0
1906	EDN1	13	13.5	0	0	0
5795	PTPRJ	9	13.5	0	0	0
744	MPPED2	7	13.5	0	0	0
4501	MT1X	13	13.5	0	14.25	0
2012	EMP1	5	13.5	0	0	0
942	CD86	11	13.5	0	9.5	0
3121	HLA-DQB3	10	13.5	0	0	0
2658	GDF2	7	13.5	0	0	0
5052	PRDX1	8	13.5	0	1.25	0
3106	HLA-B	10	13.5	0	0	0
2046	EPHA8	5	13.5	0	0	0
5160	PDHA1	9	13.5	0	13.5	0
6916	TBXAS1	9	13.25	0	0	0
5740	PTGIS	9	13.25	0	0	0
2072	ERCC4	9	13	0	13	0
3589	IL11	10	13	0	0	0
79917	MAGIX	7	13	0	0	0
9168	TMSB10	6	13	2	2	0
4221	MEN1	5	13	0	0	0
80725	SRCIN1	10	13	0	0	0
3590	IL11RA	10	13	0	0	0
5037	PEBP1	4	13	0	0	0
3219	HOXB9	7	13	0	0	0
972	CD74	12	13	0	13.5	0
66008	TRAK2	6	13	2	2	0
1401	CRP	5	13	0	13	0
2067	ERCC1	9	13	0	13	0
921	CD5	6	13	0	0	0
23189	KANK1	11	13	2.75	5	0
8637	EIF4EBP3	6	13	2	2	0
3643	INSR	12	13	0	6.875	0
2073	ERCC5	9	13	0	13	0
2074	ERCC6	9	13	0	13	0
3959	LGALS3BP	7	13	0	1	0
11214	AKAP13	6	13	2	2	0
2922	GRP	7	13	0	0	0
59340	HRH4	7	13	0	0	0
473	RERE	5	13	0	0	0
5914	RARA	9	12.5	0.5	5.5	0
5133	PDCD1	7	12.5	0	0	0
220972	MARCH8	7	12.5	0	0	0
939	CD27	7	12.5	0	0	0
5300	PIN1	8	12.5	0	0.5	1.5
8161	COIL	5	12.5	0	0	0
794	CALB2	11	12.5	0	0	0
6667	SP1	5	12.5	0	4.5	6
240	ALOX5	7	12.5	0	0	0
3397	ID1	9	12.5	0	0.25	0
2059	EPS8	11	12.5	0	0	0
5108	PCM1	5	12.5	0	0	0
406991	MIR21	7	12.5	0	0	0
6965	TRG	7	12.5	0	0	0
51645	PPIL1	8	12.5	0	0.5	1.5
4520	MTF1	10	12.5	0	0	0
5058	PAK1	5	12.5	0	0	0
10263	CDK2AP2	9	12.5	0	12	0
898	CCNE1	8	12.5	0	12.5	0
351	APP	7	12.5	0	0	0
5908	RAP1B	5	12.5	0	0	0
4485	MST1	7	12.5	0	0	0
726	CAPN5	5	12.5	0	0	0
56946	C11orf30	5	12.5	0	0	0
25937	WWTR1	7	12.5	0	0	0
6722	SRF	8	12.25	0.75	0.625	0
613	BCR	3	12.25	0	5	0
317	APAF1	6	12.25	16.75	12.25	0
5918	RARRES1	6	12	0	12	0
6194	RPS6	14	12	0	0.5	12.5
1018	CDK3	4	12	0	0	0
64170	CARD9	6	12	0	12	0
255743	NPNT	6	12	0	0	0
55717	WDR11	11	12	0	2	0
5987	TRIM27	3	12	0	2	0
859	CAV3	8	12	2	0	0
6615	SNAI1	4	12	0	0	0
27342	RABGEF1	3	12	0	0.5	0
1305	COL13A1	4	12	0	0	0
406984	MIR200B	4	12	0	12	0
83943	IMMP2L	6	12	0	12	0
2305	FOXM1	11	12	0	0	0
11082	ESM1	4	12	0	0	0
9761	MLEC	6	12	0	0	0
23552	CDK20	3	12	0	0.5	0
2889	RAPGEF1	3	12	0	0.5	0
2939	GSTA2	9	12	0	12	0
9332	CD163	9	12	0	0	0
6621	SNAPC4	6	12	0	12	0
8712	PAGE1	4	12	0	0	0
10050	SLC17A4	6	12	0	0	0
79870	BAALC	4	12	0	0	0
7296	TXNRD1	4	12	0	0	0
2966	GTF2H2	3	12	0	0.5	0
696	BTN1A1	10	12	0	0	0
2990	GUSB	6	12	0	0	0
6517	SLC2A4	4	12	0	0	0
100886964	PTCSC3	6	12	0	0	0
6422	SFRP1	4	12	0	0	0
9569	GTF2IRD1	6	12	0	11.25	0
10859	LILRB1	4	12	0	12	0
3735	KARS	2	12	0	6	0
93659	CGB5	2	12	0	6	0
909	CD1A	6	11.75	0	10	0
3626	INHBC	9	11.75	11.5	0.25	0
10202	DHRS2	6	11.5	0	7.5	0
1493	CTLA4	7	11.5	0	4	0
6756	SSX1	10	11.5	0	0	0
916	CD3E	7	11.5	0	4	0
2158	F9	9	11.5	0	0	0
51278	IER5	8	11.5	0	0.5	0
7857	SCG2	5	11.5	0	0.5	0
6855	SYP	5	11.5	0	0.5	0
11281	POU6F2	4	11.5	0	0	0
10014	HDAC5	5	11.5	0	0	0
5213	PFKM	10	11.5	0	0	0
220064	ORAOV1	5	11.5	0	0	0
7067	THRA	8	11.5	0	11.5	0
7063	THM	8	11.5	0	7	0
4888	NPY6R	10	11.5	0	0	0
50616	IL22	9	11.5	0	0	0
25953	PNKD	6	11.5	0	0	0
2638	GC	6	11.5	0	0	0
7201	TRHR	8	11.5	0	11.5	0
356	FASLG	4	11.5	0	0	0
4333	MNG1	5	11.5	0	0	0
3280	HES1	9	11.5	0	1	0
50975	TCO	5	11.5	0	0	0
9262	STK17B	6	11.5	0	0	0
759	CA1	5	11.5	0	0	0
10671	DCTN6	9	11.5	0	0	0
3309	HSPA5	6	11.5	0	0	0
58985	IL22RA1	9	11.5	0	0	0
23210	JMJD6	10	11.5	0	0	0
3146	HMGB1	4	11.25	0	0	0
4814	NINJ1	4	11.25	0	0	0
5714	PSMD8	4	11.25	0	0	0
3732	CD82	3	11.25	0	0	0
28987	NOB1	4	11.25	0	0	0
23410	SIRT3	5	11.125	0	10.125	0
10135	NAMPT	5	11.125	0	10.125	0
727897	MUC5B	9	11	0	0	0
574411	MIR451A	5	11	0	0	0
80774	LIMD2	5	11	0	0	0
100422910	MIR2861	5	11	0	0	0
9021	SOCS3	3	11	0	0	0
4536	ND2	3	11	0	0	0
9060	PAPSS2	5	11	0	0	0
574455	MIR193B	5	11	0	0	0
170392	OIT3	3	11	0	0	0
6890	TAP1	3	11	0	0	0
4613	MYCN	5	11	0	0	0
943	TNFRSF8	17	11	6	9.25	8.5
57447	NDRG2	5	11	0	0	0
4261	CIITA	3	11	0	0	0
7070	THY1	5	11	0	0	0
3417	IDH1	11	11	0	0	0
9568	GABBR2	5	11	0	0	0
84632	AFAP1L2	6	11	0	0	0
4436	MSH2	8	11	0	0	0
55450	CAMK2N1	5	11	0	0	0
5698	PSMB9	3	11	0	0	0
94234	FOXQ1	3	11	0	0	0
1004	CDH6	3	11	0	0	0
5890	RAD51B	5	11	0	11	0
8470	SORBS2	5	11	0	0	0
6745	SSR1	5	11	0	0	0
203	AK1	5	11	0	0	0
5892	RAD51D	5	11	0	0	0
57446	NDRG3	5	11	0	0	0
3659	IRF1	3	11	0	0	0
100302234	MIR664	5	11	0	0	0
10397	NDRG1	5	11	0	0	0
65009	NDRG4	5	11	0	0	0
4292	MLH1	8	11	0	0	0
5970	RELA	6	11	0	0	0
5610	EIF2AK2	3	11	0	0	0
27018	NGFRAP1	5	11	0	0	0
3726	JUNB	3	11	0	0	0
967	CD63	6	11	0	0	0
4938	OAS1	3	11	0	0	0
3486	IGFBP3	9	11	0	11	0
7475	WNT6	10	11	0	0	0
27295	PDLIM3	5	11	0	0	0
56259	CTNNBL1	10	11	0	0	0
287	ANK2	5	11	0	0	0
7433	VIPR1	4	11	0	0	0
406891	MIRLET7I	5	11	0	0	0
29951	PDZRN4	5	11	0	0	0
5721	PSME2	3	11	0	0	0
2634	GBP2	3	11	0	0	0
10519	CIB1	5	10.5	0	0	0
7044	LEFTY2	7	10.5	0	0	0
55907	CMAS	12	10.5	14	0.5	0
3673	ITGA2	5	10.5	0	0	0
51573	GDE1	5	10.5	0	0	0
693198	MIR613	5	10.5	0	0	0
6662	SOX9	12	10.5	14	0.5	0
10205	MPZL2	9	10.5	0	0.25	1
7916	PRRC2A	12	10.5	14	0.5	0
2057	EPOR	7	10.5	0	0	0
2056	EPO	7	10.5	0	0	0
154141	MBOAT1	7	10.5	0	10.5	0
4001	LMNB1	8	10.5	0	3	0
216	ALDH1A1	12	10.5	14	0.5	0
57522	SRGAP1	5	10.5	0	0	0
3654	IRAK1	5	10.5	0	0	0
80142	PTGES2	6	10.5	0	0	0
2242	FES	5	10.5	0	0	0
7457	WBS2	7	10.5	0	10.5	0
10989	IMMT	10	10.5	0	10.5	0
9961	MVP	12	10.5	14	0.5	0
2249	FGF4	5	10.5	0	10.5	0
10253	SPRY2	6	10.5	0	0	0
6059	ABCE1	5	10.5	0	0	0
10189	ALYREF	7	10.5	0	10.5	0
8842	PROM1	12	10.5	14	0.5	0
84133	ZNRF3	5	10.5	0	0	0
4363	ABCC1	12	10.5	14	0.5	0
30816	ERVW-1	8	10.5	0	3	0
9429	ABCG2	12	10.5	14	0.5	0
5261	PHKG2	7	10.25	0	0	0
3204	HOXA7	7	10.25	0	0	0
6474	SHOX2	7	10.25	0	0	0
30012	TLX3	7	10.25	0	0	0
6443	SGCB	4	10.25	4.625	14.375	0
5458	POU4F2	7	10.25	0	0	0
8356	HIST1H3J	7	10.25	0	0	0
5744	PTHLH	2	10.25	0	0	0
1366	CLDN7	5	10.25	0	8.375	0
27122	DKK3	9	10	0	0	0
196883	ADCY4	3	10	0	10	0
10142	AKAP9	4	10	0	0	0
2619	GAS1	7	10	0	0	0
686	BTD	3	10	0	0.125	0
7251	TSG101	5	10	0	0	0
407040	MIR34A	7	10	0	0	0
6787	NEK4	4	10	0.5	0.875	0
6788	STK3	6	10	0	0.5	0
2837	UTS2R	10	10	0	0.5	0
2051	EPHB6	7	10	0	2	0
80310	PDGFD	5	10	0	0	0
329	BIRC2	4	10	0	10	0
5243	ABCB1	5	10	0	10	0
54842	MFSD6	3	10	0	0	0
50818	DYT10	3	10	0	10	0
773	CACNA1A	3	10	0	0.5	0
5327	PLAT	5	10	2	4	0
4602	MYB	3	10	0	10	0
5055	SERPINB2	5	10	2	4	0
3688	ITGB1	8	10	0	0.75	4
6416	MAP2K4	6	10	0	4.5	0
302	ANXA2	4	10	0	0	0
7270	TTF1	5	10	0	0	0
4691	NCL	5	10	0	0	0
6789	STK4	6	10	0	0.5	0
5569	PKIA	4	9.75	0	0.25	0
112	ADCY6	4	9.75	0	0.25	0
7979	SHFM1	5	9.75	0	9.75	0
3858	KRT10	4	9.625	0	7	0
3868	KRT16	4	9.625	0	7	0
2919	CXCL1	4	9.5	0	0.5	0
10333	TLR6	6	9.5	0	0	0
5075	PAX1	9	9.5	0	0	0
4036	LRP2	5	9.5	0	0	0
5315	PKM	9	9.5	0	0	0
9875	URB1	4	9.5	0	0	0
26136	TES	4	9.5	0	0	0
2629	GBA	4	9.5	0	0	0
328	APEX1	7	9.5	0	9.5	0
81793	TLR10	6	9.5	0	0	0
2521	FUS	6	9.5	0	0	0
22924	MAPRE3	8	9.5	0	0.5	0
3949	LDLR	4	9.5	0	9.5	0
311	ANXA11	5	9.5	0	0	0
5321	PLA2G4A	6	9.5	0	0	0
25949	SYF2	7	9.5	0	0	0
6950	TCP1	8	9.5	2.75	9.5	0
2104	ESRRG	7	9.5	0	0	0
9180	OSMR	5	9.5	0	0	0
7472	WNT2	7	9.5	0	7.5	0
286494	BRAFP1	4	9.5	0.25	0	0
5603	MAPK13	6	9.5	0	0	0
306	ANXA3	5	9.5	0	0	0
64798	DEPTOR	7	9.5	0	9.5	0
10758	TRAF3IP2	8	9.5	2.75	9.5	0
29126	CD274	5	9.5	0	9	0
2644	GCHFR	8	9.5	2.75	9.5	0
9212	AURKB	9	9.5	0	9.5	0
3861	KRT14	3	9.25	0	10.25	0
3860	KRT13	3	9.25	0	10.25	0
64127	NOD2	6	9.25	0	0.75	0.5
6242	RTKN	4	9.25	0	0.25	0
3713	IVL	3	9.25	0	10.25	0
3827	KNG1	3	9.25	0	10.25	0
23598	PATZ1	4	9.125	2.5	9.125	0
10399	GNB2L1	5	9.125	0.125	0.125	0
9071	CLDN10	4	9	0	9.5	0
341	APOC1	8	9	0	0	0
7047	TGM4	6	9	0	9	0
7046	TGFBR1	8	9	0	0	0
3004	GZMM	2	9	0	2	0
6195	RPS6KA1	4	9	0	0	0
1014	CDH16	5	9	0	0	0
1846	DUSP4	5	9	0	0	0
1633	DCK	4	9	0	0	3
10249	GLYAT	4	9	0	0	0
841	CASP8	7	9	0	0	0
5538	PPT1	3	9	0	0	0
797	CALCB	2	9	8.5	0.25	0
9567	GTPBP1	6	9	0	0.5	0
8205	TAM	6	9	0	0	0
6286	S100P	2	9	8.5	0.25	0
10493	VAT1	5	9	0	0	0
51455	REV1	7	9	0	0	0
26268	FBXO9	5	9	0	0	0
5104	SERPINA5	5	9	0	0	0
134	ADORA1	5	9	0	0	0
4490	MT1B	4	9	0	0	0
7074	TIAM1	6	9	0	0	0
1589	CYP21A2	4	9	0	0	0
1586	CYP17A1	4	9	0	0	0
1584	CYP11B1	4	9	0	0	0
728695	SPANXB1	5	9	0	9	9
2969	GTF2I	3	9	0	8.75	0
3489	IGFBP6	4	9	0	9.5	0
64283	ARHGEF28	6	9	0	0	0
2776	GNAQ	6	9	0	0.5	0
7083	TK1	4	9	0	0	3
348654	GEN1	6	9	0	0	0
1117	CHI3L2	8	9	0	0	0
4092	SMAD7	4	9	0	0.5	0
2582	GALE	10	9	2	3	0
55536	CDCA7L	4	8.75	2.5	2.5	0
64065	PERP	5	8.75	0	8.5	0
10282	BET1	6	8.75	0	0	0
1269	CNR2	7	8.5	0	1	0.5
2315	MLANA	6	8.5	0	0	0
597	BCL2A1	7	8.5	0	8.5	0
6382	SDC1	6	8.5	0	0	0
339256	NOS2P3	7	8.5	2	4	2
5982	RFC2	4	8.5	0	0	0
1513	CTSK	6	8.5	0	8.5	0
57379	AICDA	7	8.5	0	0	0
55783	CMTR2	3	8.5	0	17.125	0
2869	GRK5	7	8.5	0	8.5	0
2670	GFAP	6	8.5	0	0	0
5927	KDM5A	6	8.5	0	0	0
23028	KDM1A	6	8.5	0	0	0
7186	TRAF2	3	8.5	0	2	0
2717	GLA	3	8.5	0	0	0
10767	HBS1L	6	8.5	0	1.625	0
5387	PMS2P3	4	8.5	0	0	0
406966	MIR191	6	8.5	0.5	15.25	0
5896	RAG1	7	8.5	0	0	0
5897	RAG2	7	8.5	0	0	0
28776	IGLV7-43	6	8.5	0	0	0
1365	CLDN3	4	8.5	0	0	0
57110	HRASLS	6	8.5	0	8	0
594857	NPS	3	8.5	0	0	0
1021	CDK6	6	8.5	0.5	15.25	0
9170	LPAR2	6	8.5	0	8	0
7448	VTN	6	8.5	0.5	15.25	0
1902	LPAR1	6	8.5	0	8	0
1211	CLTA	6	8.5	0	0	0
441263	DTX2P1-UPK3BP1-PMS2P11	4	8.5	0	0	0
5383	PMS2P5	4	8.5	0	0	0
9398	CD101	6	8.5	0	0	0
28811	IGLV2-33	6	8.5	0	0	0
59081	MNG2	6	8.5	0	1.625	0
150094	SIK1	6	8.5	0.5	15.25	0
51374	ATRAID	5	8.5	0	0	0
6010	RHO	7	8.5	0	8.5	0
4807	NHLH1	6	8.5	0	0.25	0
4963	OFC1	7	8.5	0	1	0.5
7082	TJP1	4	8.5	0	0	0
136319	MTPN	6	8.5	0	0	0
6420	SF	8	8.5	0	1.5	1
3500	IGHG1	7	8.5	0	0	0
2250	FGF5	6	8.5	0	9	0
9031	BAZ1B	4	8.5	0	0	0
9141	PDCD5	5	8.5	0	0	0
3321	IGSF3	6	8.5	0	0	0
156	ADRBK1	7	8.5	0	8.5	0
6041	RNASEL	6	8.5	0	0	0
5737	PTGFR	9	8.5	0	4	0
1364	CLDN4	4	8.5	0	0	0
7461	CLIP2	4	8.5	0	0	0
3921	RPSA	3	8.25	2	16.25	0
3064	HTT	5	8.25	0	2.625	0
4881	NPR1	3	8.25	2	16.25	0
134637	ADAT2	3	8.25	2	16.25	0
4194	MDM4	4	8	1	0	0
1847	DUSP5	5	8	0	0	0
79594	MUL1	6	8	0	0	0
8945	BTRC	6	8	0	0	0
50488	MINK1	7	8	0	0.5	0
5079	PAX5	2	8	0	0	0
7450	VWF	2	8	0	0	0
6598	SMARCB1	3	8	4.5	0.5	0
650	BMP2	1	8	0	0	0
54802	TRIT1	3	8	0	8	0
389434	IYD	7	8	0	0	0
10970	CKAP4	4	8	0	0	0
53827	FXYD5	3	8	0	0	0
6258	RXRG	7	8	0	0	0
7020	TFAP2A	3	8	0	0	0
5873	RAB27A	3	8	0	0	0
7299	TYR	6	8	0	8	0
3439	IFNA1	7	8	0	4	0
1978	EIF4EBP1	7	8	0	0.5	8.5
4897	NRCAM	5	8	0	0	0
4803	NGF	2	8	0	0	0
347902	AMIGO2	2	8	0	0	0
50944	SHANK1	6	8	0	8	0
1801	DPH1	6	8	0	8	0
3875	KRT18	1	7.75	0	5.875	0
7298	TYMS	5	7.75	0	3.5	0.5
1806	DPYD	5	7.75	0	3.5	0.5
31	ACACA	6	7.5	0	0	0
1056	CEL	8	7.5	0	7.5	7
948	CD36	4	7.5	0	0	0
135	ADORA2A	4	7.5	0	6.5	0
4798	NFRKB	6	7.5	0	0	0
974	CD79B	4	7.5	0	0	0
10746	MAP3K2	7	7.5	6.5	6.5	0
1030	CDKN2B	6	7.5	1	3	7.5
5564	PRKAB1	6	7.5	0	0	0
5562	PRKAA1	6	7.5	0	0	0
2678	GGT1	8	7.5	0	4.5	0
9261	MAPKAPK2	8	7.5	0	7.5	7
8828	NRP2	6	7.5	0	0	0
6693	SPN	4	7.5	0	0	0
3384	ICAM2	3	7.25	0	5.5	0
4316	MMP7	3	7.25	0	0	0
1235	CCR6	3	7.25	0	5.5	0
1636	ACE	3	7.25	0	0	0
11315	PARK7	4	7	0	0	0
1791	DNTT	5	7	2	0	2
2852	GPER1	7	7	0	7	0
2318	FLNC	4	7	0	0	0
301	ANXA1	4	7	0	0	0
335	APOA1	4	7	0	0	0
28888	IGKV2D-18	6	7	0	7	0
4317	MMP8	4	7	0	0.75	0
27040	LAT	4	7	0	1.75	0
5078	PAX4	6	7	2	4	0
22797	TFEC	3	7	0	1	0
7276	TTR	4	7	0	0	0
1509	CTSD	7	7	0	7	0
4323	MMP14	4	7	0	0.75	0
10404	CPQ	3	7	0	7	0
25913	POT1	3	7	0	0	0
3233	HOXD4	6	7	0	7	0
1613	DAPK3	6	7	0	1	0
26277	TINF2	3	7	0	0	0
3945	LDHB	4	7	0	0	0
2433	FRA10C	4	7	0	0	0
2437	FRA10G	4	7	0	0	0
65057	ACD	3	7	0	0	0
2495	FTH1	4	7	0	0	0
1072	CFL1	4	7	0	0	0
7014	TERF2	3	7	0	0	0
7012	TERC	3	7	0	0	0
7013	TERF1	3	7	0	0	0
11076	TPPP	9	7	1	19	0
4091	SMAD6	5	7	0	0	0
50945	TBX22	6	7	2	4	0
3728	JUP	5	7	0	8	0
113130	CDCA5	3	7	0	7	0
6927	HNF1A	4	6.875	0	0.125	0
55869	HDAC8	4	6.875	0	0.125	0
3676	ITGA4	3	6.75	0	0	0
7412	VCAM1	3	6.75	0	0	0
177	AGER	3	6.75	0	0	0
2697	GJA1	5	6.75	0	0	0
7100	TLR5	3	6.75	0	0	0
7518	XRCC4	6	6.5	0	0	0
3108	HLA-DMA	9	6.5	0	13.5	0
442891	MIR135B	3	6.5	0	0	0
9734	HDAC9	4	6.5	0	6.5	0
10380	BPNT1	4	6.5	0	6.5	0
79718	TBL1XR1	3	6.5	0	6.5	0
5591	PRKDC	6	6.5	0	0	0
8802	SUCLG1	7	6.5	0	0.5	0
3661	IRF3	9	6.5	0	13.5	0
196463	PLBD2	3	6.5	0	0	0
3596	IL13	3	6.5	0	0	0
10656	KHDRBS3	9	6.5	0.75	2.5	0
6363	CCL19	3	6.5	0	0	0
9588	PRDX6	4	6.5	0	1.25	0
10499	NCOA2	7	6.5	0	0.5	0
51715	RAB23	9	6.5	0	13.5	0
3575	IL7R	3	6.5	0	0	0
10643	IGF2BP3	7	6.5	0	7	0
1455	CSNK1G2	9	6.5	0	13.5	0
4594	MUT	3	6.5	0	0	0
114799	ESCO1	2	6.5	0	2	1
728045	PPBPP1	3	6.5	0	6.5	0
7153	TOP2A	9	6.5	0	13.5	0
4067	LYN	9	6.5	0	13.5	0
1167	CLA3	4	6.5	0	0	2
171017	ZNF384	9	6.5	0.75	2.5	0
22943	DKK1	4	6.5	0	0	0
250	ALPP	4	6.5	0	6.5	0
2530	FUT8	3	6.25	7	2.5	0
9644	SH3PXD2A	1	6	0	5	0
293	SLC25A6	6	6	0	0	0.5
2827	GPR3	4	6	0	6	0
2263	FGFR2	2	6	0	6	0
2264	FGFR4	3	6	0	0	0
107	ADCY1	4	6	0	6	0
8288	EPX	3	6	0	0	0
53358	SHC3	5	6	0	0	1
3162	HMOX1	4	6	0	0	0
3895	KTN1	2	6	0	0	0
7008	TEF	2	6	0	6	0
57805	CCAR2	3	6	0	0	0
51151	SLC45A2	2	6	0	6	0
4072	EPCAM	3	6	0	0	0
5351	PLOD1	3	6	0	6	0
941	CD80	2	6	0	2	0
7694	ZNF135	2	6	0	6	0
9564	BCAR1	2	6	0	0	0
6715	SRD5A1	3	6	0	6	0
54922	RASIP1	4	6	0	6	0.5
7133	TNFRSF1B	2	6	0	0	0
4043	LRPAP1	3	6	0	0	0
1874	E2F4	5	6	5	0	0
1500	CTNND1	2	6	0	0	0
5933	RBL1	3	6	5.75	3.125	0
11054	OGFR	8	6	13	0.5	0
8024	RDPA	2	6	0	6	0
85413	SLC22A16	2	6	0	6	0
10533	ATG7	7	6	7	0	0
5670	PSG2	6	6	0	0	4
56606	SLC2A9	2	6	0	6	0
147495	APCDD1	3	6	0	6	0
468	ATF4	2	6	0	6	0
4831	NME2	3	6	1.5	5	1.5
5578	PRKCA	2	6	0	0	0
8660	IRS2	3	6	0	0	0
6198	RPS6KB1	5	6	0	0	0
6790	AURKA	8	6	13	0.5	0
64781	CERK	4	6	0	4.875	0
84557	MAP1LC3A	7	6	7	0	0
5909	RAP1GAP	3	6	0	0	0
6016	RIT1	2	6	0	6	0
3035	HARS	2	6	0	0	0
2258	FGF13	3	6	0	0	0
1025	CDK9	4	6	0	0	0
1489	CTF1	2	6	0	6	0
54658	UGT1A1	2	6	0	6	0
4921	DDR2	2	6	0	0	0
5934	RBL2	3	6	5.75	3.125	0
1543	CYP1A1	5	5.75	0	5.5	0
2950	GSTP1	5	5.75	0	5.5	0
10	NAT2	5	5.75	0	5.5	0
5132	PDC	4	5.625	1	2.125	0
3429	IFI27	4	5.625	0	0	0
8718	TNFRSF25	3	5.625	0	6.125	0
2200	FBN1	4	5.625	0	0	0
7301	TYRO3	3	5.5	0	5.5	0
645740	NOS2P1	8	5.5	0	5.5	0
4842	NOS1	8	5.5	0	5.5	0
9476	NAPSA	3	5.5	0	0	0
2806	GOT2	4	5.5	0	5.5	0
4792	NFKBIA	7	5.5	4.5	5.5	3
2322	FLT3	2	5.5	0	0	0
1152	CKB	4	5.5	0	5.5	0
2875	GPT	4	5.5	0	5.5	0
6462	SHBG	4	5.5	0	5.5	0
10631	POSTN	3	5.25	0	1.75	0
3292	HSD17B1	5	5.25	0	0.25	0
51478	HSD17B7	5	5.25	0	0.25	0
7037	TFRC	6	5.25	0.25	2.25	0
6990	DYNLT3	2	5.25	0	0	0
8900	CCNA1	3	5	0	0	0
11069	RAPGEF4	6	5	2	0	0
5308	PITX2	3	5	0	0	0
4025	LPO	2	5	0	5	0
3065	HDAC1	4	5	0	0	0
5536	PPP5C	3	5	0	0	0
374	AREG	4	5	0	0	0
412	STS	3	5	0	0	0
7498	XDH	2	5	0	0	0
6335	SCN9A	2	5	0	5	0
6038	RNASE4	4	5	9.25	4	0
2876	GPX1	4	5	0	2.75	0
80781	COL18A1	3	5	0	5	0
29984	RHOD	2	5	0	0	0
64386	MMP25	4	5	0	0	0
11200	CHEK2	3	5	0	0	0
1728	NQO1	2	5	0	0	0
83593	RASSF5	6	5	2	0.5	0
4835	NQO2	2	5	0	0	0
3329	HSPD1	2	5	0	0	0
3488	IGFBP5	4	5	0	6.5	0
50507	NOX4	2	5	0	0	0
3956	LGALS1	3	5	0	0	0
3606	IL18	2	5	0	5	0
28231	SLCO4A1	5	5	0	0	0
4782	NFIC	2	4.5	0	4.5	6
246744	STH	3	4.5	2	6	0
5917	RARS	2	4.5	0.5	5.5	0
292	SLC25A5	3	4.5	2	6	0
290	ANPEP	2	4.5	0	0	0
3124	HLA-DRB2	3	4.5	0	0	0
2688	GH1	5	4.5	0	4.5	0
6754	SSTR4	6	4.5	2.75	5	0
7177	TPSAB1	3	4.5	0	4.5	0
3702	ITK	5	4.5	0	0	0
2719	GPC3	10	4.5	2	8.5	0
6241	RRM2	2	4.5	0.5	5.5	0
6717	SRI	6	4.5	2.75	5	0
23373	CRTC1	8	4.5	0	4.5	4.5
6606	SMN1	1	4.5	0	0	0
120892	LRRK2	2	4.5	0	0	0
2887	GRB10	6	4.5	0	5.25	0
6257	RXRB	2	4.5	0.5	5.5	0
3014	H2AFX	2	4.5	0	4.5	0
23089	PEG10	2	4.5	0	4.5	0
654	BMP6	10	4.5	2	8.5	0
6510	SLC1A5	3	4.5	0	4.5	0
3813	KIR3DS1	6	4.5	2.75	5	0
200186	CRTC2	8	4.5	0	4.5	4.5
9370	ADIPOQ	2	4.5	0	4.5	0
6401	SELE	3	4.5	0	0	0
5617	PRL	3	4.5	0	0	0
157506	RDH10	2	4.5	0.5	5.5	0
2662	GDF10	10	4.5	2	8.5	0
1588	CYP19A1	6	4.5	2.75	5	0
54757	FAM20A	6	4.5	0	5.25	0
680	BRS3	2	4.5	0	4.5	0
8854	ALDH1A2	2	4.5	0.5	5.5	0
6872	TAF1	6	4.5	2.75	5	0
7050	TGIF1	5	4.5	0	0	0
2212	FCGR2A	4	4.5	0	0	0
1392	CRH	2	4.5	0	0	0
2209	FCGR1A	4	4.5	0	0	0
6256	RXRA	2	4.5	0.5	5.5	0
5947	RBP1	2	4.5	0.5	5.5	0
8829	NRP1	3	4.5	0	0	0
3685	ITGAV	4	4.5	0	4.5	0
2214	FCGR3A	4	4.5	0	0	0
5443	POMC	2	4.5	0	0	0
3040	HBA2	2	4.5	0	0	0
147	ADRA1B	1	4.25	4.5	4.25	0
5034	P4HB	3	4.25	0	4.5	0
7053	TGM3	1	4.25	4.5	4.25	0
10376	TUBA1B	3	4.25	0	4.5	0
26766	RNU105C	1	4.25	4.5	4.25	0
317716	BPIFA4P	1	4.125	4.25	2.875	0
55342	STRBP	1	4	0	4	0
10587	TXNRD2	1	4	0	4	0
3570	IL6R	11	4	1.5	2.75	2.5
3964	LGALS8	4	4	0	2	0
100126299	VTRNA2-1	9	4	0	0	6
2346	FOLH1	1	4	0	4	0
4314	MMP3	3	4	0	0	0
5531	PPP4C	1	4	0	0	0
10885	WDR3	2	4	0	4	0
7031	TFF1	5	4	0	4	3
121391	KRT74	1	4	0	0	0
11249	NXPH2	1	4	0	4	0
5362	PLXNA2	3	4	0	4	0
3716	JAK1	7	4	0	0	4
4900	NRGN	1	4	0	4	0
4907	NT5E	1	4	0	0	0
4125	MAN2B1	4	4	0	4.5	0
2668	GDNF	5	4	0	6.75	0
26128	KIAA1279	1	4	0	4	0
406982	MIR20A	9	4	0	0	6
127833	SYT2	1	4	0	4	0
10799	RPP40	2	4	0	7.25	0
1800	DPEP1	3	4	0	4	0
5347	PLK1	1	3.5	0.5	0.875	0

## Sheet: ATC
ID	SYMBOL	TC	PTC	ATC	FTC	MTC
7157	TP53	366	176.25	645	145.375	11.75
7038	TG	264	129.625	424.125	134.875	35.375
207	AKT1	185	37.75	274.125	60.75	3
1026	CDKN1A	125	18	231.25	17.75	10.5
1956	EGFR	132	16.5	227.5	22	3.5
836	CASP3	107	12.25	212.875	1	0
673	BRAF	166	129.875	208.875	55.375	1.5
5979	RET	162	150	179.375	78.75	0.25
7849	PAX8	91	27.5	151.375	33.25	0
5921	RASA1	126	82.75	151.125	75.25	3
596	BCL2	85	15	143.875	15.25	10.5
595	CCND1	83	13.5	141.375	5	0.25
7431	VIM	59	39	136.625	6.5	0
7422	VEGFA	71	3.25	120.5	10.25	0.25
7080	NKX2-1	57	17.875	120.25	10.125	0.25
796	CALCA	62	33.5	118.5	24.625	41.125
142	PARP1	63	6.25	111.375	0	0
7294	TXK	72	34.75	110.5	17	5.5
5468	PPARG	66	16.5	108.25	26	0
6528	SLC5A5	63	17	106.75	25	4.5
5728	PTEN	78	29.125	99.375	50.625	3
5294	PIK3CG	59	11.625	96.625	12.125	0
5925	RB1	43	16.5	94.625	13.375	0.25
7173	TPO	55	12	93.25	19	0
581	BAX	45	9	92.75	1	0
999	CDH1	61	29.25	91.625	30	0.25
54205	CYCS	37	9	88.25	0	0
5594	MAPK1	59	21.5	85.5	9.5	0
4288	MKI67	43	34.5	84.25	33.125	2
10534	SSSCA1	47	11	81.25	8	0
1950	EGF	54	9.875	80.25	7.375	7
5290	PIK3CA	53	28.75	80.125	43.75	0
7253	TSHR	58	21.25	76.625	26.25	5.5
1027	CDKN1B	40	8	75.75	6	0
5460	POU5F1	50	10.5	72	0.5	0
7124	TNF	43	3.75	71.875	2.75	0
3569	IL6	36	15	71.625	19.5	0
4790	NFKB1	44	6.75	69.875	6.75	10.25
5111	PCNA	38	23.875	68.75	16.375	0
841	CASP8	38	1	66.5	1	3
6872	TAF1	39	5	62.25	9.5	0
5595	MAPK3	53	29.5	61.5	4	0
4609	MYC	35	0.5	61.5	0	0
2064	ERBB2	28	5.25	56.625	2.25	0.25
3791	KDR	34	0	55	0	0
1588	CYP19A1	40	5	54.25	6	0
5159	PDGFRB	29	2	53.75	2	0
5291	PIK3CB	46	16.5	53.5	28	0
7252	TSHB	41	15.75	51	21	3.5
5596	MAPK4	41	17.125	50.125	30.125	0
25	ABL1	27	1.5	50	1	0
8743	TNFSF10	31	6	49	0	0
5347	PLK1	32	1	49	2	0
598	BCL2L1	25	0	48	0	0
8841	HDAC3	22	0	48	0.5	0
5243	ABCB1	27	0.5	47.5	0	0
2321	FLT1	27	0.5	47.5	15.5	0
2277	FIGF	27	2	47	2.25	0
9212	AURKB	28	0	46.875	0	0.25
3815	KIT	27	4.25	46.25	17.25	0
9734	HDAC9	23	0.625	45.875	0.125	0
8842	PROM1	35	13	45	3	0
983	CDK1	23	0.5	45	0	0
87	ACTN1	20	12	42.875	3	0
6795	AURKC	23	0	41.875	4.5	0.25
2475	MTOR	27	11.5	40.5	17	0
7040	TGFB1	24	1	39.25	1.5	0
22882	ZHX2	25	21.875	39	15.625	0
9429	ABCG2	27	10.5	39	0.5	0
1029	CDKN2A	27	18.5	38.375	16.75	3.5
5465	PPARA	25	9.5	38	11.5	0
6657	SOX2	28	17.5	37.5	0.5	0
1432	MAPK14	18	0	37.5	0	0
7015	TERT	42	12	37	11	3
4363	ABCC1	23	10.5	37	0.5	0
6750	SST	37	15.25	36.875	16.25	17
1674	DES	18	5.25	36.875	2.5	0
7852	CXCR4	26	11	36.5	0.5	0
5599	MAPK8	21	5.5	36	5.5	3
8290	HIST3H3	18	0.5	35.125	7.25	0
3725	JUN	20	7.5	35	6.5	7.25
3552	IL1A	16	1.125	34.5	0.125	0
3576	IL8	14	1	34.5	1.5	0
891	CCNB1	18	1	33.5	1	0
3265	HRAS	20	24.75	32	11.25	0
5715	PSMD9	16	0	31.875	0	0.25
3958	LGALS3	24	23.75	31.5	23.75	0
5970	RELA	17	0	31	0	0
4851	NOTCH1	18	0	31	0	0
9134	CCNE2	17	6.5	29.875	1	0.25
4313	MMP2	16	0	29.5	0	0
890	CCNA2	13	0.5	29.5	0	0
1440	CSF3	12	0	28.75	0	0
834	CASP1	15	0.5	28.25	0.5	7.25
472	ATM	14	2	28	2	0
839	CASP6	18	1	27.5	1	3
842	CASP9	16	1	27.5	1	3
3479	IGF1	15	0.5	27.25	0.5	7.25
8502	PKP4	18	12	27	12	0
355	FAS	14	0.5	27	0	0
3156	HMGCR	13	2	26	2	0
388	RHOB	13	0	26	0	0
4582	MUC1	15	13	25.75	3.5	4.25
5879	RAC1	13	0	25	0	0
450092	KTCN2	11	0	24.5	2	0
406215	KTCN3	11	0	24.5	2	0
225689	MAPK15	13	0.5	24.5	0	0
968	CD68	12	2	24.125	1.5	0
5170	PDPK1	20	3.5	24	21.5	0
91768	CABLES1	13	1	24	1	0
2720	GLB1	14	0	24	2	0
6502	SKP2	9	1	23.5	1	0
613	BCR	14	1	23.5	1	0
835	CASP2	14	0	23.5	0	0
4193	MDM2	15	3	23.375	2.5	0.25
407033	MIR30D	14	2.5	23.25	2.5	0
29984	RHOD	11	0	23	1	0
5894	RAF1	18	8.25	22.875	1.25	1.75
1437	CSF2	12	3.125	22.625	0.125	0
10758	TRAF3IP2	20	12	22.5	12	0
1649	DDIT3	12	0	22	0	0
2146	EZH2	13	3.5	21.75	3.5	0
4233	MET	12	12	21	18	0
6521	SLC4A1	9	0.5	21	0	0
6790	AURKA	13	6	20.5	0.5	0
2304	FOXE1	11	0	20.5	0	0
3611	ILK	13	0.5	20.375	0	0.25
3565	IL4	10	2	20.25	2	0
10585	POMT1	16	7.25	20	3.75	0
2309	FOXO3	13	1	20	1	0
4893	NRAS	9	0.5	19.875	1.25	0
7086	TKT	15	0.75	19.875	5.25	0
2026	ENO2	9	9.25	19.75	0.25	10
1803	DPP4	10	14.75	19.75	15.75	2.5
7291	TWIST1	18	4	19.5	4.5	0
53373	TPCN1	22	9	19.5	3.5	0
5727	PTCH1	17	16	19.5	4	0
51350	KRT76	9	9	19.5	2	0
3480	IGF1R	14	0	19.375	0	0.25
1017	CDK2	11	2.5	19	2.5	0
4318	MMP9	15	0	19	0	0
11065	UBE2C	10	0.25	19	0.25	0
9961	MVP	14	10.5	19	0.5	0
5154	PDGFA	10	1	18.5	1	0
2048	EPHB2	9	0.5	18	15.5	0
55971	BAIAP2L1	9	0.5	18	15.5	0
5602	MAPK10	9	0.5	18	15.5	0
7011	TEP1	18	3.5	18	8.5	2.5
54361	WNT4	13	0.5	18	0.5	0
9332	CD163	10	2	17.625	1.5	0
387	RHOA	7	0	17.5	0	0
55869	HDAC8	13	1.25	17.25	5.75	0
4175	MCM6	10	1.5	17	0	0
4174	MCM5	10	1.5	17	0	0
4176	MCM7	10	1.5	17	0	0
3918	LAMC2	11	0	17	0	0
682	BSG	6	12.25	16.75	12.25	0
317	APAF1	6	12.25	16.75	12.25	0
3850	KRT3	7	0	16.375	0.5	0.25
3065	HDAC1	7	0	16	0	0
78986	DUSP26	8	0	16	0	0
3848	KRT1	11	8.25	15.75	0	0
4170	MCL1	10	0	15.5	0	0
5037	PEBP1	12	6.5	15.5	4.75	1.75
3757	KCNH2	8	0	15.5	1	0
4792	NFKBIA	14	5.5	15.5	5.5	3
50975	TCO	8	0.5	15.5	0.5	0
5747	PTK2	19	18.5	15.25	9.5	0
1019	CDK4	6	0.5	15.125	0.25	0
3020	H3F3A	9	0	15	4.5	0
5175	PECAM1	9	0	15	4.5	0
4683	NBN	5	0	15	0	0
959	CD40LG	5	1	15	0	0
3516	RBPJ	10	0	14.5	0	0
494324	MIR375	6	0	14.5	1	0
1025	CDK9	6	0	14.5	0	0
406906	MIR122	6	0	14.5	1	0
83933	HDAC10	10	0.5	14.25	0	0
5265	SERPINA1	6	1	14.125	0.5	0
1084	CEACAM3	9	4	14.125	3.5	4.25
55907	CMAS	12	10.5	14	0.5	0
388112	NANOGP8	8	0	14	0	0
7039	TGFA	6	0.125	14	0.125	0
6662	SOX9	12	10.5	14	0.5	0
7916	PRRC2A	12	10.5	14	0.5	0
10058	ABCB6	12	10.5	14	0.5	0
1869	E2F1	11	6	14	0.5	0
5293	PIK3CD	7	2	14	3	0
216	ALDH1A1	12	10.5	14	0.5	0
219	ALDH1B1	8	0	14	0	0
8031	NCOA4	9	10.5	14	4	0
9314	KLF4	8	0	14	0	0
93659	CGB5	10	0.5	14	0.5	0
5744	PTHLH	6	2	13.625	0	0
6093	ROCK1	6	0	13.5	0	0
10848	PPP1R13L	6	0	13.5	0	0
4179	CD46	6	0	13.5	0	0
7155	TOP2B	6	0	13.5	0	0
3553	IL1B	6	0	13.25	0	0
3925	STMN1	5	1	13	1	0
1791	DNTT	8	0	13	0	0
5469	MED1	5	1	13	1	0
51339	DACT1	5	1	13	1	0
498	ATP5A1	5	1	13	1	0
3939	LDHA	5	1	13	1	0
3561	IL2RG	8	0	13	0	0
5694	PSMB6	5	1	13	1	0
11054	OGFR	8	6	13	0.5	0
2242	FES	5	1	13	1	0
3945	LDHB	5	1	13	1	0
2665	GDI2	5	1	13	1	0
3312	HSPA8	5	1	13	1	0
4869	NPM1	5	1	13	1	0
6198	RPS6KB1	8	4	13	8.5	0
896	CCND3	7	0	13	0.5	0
11034	DSTN	5	1	13	1	0
8678	BECN1	7	0	13	0	0
6387	CXCL12	7	0.5	12.5	0	0
8797	TNFRSF10A	7	0	12.5	0	0
8772	FADD	6	0	12.5	0	0
2185	PTK2B	7	0.5	12.5	0	0
2335	FN1	11	5	12.5	1.5	0
3851	KRT4	4	0	12.25	0	0
1629	DBT	9	15	12.25	0	0
2644	GCHFR	12	9.5	12.25	9.5	0
2919	CXCL1	9	0	12	0	0
3586	IL10	8	2	12	2	0
1499	CTNNB1	7	0.5	12	0.5	0
3342	HTC2	5	0	12	0	0
1003	CDH5	9	0	12	0	0
4760	NEUROD1	8	1.5	12	1.5	0
342900	LEUTX	6	0	12	0	0
1387	CREBBP	5	0	12	0	0
4125	MAN2B1	6	0	12	0	0
3091	HIF1A	9	0	12	0	0
2033	EP300	5	0	12	0	0
8312	AXIN1	7	0.5	12	0.5	0
5337	PLD1	3	0	12	0	0
3897	L1CAM	11	0.5	12	1	0
4914	NTRK1	21	35	11.5	4	0
2305	FOXM1	6	1	11.5	1	0
3626	INHBC	9	11.75	11.5	0.25	0
5328	PLAU	6	1	11.5	1	0
9131	AIFM1	5	0	11.5	0	0
56971	CEACAM19	6	9	11.5	0.25	10
1113	CHGA	7	0.25	11.25	0	10
3551	IKBKB	7	0	11	0	0
10841	FTCD	4	13	11	11	0
238	ALK	16	20.5	11	0.5	0
8795	TNFRSF10B	7	0	11	0	0
943	TNFRSF8	9	7	11	6.5	6
8517	IKBKG	7	0	11	0	0
960	CD44	8	2.5	11	2.5	0
10763	NES	8	2.5	11	2.5	0
9510	ADAMTS1	4	1	11	0	0
5742	PTGS1	5	0	10.5	0	0
1615	DARS	4	0	10.5	0	0
348654	GEN1	5	0	10.5	0	0
1119	CHKA	7	1.25	10.5	1.75	0
9518	GDF15	5	0	10.5	0	0
1191	CLU	5	0	10.375	0	0.25
2065	ERBB3	5	0	10.375	0	0.25
2069	EREG	5	0	10.375	0	0.25
2066	ERBB4	5	0	10.375	0	0.25
5329	PLAUR	5	0	10.375	0	0.25
768	CA9	5	0	10.375	0	0.25
267	AMFR	5	0	10.375	0	0.25
140738	TMEM37	5	0	10.375	0	0.25
407014	MIR25	7	2.5	10.25	2.5	0
1647	GADD45A	6	0	10.25	0	0
10912	GADD45G	6	0	10.25	0	0
5473	PPBP	2	0	10.25	2	0
6271	S100A1	5	1	10.125	0.5	0
2157	F8	5	1	10.125	0.5	0
5891	MOK	5	1	10.125	0.5	0
8091	HMGA2	9	0.75	10	3.5	0
27352	SGSM3	9	6.5	10	1	0
83737	ITCH	7	1	10	0	0
151887	CCDC80	8	0.5	10	0	0
3169	FOXA1	9	0	10	0	0
6194	RPS6	7	0	10	0	0
6648	SOD2	5	3	10	3	0
847	CAT	5	3	10	3	0
27241	BBS9	4	0.5	10	0	0
151	ADRA2B	7	0	10	0	0
5451	POU2F1	5	0	9.5	0	0
3934	LCN2	8	0	9.5	0	0
8877	SPHK1	5	0	9.5	1	0
8720	MBTPS1	5	0	9.5	1	0
6774	STAT3	4	0	9.5	0	0
6038	RNASE4	4	5	9.25	4	0
89941	RHOT2	4	0	9.25	0	0
28887	IGKV2D-19	9	0	9	0	0
10111	RAD50	3	0	9	0	0
1111	CHEK1	3	0	9	0	0
29979	UBQLN1	4	0	9	0	0
213	ALB	4	0	9	0	0
5605	MAP2K2	13	11.5	9	0.5	0
27087	B3GAT1	6	0	9	0.5	0
5157	PDGFRL	4	0	9	0	0
4361	MRE11A	3	0	9	0	0
4858	NOVA2	3	1.25	9	1.25	0
2908	NR3C1	4	2	8.625	0	0
367	AR	4	2	8.625	0	0
164091	PAQR7	4	2	8.625	0	0
5241	PGR	4	2	8.625	0	0
8900	CCNA1	7	0	8.5	0	0
641	BLM	6	0.5	8.5	0	0
6035	RNASE1	6	0.5	8.5	0	0
797	CALCB	2	9	8.5	0.25	0
6286	S100P	2	9	8.5	0.25	0
5806	PTX3	3	0	8.5	0	0
6258	RXRG	6	0	8.5	0	0
11200	CHEK2	3	0	8.5	0	0
356	FASLG	6	0.5	8.5	0	0
3643	INSR	3	0	8.5	0	0
51129	ANGPTL4	6	0	8.5	0	0
9453	GGPS1	4	0	8.5	0	0
11261	CHP1	3	0	8	0	0
3855	KRT7	2	4.375	8	4.125	0
406938	MIR146A	5	0	8	0	0
6508	SLC4A3	3	0	8	0	0
3099	HK2	3	0	8	0	0
338386	HSR	3	0	8	0	0
2670	GFAP	3	0	8	0	0
8165	AKAP1	3	0	8	0	0
4316	MMP7	3	0	8	0	0
79885	HDAC11	4	0	8	0	0
3872	KRT17	2	4.375	8	4.125	0
3976	LIF	4	0	8	0	0
3861	KRT14	2	4.375	8	4.125	0
3860	KRT13	2	4.375	8	4.125	0
4795	NFKBIL1	3	0	8	0	0
1677	DFFB	3	0	8	0	0
111	ADCY5	8	10.25	8	8.25	3
84883	AIFM2	3	0	8	0	0
9219	MTA2	3	0	8	0	0
7424	VEGFC	4	7.75	7.75	7.75	0
6591	SNAI2	10	2.5	7.5	3	0
275	AMT	6	0.5	7.5	0.5	0
1536	CYBB	5	1	7.5	1	0
1535	CYBA	5	1	7.5	1	0
1056	CEL	4	0	7.5	0	0
11044	PAPD7	6	0	7.5	0	0
7048	TGFBR2	4	0	7.5	0	0
6714	SRC	9	9	7.5	0	0
3592	IL12A	6	0	7.5	0	0
26813	SNORD36C	4	0	7.5	0	0
1302	COL11A2	4	0	7.5	0	0
5598	MAPK7	6	0	7.5	0	0
85414	SLC45A3	6	0	7.5	0	0
2937	GSS	4	0	7.5	0	0
2806	GOT2	4	0	7.5	0	0
3046	HBE1	7	2	7.5	2	0
7057	THBS1	6	0	7.5	0	0
50507	NOX4	5	1	7.5	1	0
10524	KAT5	4	9	7.25	0	0
2099	ESR1	4	9	7.25	0	0
2101	ESRRA	4	9	7.25	0	0
2100	ESR2	4	9	7.25	0	0
6667	SP1	4	0	7	7	0
100126297	MIR300	6	0.5	7	1.5	0
7046	TGFBR1	6	0.5	7	1.5	0
7043	TGFB3	6	0.5	7	1.5	0
282974	STK32C	6	0	7	0	0
6934	TCF7L2	6	0.5	7	0.5	0
4953	ODC1	4	0	7	0	0
5351	PLOD1	6	2	7	2	0
2530	FUT8	3	6.25	7	2.5	0
6534	SLC6A7	7	1.5	7	1.5	0
6046	BRD2	6	2	7	2	0
3082	HGF	3	0	7	0	0
10273	STUB1	4	0	7	7	0
6814	STXBP3	4	0	7	0	0
5443	POMC	6	2	7	2	0
5068	REG3A	3	0	7	0	7
10533	ATG7	7	6	7	0	0
1848	DUSP6	9	15	7	4	0
4087	SMAD2	6	0.5	7	1.5	0
51176	LEF1	6	0.5	7	0.5	0
84557	MAP1LC3A	7	6	7	0	0
262	AMD1	4	0	7	0	0
23774	BRD1	4	0	7	7	0
5606	MAP2K3	4	0	7	0	0
113	ADCY7	6	2	7	2	0
6303	SAT1	4	0	7	0	0
6464	SHC1	3	0	7	0	0
473	RERE	7	1.5	7	1.5	0
348	APOE	5	0.75	6.75	1	0
7083	TK1	6	0.25	6.75	4.75	0
2526	FUT4	4	8.5	6.625	0	0
6590	SLPI	3	0	6.5	0	0
4214	MAP3K1	7	7.5	6.5	6.5	0
9021	SOCS3	5	2	6.5	2	0
10746	MAP3K2	7	7.5	6.5	6.5	0
1508	CTSB	2	0	6.5	0	0
10013	HDAC6	3	0	6.5	0	0
1471	CST3	2	0	6.5	0	0
8651	SOCS1	5	2	6.5	2	0
4881	NPR1	4	0.5	6.5	0.5	0
9655	SOCS5	5	2	6.5	2	0
1513	CTSK	2	0	6.5	0	0
6646	SOAT1	5	2	6.5	2	0
6513	SLC2A1	2	0	6.5	0	0
1522	CTSZ	2	0	6.5	0	0
26471	NUPR1	3	1.5	6.25	1.5	0
4904	YBX1	4	0.25	6.25	0.25	0
94241	TP53INP1	3	1.5	6.25	1.5	0
718	C3	2	0.125	6	0.125	0
23097	CDK19	2	0	6	0	0
6898	TAT	2	0.25	6	5.625	0
79784	MYH14	2	0	6	0	0
3417	IDH1	8	0	6	3.5	0
3418	IDH2	8	0	6	3.5	0
5300	PIN1	2	0	6	0	0
4151	MB	4	2.5	6	2	0
2247	FGF2	2	0	6	0	0
5244	ABCB4	2	0	6	0	0
1087	CEACAM7	2	0	6	0	0
2258	FGF13	2	0	6	0	0
2250	FGF5	2	0	6	0	0
53834	FGFRL1	2	0	6	0	0
1854	DUT	2	0	6	0	0
7423	VEGFB	3	0	6	0	0
3341	HTC1	2	0.125	6	0.125	0
7161	TP73	2	0	6	0	0
5741	PTH	2	0.125	6	0.125	0
4691	NCL	4	2.5	6	2	0
1018	CDK3	6	7	5.875	9.75	0
388677	NOTCH2NL	6	7	5.875	9.75	0
29842	TFCP2L1	4	1	5.75	1	0
5934	RBL2	3	6	5.75	3.125	0
5933	RBL1	3	6	5.75	3.125	0
3316	HSPB2	4	1	5.75	1	0
1410	CRYAB	4	1	5.75	1	0
55835	CENPJ	8	5.5	5.5	0	0
5604	MAP2K1	8	5.5	5.5	0	0
5281	PIGF	3	0	5.5	0	0
5172	SLC26A4	3	0	5.25	5.25	0
10076	PTPRU	3	0	5.25	0	0
3688	ITGB1	3	0.75	5.25	1	0
5901	RAN	3	0	5.25	0	0
3267	AGFG1	3	0	5.25	0	0
5268	SERPINB5	3	0.75	5.125	1.5	0
5829	PXN	2	0	5	0	0
816	CAMK2B	2	0.5	5	0	0
292	SLC25A5	3	0	5	0	0
8048	CSRP3	4	0	5	0	0
94	ACVRL1	2	0.5	5	0	0
5792	PTPRF	7	0.5	5	1	0
1874	E2F4	5	6	5	0	0
8804	CREG1	4	0	5	0	0
1435	CSF1	4	0	5	0	0
2149	F2R	3	0	5	0	0
8626	TP63	4	5.5	5	1	0
389	RHOC	2	0	5	0	0
602	BCL3	4	0	5	0	0
7153	TOP2A	2	0	5	0	0
7150	TOP1	2	0	5	0	0
6955	TRA	4	0	5	0	0
5726	TAS2R38	9	4	5	4	0
4015	LOX	4	0	5	0	0
11196	SEC23IP	2	0	5	0	0
2257	FGF12	4	0	5	0	0
56034	PDGFC	4	10.25	4.625	14.375	0
6443	SGCB	4	10.25	4.625	14.375	0
1946	EFNA5	12	20	4.5	0	0
3559	IL2RA	2	4.5	4.5	4.25	0
6598	SMARCB1	3	8	4.5	0.5	0
3146	HMGB1	6	0.75	4.5	3.5	0
3383	ICAM1	2	4.5	4.5	4.25	0
6275	S100A4	3	0	4.5	0	0
147	ADRA1B	1	4.25	4.5	4.25	0
3159	HMGA1	6	0.75	4.5	3.5	0
4303	FOXO4	3	0	4.5	0.5	0
920	CD4	2	4.5	4.5	4.25	0
925	CD8A	2	4.5	4.5	4.25	0
573	BAG1	4	0.5	4.5	0.75	0
6080	SNORA73A	1	4.25	4.5	4.25	0
7053	TGM3	1	4.25	4.5	4.25	0
225	ABCD2	2	4.5	4.5	4.25	0
1021	CDK6	3	0	4.5	0.5	0
26766	RNU105C	1	4.25	4.5	4.25	0
317716	BPIFA4P	1	4.125	4.25	2.875	0
10209	EIF1	5	1.5	4	0	0
5130	PCYT1A	1	0	4	0	0
54474	KRT20	1	4	4	4	0
7076	TIMP1	4	0	4	0	0
55576	STAB2	1	0	4	0	0
2153	F5	1	0	4	0	0
4312	MMP1	4	0	4	0	0
973	CD79A	1	0	4	0	0
5544	PRB3	3	2	4	2	0
12	SERPINA3	1	0	4	0	0
1965	EIF2S1	5	1.5	4	0	0
1041	CDSN	3	2	4	2	0
23636	NUP62	4	4	4	8.5	0
1977	EIF4E	5	1.5	4	0	0
1558	CYP2C8	5	1.5	4	0	0
10046	MAMLD1	1	0	4	0	0
3502	IGHG3	1	0	4	0	0
677792	SNORA1	1	0	4	0	0
29959	NRBP1	3	0	4	0	0
5601	MAPK9	1	0	4	0	0
199	AIF1	5	1	3.5	1	0
122042	RXFP2	5	1	3.5	1	0
7114	TMSB4X	5	2.5	3.5	2.5	0
4830	NME1	5	1	3.5	0	3.5
3640	INSL3	5	1	3.5	1	0
11172	INSL6	5	1	3.5	1	0
11186	RASSF1	4	2.5	3	3.5	2.5
6935	ZEB1	7	3	3	3	0
642	BLMH	6	1	3	1	3
7345	UCHL1	4	2.5	3	3.5	2.5
10249	GLYAT	4	0	3	8.625	0
8837	CFLAR	6	1	3	1	3
4255	MGMT	4	2.5	3	3.5	2.5
90427	BMF	6	1	3	1	3
160728	SLC5A8	4	2.5	3	3.5	2.5
1612	DAPK1	4	2.5	3	3.5	2.5
666	BOK	6	1	3	1	3
638	BIK	6	1	3	1	3
6520	SLC3A2	6	0	3	0	3.5
2103	ESRRB	4	2.5	3	3.5	2.5
4092	SMAD7	7	3	3	3	0
6950	TCP1	8	9.5	2.75	9.5	0
6752	SSTR2	6	4.5	2.75	5	0
3127	HLA-DRB5	3	3.5	2.75	3.125	2
857	CAV1	8	9.5	2.75	9.5	0
6753	SSTR3	6	4.5	2.75	5	0
6751	SSTR1	6	4.5	2.75	5	0
6754	SSTR4	6	4.5	2.75	5	0
6755	SSTR5	6	4.5	2.75	5	0
10987	COPS5	3	7	2.75	5	0
23189	KANK1	6	4.5	2.75	5	0
6717	SRI	6	4.5	2.75	5	0
3813	KIR3DS1	6	4.5	2.75	5	0
2810	SFN	3	7	2.75	5	0
30813	VSX1	8	9.5	2.75	9.5	0

## Sheet: FTC
ID	SYMBOL	TC	PTC	ATC	FTC	MTC
7038	TG	2154	3606.5	96.625	4245.5	204.375
7252	TSHB	536	880.25	19.5	1038.5	8.25
5979	RET	469	621	58.75	584.5	78.75
7849	PAX8	256	235	27	452.75	2
7253	TSHR	239	325.75	14.5	435.25	7.375
673	BRAF	323	404.625	48.875	419	17.5
5921	RASA1	250	272.375	73.625	391.5	23
5468	PPARG	213	184.25	24.5	374	2
3958	LGALS3	191	185.25	24.125	363.625	2
7157	TP53	182	179.125	105.25	332.625	0
796	CALCA	175	102.25	16.25	272.125	231.5
7173	TPO	137	102	12	265.625	5.25
5473	PPBP	111	232.75	0	235	7
207	AKT1	162	91.125	52.625	222.375	6.5
3880	KRT19	145	204.25	0.5	193	1
5728	PTEN	136	82.625	51.625	173.875	7
1950	EGF	104	64.375	8.75	172.875	3.75
5465	PPARA	106	91	9.75	166.5	0
7080	NKX2-1	106	81.75	7	156	22
1956	EGFR	99	86.25	22.5	150.125	2.25
7422	VEGFA	89	87.5	9.5	136.5	14
3046	HBE1	80	126.875	1	133.125	1
7294	TXK	82	105.75	0.75	126.625	0
6528	SLC5A5	75	82.25	16	115.375	5.5
5594	MAPK1	93	71.5	6.5	109.375	13.5
3265	HRAS	53	77.25	11.75	106.625	2.5
2335	FN1	52	19.875	1	105.875	0
6750	SST	67	88.875	8.5	105	20
7431	VIM	38	14.5	2.5	97.75	10.75
5290	PIK3CA	70	56.625	45.125	95.75	2
595	CCND1	58	43	4.25	93	0
11076	TPPP	48	19.5	2.5	89.375	0
1803	DPP4	47	37.5	19.75	88.75	2.75
4313	MMP2	45	4.25	2.5	85.875	0
7033	TFF3	31	9.75	0	84.5	0
999	CDH1	65	67	24.5	84.375	0
2064	ERBB2	54	55.25	1	83.5	0.25
5111	PCNA	40	49.375	19.75	83.5	0
596	BCL2	43	27.875	8.875	80.75	0
7515	XRCC1	42	67.5	0	80.625	0
1649	DDIT3	38	18.75	0	79.75	0
5291	PIK3CB	66	41	31.25	79	0
5727	PTCH1	57	126.75	0.5	74.875	12
1026	CDKN1A	38	38	8.25	72.25	0
4893	NRAS	29	53.75	0	69.125	2.5
4288	MKI67	34	36.25	42.5	67.25	1
1029	CDKN2A	41	44	8.875	67.125	2.5
3703	STT3A	29	20	0	65.75	0
7015	TERT	39	26.5	3.5	63.75	2.5
7040	TGFB1	37	37	3.5	63	0
54474	KRT20	31	43.625	4	61.375	4
3479	IGF1	42	40.75	0	60.75	0
116496	FAM129A	24	20	0	60.75	0
5294	PIK3CG	48	20.625	16.125	60.375	4.5
5328	PLAU	33	18.75	2	57.25	0
4312	MMP1	33	12.25	4	57	2
338340	MMS	31	14.25	4	56	2
2304	FOXE1	33	41.5	0	55.125	0
4318	MMP9	35	17.25	4	55	2
4233	MET	34	24.5	16.25	53.625	2.75
3855	KRT7	24	27.75	0	53.5	0
4435	CITED1	29	39.5	1	52.125	0
10534	SSSCA1	30	20.25	3.75	51.375	0
3791	KDR	37	15	2	49.5	8.5
29113	C6orf15	23	49	0	49.25	0
384	ARG2	24	17	0	48.25	0
2321	FLT1	36	27	18	48	7
8626	TP63	44	77.625	2.625	47.25	3
3845	KRAS	33	20	0.5	47.125	4.5
5743	PTGS2	30	24.25	3.25	46.5	2
10848	PPP1R13L	22	45.5	0	46	0
6996	TDG	24	44	0	44	0
7011	TEP1	30	17	3.5	43.25	6.5
4609	MYC	33	19.5	2	42.75	0
50818	DYT10	23	11.75	0	42.25	0
857	CAV1	30	37	4.75	42	0
5595	MAPK3	35	4	0.75	41.75	0
3569	IL6	19	30.5	14	41	0
7200	TRH	18	41	0	41	0
6508	SLC4A3	19	17.25	0.5	40.875	0
682	BSG	22	22.75	16.75	40.75	0
3481	IGF2	34	27.5	0.5	40.25	0
22882	ZHX2	46	43.375	22.875	39.875	11.5
89941	RHOT2	13	28	0.5	39.75	0
2277	FIGF	19	12.5	2	39.5	0
56971	CEACAM19	22	9.375	0	38.625	32.5
8031	NCOA4	25	59.75	0.5	38.625	0
10841	FTCD	27	39.5	11	38	7
10585	POMT1	21	28.5	0	37.875	0
1027	CDKN1B	25	14.25	3.75	37.25	0
6521	SLC4A1	16	16.75	0	36.875	0
213	ALB	23	36.5	0	36.5	0
1591	CYP24A1	26	37	2	36.5	0
87	ACTN1	22	7	0	36	0
836	CASP3	22	10	0	36	0
5175	PECAM1	26	7	17	35.875	0
5340	PLG	22	10	2	35.5	0
5925	RB1	19	23	10.5	35.125	0
581	BAX	25	10.75	0.375	34.875	0
2752	GLUL	11	14	0	33.5	0
4830	NME1	15	15.5	1.5	33.25	1.5
2778	GNAS	18	34.75	0.5	33.25	0
632	BGLAP	16	33	0	33	0
3630	INS	23	24	4	32.25	0
4316	MMP7	20	1.5	1.5	32.25	2
3480	IGF1R	23	21.5	0	32.25	0
7516	XRCC2	14	32	0	32	0
920	CD4	21	33	4.5	32	0
925	CD8A	21	33	4.5	32	0
598	BCL2L1	20	20.75	0.375	31.875	0
2810	SFN	10	19.75	3	31.5	0
5172	SLC26A4	24	18.5	5.25	31.375	1
968	CD68	17	25	0	30.75	0
4914	NTRK1	35	24.75	0.5	30.5	16.5
373156	GSTK1	18	18	0	30	0
2597	GAPDH	19	22.75	1	30	0
4684	NCAM1	44	52.75	0.5	29.875	0
5596	MAPK4	30	11.625	40.125	29.625	0
407007	MIR222	16	12	0	29.5	0
407006	MIR221	16	12	0	29.5	0
4041	LRP5	26	59	0	29.5	0
960	CD44	6	12.25	0	29.5	0
196883	ADCY4	10	10	0	29.5	0
4311	MME	17	5.875	0	29.25	0
27087	B3GAT1	21	28.25	0	29	1.5
29115	SAP30BP	16	25.625	0	28.875	0
10404	CPQ	10	9	0	28.75	0
2475	MTOR	24	20	10.5	28.5	11.5
5168	ENPP2	19	2.25	1	28.5	0
7052	TGM2	10	26.25	0	28.25	0
5599	MAPK8	23	10	4.5	28	3
2247	FGF2	17	10.875	0.5	27.75	0
7076	TIMP1	19	13.75	2.5	27.25	0
3014	H2AFX	17	4.5	0	27.25	0
6762	ST3	11	23	0	26.75	0
5054	SERPINE1	15	18.75	2	26.75	0
142	PARP1	14	19.5	0	26.5	0
2272	FHIT	17	23.25	0.75	26.5	0
2099	ESR1	18	15.875	2	26.5	9.125
3486	IGFBP3	13	11	0	26.5	0
947	CD34	15	8.75	2	26.125	0
4968	OGG1	15	15	0	26	0
10587	TXNRD2	16	6.75	0	25.75	0
6751	SSTR1	16	25	2.75	25.5	0
4790	NFKB1	24	27	4.5	25.5	3
7517	XRCC3	11	25	0	25	0
3850	KRT3	13	14	0	25	0
4314	MMP3	15	2.25	2.5	24.75	0
2100	ESR2	18	10.5	2	24.75	1.5
4193	MDM2	17	25	0	24.5	0
2950	GSTP1	14	6.75	1	24.5	0
9232	PTTG1	15	9.5	1	24	0
890	CCNA2	12	4	2	23.875	1
9134	CCNE2	9	4	2	23.75	0
1084	CEACAM3	9	7.25	0	23.5	4.125
5741	PTH	11	23.5	0	23.5	0
7124	TNF	11	10.5	0	23.25	0
780915	CHNG3	12	23	0	23	0
5159	PDGFRB	21	24	0	23	4
4214	MAP3K1	25	25.5	6.5	22.75	11.5
7306	TYRP1	11	22.5	0	22.5	0
4982	TNFRSF11B	12	22.5	0	22.5	0
574447	MIR146B	12	27.5	0	22.5	0
6275	S100A4	7	8.5	0	22.25	0
11186	RASSF1	18	7	3	21.75	2.5
3815	KIT	12	6.5	18	21.75	1
5293	PIK3CD	12	6	0	21.625	0
5578	PRKCA	13	0	0	21.5	0
5170	PDPK1	20	3.5	24	21.5	0
355	FAS	18	14.5	0	21.5	0
1594	CYP27B1	17	22	2	21.5	0
2526	FUT4	16	21.5	0	21.375	0
7068	THRB	13	11.5	0	21	0
894	CCND2	11	1	0	21	0
3848	KRT1	17	7.25	2.75	21	1
5126	PCSK2	11	1	0	21	0
9518	GDF15	11	1	0	21	0
5329	PLAUR	15	24	3.5	20.75	2
308	ANXA5	13	14.25	0	20.5	0
6513	SLC2A1	10	22	0	20.375	0
3290	HSD11B1	14	20	0	20	0
8600	TNFSF11	14	20	0	20	0
19	ABCA1	8	20	0	20	0
4495	MT1G	16	19.5	0	20	0
6198	RPS6KB1	9	4	4	20	0
4322	MMP13	10	2.25	2.5	19.75	0
2353	FOS	16	15.5	0	19.75	0
3553	IL1B	14	6.5	1	19.625	0
983	CDK1	12	0	0	19.5	0
6285	S100B	6	5.625	3.25	19.375	1.25
4140	MARK3	10	17	0	19.125	0
1154	CISH	8	19	0	19	0
6753	SSTR3	12	18.5	2.75	19	0
57534	MIB1	15	20.75	0	19	0
6050	RNH1	8	19	0	19	0
4602	MYB	9	10.5	0	18.875	0
118429	ANTXR2	8	0	0	18.875	6.125
5241	PGR	12	18.5	0	18.5	0
2249	FGF4	10	11.5	1	18.5	0
858	CAV2	14	13.5	2	18	0
5747	PTK2	13	9.5	2.75	18	0
5601	MAPK9	12	0	0	18	0
5055	SERPINB2	11	10	2	18	0
5605	MAP2K2	14	11	0	18	0
23583	SMUG1	9	18	0	18	0
3558	IL2	8	15	0	17.875	0
1120	CHKB	20	32.5	0	17.875	0
225	ABCD2	10	17.625	4.5	17.875	0
2175	FANCA	17	20	0.5	17.75	0
8091	HMGA2	22	12.25	6	17.5	0
3851	KRT4	10	2.125	0	17.5	0
2944	GSTM1	14	17.75	0	17.5	0
3283	HSD3B1	9	10.5	0	17.5	0
29778	MAP2K1P1	11	17	0	17.5	0
2952	GSTT1	14	17.75	0	17.5	0
406903	MIR10B	12	0	0	17.5	0
407049	MIR92A2	12	0	0	17.5	0
816	CAMK2B	7	9.375	0	17.375	0
55783	CMTR2	3	8.5	0	17.125	0
3990	LIPC	10	12.5	0	17	0
3342	HTC2	10	11.5	0	17	0
80781	COL18A1	11	5	0	17	0
3383	ICAM1	8	12.5	4.5	16.875	0
3576	IL8	7	0	0	16.5	0
7428	VHL	9	2	0	16.5	0
3921	RPSA	3	8.25	2	16.25	0
4881	NPR1	3	8.25	2	16.25	0
134637	ADAT2	3	8.25	2	16.25	0
3852	KRT5	4	17	0	16.125	0
5609	MAP2K7	15	12.75	0.25	16.125	0
2260	FGFR1	10	8.5	0	16	0
909	CD1A	9	11.75	0	16	0
5617	PRL	10	2.5	0	16	0
50506	DUOX2	5	8	2	16	0
1890	TYMP	12	9	0	16	7
55971	BAIAP2L1	9	0.5	18	15.5	0
2069	EREG	8	14.5	0	15.5	0
1969	EPHA2	8	14.5	0	15.5	0
5555	PRH2	8	14.5	0	15.5	0
2048	EPHB2	9	0.5	18	15.5	0
268	AMH	4	0.5	0	15.5	0
5602	MAPK10	9	0.5	18	15.5	0
10178	TENM1	4	0.5	0	15.5	0
406966	MIR191	6	8.5	0.5	15.25	0
1021	CDK6	6	8.5	0.5	15.25	0
7448	VTN	6	8.5	0.5	15.25	0
150094	SIK1	6	8.5	0.5	15.25	0
6755	SSTR5	13	14.5	2.75	15	0
427	ASAH1	4	15	0	15	0
4613	MYCN	8	0	0	15	0
120227	CYP2R1	9	15	0	15	0
3440	IFNA2	6	15	0	15	0
1733	DIO1	7	0	0	15	0
4582	MUC1	21	37.25	0	15	0
10643	IGF2BP3	13	9.5	0.5	14.75	0
53373	TPCN1	19	21.25	2.25	14.75	7
51350	KRT76	8	21.75	0	14.75	6
5788	PTPRC	11	13.5	0	14.75	0
7086	TKT	9	10.25	6.75	14.75	0
54738	FEV	12	14.5	0	14.5	6
5915	RARB	7	14	0.5	14.5	0
55729	ATF7IP	11	14.5	0	14.5	0
7881	KCNAB1	7	0	0	14.5	0
9844	ELMO1	7	0	0	14.5	0
6578	SLCO2A1	7	0	0	14.5	0
4049	LTA	7	14.5	0	14.5	0
80760	ITIH5	7	0	0	14.5	0
51705	EMCN	7	0	0	14.5	0
7057	THBS1	10	6	0	14.5	0
7424	VEGFC	11	17	7.75	14.5	0
56034	PDGFC	4	10.25	4.625	14.375	0
6443	SGCB	4	10.25	4.625	14.375	0
4323	MMP14	5	2.25	2.5	14.25	0
7077	TIMP2	5	2.25	2.5	14.25	0
23475	QPRT	5	0.25	0	14.25	0
135	ADORA2A	6	7.75	0	14	0
8502	PKP4	8	10	10	14	0
6046	BRD2	6	14	0	14	0
11334	TUSC2	3	5	0	14	0
50628	GEMIN4	3	5	0	14	0
2933	GSM1	4	14	0	14	0
3725	JUN	9	16	2.75	14	6
4241	MFI2	3	5	0	14	0
2770	GNAI1	4	14	0	14	0
9562	MINPP1	6	0	0	13.875	0
2246	FGF1	10	7.625	2.25	13.875	0
3134	HLA-F	8	13.125	0	13.625	0
3678	ITGA5	9	0	0	13.5	0
3145	HMBS	9	13.5	0	13.5	0
4501	MT1X	9	6.5	0	13.5	0
930	CD19	9	13.5	0	13.5	0
3661	IRF3	9	6.5	0	13.5	0
972	CD74	9	6.5	0	13.5	0
51715	RAB23	9	6.5	0	13.5	0
929	CD14	9	13.5	0	13.5	0
7153	TOP2A	9	6.5	0	13.5	0
64400	AKTIP	5	0	0	13.5	0
1455	CSNK1G2	9	6.5	0	13.5	0
4089	SMAD4	9	1	3	13.5	0
4067	LYN	9	6.5	0	13.5	0
3108	HLA-DMA	9	6.5	0	13.5	0
5160	PDHA1	9	13.5	0	13.5	0
6271	S100A1	3	4.625	3.25	13.375	1.25
5460	POU5F1	11	7.5	4	13.125	5
2072	ERCC4	9	13	0	13	0
27	ABL2	4	13	0	13	0
10114	HIPK3	8	2	0	13	0
1401	CRP	5	13	0	13	0
1022	CDK7	9	13	0	13	0
2067	ERCC1	9	13	0	13	0
10767	HBS1L	8	2	0	13	0
2073	ERCC5	9	13	0	13	0
2074	ERCC6	9	13	0	13	0
6696	SPP1	6	0	0	13	0
3872	KRT17	5	17.375	0	12.875	0
2324	FLT4	10	14	0	12.875	0
5265	SERPINA1	8	0	0	12.5	0
5573	PRKAR1A	9	2.5	0	12.5	0
2688	GH1	10	5.5	1	12.5	0
898	CCNE1	8	12.5	0	12.5	0
1028	CDKN1C	8	12.5	0	12.5	0
406881	MIRLET7A1	4	0	0	12.25	0
1432	MAPK14	12	2.5	0	12.25	0
53827	FXYD5	4	0	0	12.25	0
5597	MAPK6	11	15.5	0	12.25	0
317	APAF1	6	12.25	16.75	12.25	0
406938	MIR146A	4	12	0	12	0
5918	RARRES1	6	12	0	12	0
64170	CARD9	6	12	0	12	0
10630	PDPN	6	12.5	0	12	0
9734	HDAC9	11	8.5	0	12	0
4171	MCM2	2	0	0	12	0
406984	MIR200B	4	12	0	12	0
83943	IMMP2L	6	12	0	12	0
3084	NRG1	6	12	0	12	0
2939	GSTA2	9	12	0	12	0
6621	SNAPC4	6	12	0	12	0
2932	GSK3B	6	0	0	12	0
891	CCNB1	2	4	2	12	0
10263	CDK2AP2	9	12.5	0	12	0
10859	LILRB1	4	12	0	12	0
3875	KRT18	4	8.75	0	11.875	0
147	ADRA1B	3	4.5	4.5	11.75	0
11200	CHEK2	7	0	0	11.75	0
2101	ESRRA	10	9	2	11.75	1.5
111	ADCY5	3	4.5	4.5	11.75	0
3939	LDHA	8	5.5	0	11.5	0
6855	SYP	4	3.25	2.25	11.5	2.25
7067	THRA	8	11.5	0	11.5	0
7201	TRHR	8	11.5	0	11.5	0
6667	SP1	6	4.5	7	11.5	6
10046	MAMLD1	5	11.5	0	11.5	0
1119	CHKA	5	11.5	0	11.5	0
55835	CENPJ	16	10.25	2.25	11.25	4.5
9569	GTF2IRD1	6	12	0	11.25	0
1113	CHGA	6	0.25	0.25	11.25	5.75
4913	NTHL1	8	0	0	11	0
9567	GTPBP1	4	6	0	11	0
1959	EGR2	5	0	0	11	0
706	TSPO	10	1.5	0	11	0
2147	F2	4	11	0	11	0
8801	SUCLG2	4	6	0	11	0
85235	HIST1H2AH	8	0	0	11	0
5890	RAD51B	5	11	0	11	0
2695	GIP	10	1.5	0	11	0
6258	RXRG	5	0	0	11	0
573	BAG1	10	1.5	0	11	0
4595	MUTYH	8	0	0	11	0
2784	GNB3	4	6	0	11	0
58492	ZNF77	4	11	0	11	0
5970	RELA	3	0	0	10.75	0
7097	TLR2	4	2	0	10.75	0
7099	TLR4	4	2	0	10.75	0
6080	SNORA73A	5	11.75	4.5	10.75	0
4851	NOTCH1	9	7	0.5	10.75	0
7048	TGFBR2	4	0	0	10.5	0
6752	SSTR2	9	10	2.75	10.5	0
407056	MIR99B	8	15.5	0	10.5	0
406954	MIR181A2	8	15.5	0	10.5	0
7457	WBS2	7	10.5	0	10.5	0
10989	IMMT	10	10.5	0	10.5	0
57410	SCYL1	5	0	0	10.5	0
10189	ALYREF	7	10.5	0	10.5	0
494324	MIR375	8	15.5	0	10.5	0
3039	HBA1	10	10.5	0	10.5	0
7018	TF	5	0.5	0.25	10.5	0.25
154141	MBOAT1	7	10.5	0	10.5	0
3713	IVL	3	9.25	0	10.25	0
3827	KNG1	3	9.25	0	10.25	0
3861	KRT14	3	9.25	0	10.25	0
3860	KRT13	3	9.25	0	10.25	0
5469	MED1	4	0	0	10.125	0
23321	TRIM2	4	0	0	10.125	0
22795	NID2	4	0	0	10.125	0
7108	TM7SF2	4	0	0	10.125	0
23410	SIRT3	5	11.125	0	10.125	0
10135	NAMPT	5	11.125	0	10.125	0
1164	CKS2	4	0	0	10.125	0
331	XIAP	4	10	0	10	0
7415	VCP	8	2	0	10	0
7852	CXCR4	5	7.5	0	10	0
5893	RAD52	4	10	0	10	0
2026	ENO2	4	5.25	2.25	10	8.25
329	BIRC2	4	10	0	10	0
6862	T	9	0	0	10	0
5243	ABCB1	5	10	0	10	0
5888	RAD51	4	10	0	10	0
3952	LEP	5	10	0	10	0
6336	SCN10A	7	10	0	10	0
1018	CDK3	6	7	5.875	9.75	0
388677	NOTCH2NL	6	7	5.875	9.75	0
7979	SHFM1	5	9.75	0	9.75	0
3956	LGALS1	5	3	0	9.75	0
5894	RAF1	4	6	0	9.625	0
5906	RAP1A	4	6	0	9.625	0
9071	CLDN10	4	9	0	9.5	0
54361	WNT4	5	0	0	9.5	0
2149	F2R	5	0	0	9.5	0
328	APEX1	7	9.5	0	9.5	0
64798	DEPTOR	7	9.5	0	9.5	0
10758	TRAF3IP2	8	9.5	2.75	9.5	0
3949	LDLR	4	9.5	0	9.5	0
367	AR	9	9.5	0	9.5	0
2934	GSN	5	0	0	9.5	0
3164	NR4A1	5	0	0	9.5	0
6950	TCP1	8	9.5	2.75	9.5	0
85458	DIXDC1	5	0	0	9.5	0
6872	TAF1	15	4.5	17.75	9.5	0
3489	IGFBP6	4	9	0	9.5	0
2354	FOSB	5	0	0	9.5	0
30813	VSX1	8	9.5	2.75	9.5	0
2644	GCHFR	8	9.5	2.75	9.5	0
9212	AURKB	9	9.5	0	9.5	0
5091	PC	3	7	0	9.375	0
8321	FZD1	5	2	0	9.25	0
4087	SMAD2	4	0.5	2.5	9.25	0
4092	SMAD7	4	0.5	2.5	9.25	0
4091	SMAD6	4	0.5	2.5	9.25	0
1356	CP	4	0.5	0.25	9.25	1
23598	PATZ1	4	9.125	2.5	9.125	0
7047	TGM4	6	9	0	9	0
931	MS4A1	5	9.5	0	9	0
2273	FHL1	3	0	0	9	0
5911	RAP2A	3	0	0	9	0
2113	ETS1	9	5.5	0	9	0
771	CA12	3	0	0	9	0
660	BMX	3	0	0	9	0
728695	SPANXB1	5	9	0	9	9
29126	CD274	5	9.5	0	9	0
2250	FGF5	6	8.5	0	9	0
2194	FASN	7	1.5	1	8.75	0
2969	GTF2I	3	9	0	8.75	0
3101	HK3	8	0	0	8.75	0
10249	GLYAT	4	0	3	8.625	0
597	BCL2A1	7	8.5	0	8.5	0
2869	GRK5	7	8.5	0	8.5	0
2719	GPC3	10	4.5	2	8.5	0
64065	PERP	5	8.75	0	8.5	0
5076	PAX2	4	0	0	8.5	0
654	BMP6	10	4.5	2	8.5	0
2662	GDF10	10	4.5	2	8.5	0
60	ACTB	4	0	0	8.5	0
1513	CTSK	6	8.5	0	8.5	0
23636	NUP62	4	4	4	8.5	0
4843	NOS2	11	8.5	2	8.5	2
6010	RHO	7	8.5	0	8.5	0
10421	CD2BP2	4	0	0	8.5	0
156	ADRBK1	7	8.5	0	8.5	0
5167	ENPP1	11	1.5	1	8.5	0
1366	CLDN7	5	10.25	0	8.375	0
3559	IL2RA	9	16	4.5	8.25	0
7857	SCG2	5	2	0	8.125	10.5
58164	RBPJP3	3	0.5	0	8.125	0
6237	RRAS	3	0.5	0	8.125	0
5137	PDE1C	3	0	0	8	0
5136	PDE1A	3	0	0	8	0
1495	CTNNA1	5	7	0	8	0
10342	TFG	4	2	0	8	0
2309	FOXO3	3	0	0	8	0
57110	HRASLS	6	8.5	0	8	0
54802	TRIT1	3	8	0	8	0
6745	SSR1	5	2.75	0	8	0
3492	IGH	3	0	0	8	0
5141	PDE4A	3	0	0	8	0
9170	LPAR2	6	8.5	0	8	0
7299	TYR	6	8	0	8	0
3728	JUP	5	7	0	8	0
808	CALM3	3	0	0	8	0
55852	TEX2	3	0	0	8	0
23671	TMEFF2	5	2.75	0	8	0
5158	PDE6B	3	0	0	8	0
5154	PDGFA	10	8	0	8	0
1902	LPAR1	6	8.5	0	8	0
50944	SHANK1	6	8	0	8	0
11319	ECD	2	0	0	8	0
1801	DPH1	6	8	0	8	0
1493	CTLA4	8	12.5	0	7.875	0
4922	NTS	3	0	0	7.75	0.25
8030	CCDC6	6	15.625	0	7.625	0
332	BIRC5	6	0	0	7.5	0
1056	CEL	8	7.5	0	7.5	7
942	CD86	9	7.5	0	7.5	0
8205	TAM	4	0	0	7.5	0
7472	WNT2	7	9.5	0	7.5	0
356	FASLG	4	0	0	7.5	0
8857	FCGBP	7	2	0	7.5	0
842	CASP9	6	0	0	7.5	0
841	CASP8	6	0	0	7.5	0
9261	MAPKAPK2	8	7.5	0	7.5	7
10671	DCTN6	4	0	0	7.375	0
10799	RPP40	2	4	0	7.25	0
8795	TNFRSF10B	2	4	0	7.25	0
8743	TNFSF10	2	4	0	7.25	0
896	CCND3	5	0	0	7.25	0
2852	GPER1	7	7	0	7	0
1629	DBT	7	7	0	7	0
290	ANPEP	4	2	0	7	0
1128	CHRM1	4	1	1	7	0
11005	SPINK5	8	11.5	0	7	0
643586	PKMP1	4	1	1	7	0
7414	VCL	3	0	0	7	0
7001	PRDX2	4	1	1	7	0
3858	KRT10	4	9.625	0	7	0
10524	KAT5	7	7	0	7	0
5315	PKM	4	1	1	7	0
27319	BHLHE22	6	6.5	0	7	0
8290	HIST3H3	4	0	7	7	0
2050	EPHB4	3	7	0	7	0
1509	CTSD	7	7	0	7	0
2023	ENO1	4	1	1	7	0
10273	STUB1	4	0	7	7	0
4760	NEUROD1	6	6.5	0	7	0
3233	HOXD4	6	7	0	7	0
4000	LMNA	3	0	0	7	0
7063	THM	8	11.5	0	7	0
2065	ERBB3	6	7	0	7	0
2066	ERBB4	6	7	0	7	0
7298	TYMS	8	0	0	7	7
113130	CDCA5	3	7	0	7	0
3868	KRT16	4	9.625	0	7	0
23774	BRD1	4	0	7	7	0
302	ANXA2	4	1	1	7	0
28888	IGKV2D-18	6	7	0	7	0
29952	DPP7	4	2	0	7	0
1806	DPYD	8	0	0	7	7
6616	SNAP25	1	3.25	2.25	6.75	2.25
55655	NLRP2	1	0	0	6.75	0
7078	TIMP3	3	2.25	2.5	6.75	0
7079	TIMP4	3	2.25	2.5	6.75	0
8804	CREG1	3	0	0	6.75	0
4319	MMP10	3	2.25	2.5	6.75	0
4320	MMP11	3	2.25	2.5	6.75	0
2668	GDNF	5	4	0	6.75	0
2258	FGF13	5	5.5	2.25	6.75	0
1081	CGA	1	3.25	2.25	6.75	2.25
51116	MRPS2	5	1.5	0	6.5	0
1337	COX6A1	5	1.5	0	6.5	0
23540	TRNAS3	4	0	0	6.5	0
10380	BPNT1	4	6.5	0	6.5	0
3205	HOXA9	5	1.5	0	6.5	0
4615	MYD88	5	1.5	0	6.5	0
27349	MCAT	6	7	0	6.5	0
79718	TBL1XR1	3	6.5	0	6.5	0
7381	UQCRB	5	1.5	0	6.5	0
55450	CAMK2N1	5	1.5	0	6.5	0
84525	HOPX	4	6.5	0	6.5	0
10746	MAP3K2	7	7.5	6.5	6.5	0
28957	MRPS28	5	1.5	0	6.5	0
943	TNFRSF8	6	7	4.5	6.5	6
861	RUNX1	5	1.5	0	6.5	0
250	ALPP	4	6.5	0	6.5	0
64928	MRPL14	5	1.5	0	6.5	0
728045	PPBPP1	3	6.5	0	6.5	0
3488	IGFBP5	4	5	0	6.5	0
7421	VDR	8	7	2	6.5	0
4170	MCL1	5	0.75	0.375	6.25	0
5608	MAP2K6	5	4.25	0.25	6.25	0
7291	TWIST1	4	20	2.625	6.25	0
3123	HLA-DRB1	3	5.625	0	6.125	0
8718	TNFRSF25	3	5.625	0	6.125	0
246744	STH	3	4.5	2	6	0
81537	SGPP1	2	0	2	6	0
292	SLC25A5	3	4.5	2	6	0
2827	GPR3	4	6	0	6	0
2263	FGFR2	2	6	0	6	0
107	ADCY1	4	6	0	6	0
1903	S1PR3	2	0	2	6	0
1901	S1PR1	2	0	2	6	0
7008	TEF	2	6	0	6	0
51151	SLC45A2	2	6	0	6	0
5351	PLOD1	3	6	0	6	0
7694	ZNF135	2	6	0	6	0
1378	CR1	3	0	0	6	0
3938	LCT	3	0	0	6	0
6715	SRD5A1	3	6	0	6	0
54922	RASIP1	4	6	0	6	0.5
1489	CTF1	2	6	0	6	0
85413	SLC22A16	2	6	0	6	0
8720	MBTPS1	2	0	2	6	0
23082	PPRC1	4	0	0	6	0
7490	WT1	3	1	0	6	0
3082	HGF	2	6	0	6	0
6624	FSCN1	3	0	0	6	0
324	APC	3	1	0	6	0
8883	NAE1	4	6	0	6	0
5757	PTMA	3	2	0	6	0
8024	RDPA	2	6	0	6	0
4221	MEN1	3	0	0.5	6	0
364	AQP7	2	2	0	6	0
54658	UGT1A1	2	6	0	6	0
2208	FCER2	3	0	0	6	0
56606	SLC2A9	2	6	0	6	0
147495	APCDD1	3	6	0	6	0
468	ATF4	2	6	0	6	0
89846	FGD3	2	2	0	6	0
112744	IL17F	2	0	2	6	0
6016	RIT1	2	6	0	6	0
5763	PTMS	3	2	0	6	0
3502	IGHG3	2	6	0	6	0
754	PTTG1IP	4	6	0	6	0
5443	POMC	3	2	0.25	6	0
51129	ANGPTL4	2	2	0	6	0
1380	CR2	3	0	0	6	0
1351	COX8A	4	0	0	6	0
2033	EP300	2	6	0	6	0
6898	TAT	2	0.25	6	5.625	0
7301	TYRO3	3	5.5	0	5.5	0
5914	RARA	2	4.5	0.5	5.5	0
5917	RARS	2	4.5	0.5	5.5	0
3384	ICAM2	3	7.25	0	5.5	0
645740	NOS2P1	8	5.5	0	5.5	0
4846	NOS3	8	5.5	0	5.5	0
6256	RXRA	2	4.5	0.5	5.5	0
6364	CCL20	3	7.25	0	5.5	0
10	NAT2	5	5.75	0	5.5	0
2875	GPT	4	5.5	0	5.5	0
6241	RRM2	2	4.5	0.5	5.5	0
1543	CYP1A1	5	5.75	0	5.5	0
1235	CCR6	3	7.25	0	5.5	0
157506	RDH10	2	4.5	0.5	5.5	0
2806	GOT2	4	5.5	0	5.5	0
4088	SMAD3	3	0.5	2.5	5.5	0
4842	NOS1	8	5.5	0	5.5	0
1152	CKB	4	5.5	0	5.5	0
4792	NFKBIA	7	5.5	4.5	5.5	3
8854	ALDH1A2	2	4.5	0.5	5.5	0
911	CD1C	4	0.5	0	5.5	0
6257	RXRB	2	4.5	0.5	5.5	0
2673	GFPT1	7	0	2	5.5	0
5947	RBP1	2	4.5	0.5	5.5	0
1734	DIO2	4	0	0	5.5	0
6462	SHBG	4	5.5	0	5.5	0
7032	TFF2	6	1.75	0	5.25	0
2887	GRB10	6	4.5	0	5.25	0
83593	RASSF5	3	0	0	5.25	0
7096	TLR1	5	5.5	0	5.25	0
54757	FAM20A	6	4.5	0	5.25	0
51083	GAL	6	1.75	0	5.25	0
3643	INSR	6	4.5	0	5.25	0
4025	LPO	2	5	0	5	0
8550	MAPKAPK5	6	2.5	0	5	0
6754	SSTR4	6	4.5	2.75	5	0
613	BCR	1	6	0	5	0
25	ABL1	1	6	0	5	0
1834	DSPP	5	0	0	5	0
7123	CLEC3B	5	14	0	5	0
6717	SRI	6	4.5	2.75	5	0
2317	FLNB	3	0	0	5	0
4628	MYH10	3	0	0	5	0
3813	KIR3DS1	6	4.5	2.75	5	0
100508689	LOC100508689	5	14	0	5	0
4907	NT5E	4	0.5	0	5	0
921	CD5	1	0	0	5	0
7867	MAPKAPK3	6	2.5	0	5	0
10987	COPS5	3	7	2.75	5	0
4831	NME2	3	6	1.5	5	1.5
23189	KANK1	6	4.5	2.75	5	0
1588	CYP19A1	6	4.5	2.75	5	0
9644	SH3PXD2A	1	6	0	5	0
1735	DIO3	1	0	0	5	0
3606	IL18	2	5	0	5	0
6335	SCN9A	2	5	0	5	0
4588	MUC6	5	14	0	5	0
4586	MUC5AC	5	14	0	5	0
4583	MUC2	5	14	0	5	0
64781	CERK	4	6	0	4.875	0
2523	FUT1	1	0	0	4.75	0
7083	TK1	6	0.25	6.75	4.75	0
6648	SOD2	4	6.5	0	4.75	0
6647	SOD1	4	6.5	0	4.75	0
55869	HDAC8	6	0.25	6.75	4.75	0
27065	NSG1	3	0.5	0	4.75	0
63892	THADA	3	0.5	0	4.75	0
5670	PSG2	2	1	1	4.625	1
4254	KITLG	2	1	1	4.625	1
11162	NUDT6	2	0.25	0.5	4.625	0
4782	NFIC	2	4.5	0	4.5	6
1946	EFNA5	8	7.5	0	4.5	0
1490	CTGF	2	0	0	4.5	0
5266	PI3	3	4.5	0	4.5	0
6795	AURKC	9	0	15	4.5	0
3020	H3F3A	9	0	15	4.5	0
3458	IFNG	3	0	0	4.5	0
4172	MCM3	6	6.5	0	4.5	0
7177	TPSAB1	3	4.5	0	4.5	0
680	BRS3	2	4.5	0	4.5	0
23373	CRTC1	8	4.5	0	4.5	4.5
5034	P4HB	3	4.25	0	4.5	0
23089	PEG10	2	4.5	0	4.5	0
4763	NF1	2	4.5	0	4.5	6
200186	CRTC2	8	4.5	0	4.5	4.5
9370	ADIPOQ	2	4.5	0	4.5	0
4125	MAN2B1	4	4	0	4.5	0
2937	GSS	3	4.5	0	4.5	0
7094	TLN1	2	0	0	4.5	0
7158	TP53BP1	2	4.5	0	4.5	0
3688	ITGB1	2	0	0	4.5	0
3685	ITGAV	4	4.5	0	4.5	0
203068	TUBB	2	0	0	4.5	0
4649	MYO9A	2	0	0	4.5	0
6416	MAP2K4	4	4.5	0	4.5	0
6510	SLC1A5	3	4.5	0	4.5	0
5562	PRKAA1	2	0	0	4.5	0
2678	GGT1	8	7.5	0	4.5	0
10376	TUBA1B	3	4.25	0	4.5	0
8277	TKTL1	3	4.5	0	4.5	0
406979	MIR19A	5	0.5	0.5	4.25	0
6282	S100A11	4	3.75	0	4.25	0
3280	HES1	5	0.5	0.5	4.25	0
3683	ITGAL	2	7	0	4.25	0
8082	SSPN	5	0.5	0.5	4.25	0
7053	TGM3	1	4.25	4.5	4.25	0
450092	KTCN2	5	0.5	0.5	4.25	0
26766	RNU105C	1	4.25	4.5	4.25	0
55342	STRBP	1	4	0	4	0
3856	KRT8	2	0	0	4	0
115209	OMA1	4	0	0	4	0
339256	NOS2P3	7	8.5	2	4	2
26128	KIAA1279	1	4	0	4	0
4900	NRGN	1	4	0	4	0
127833	SYT2	1	4	0	4	0
2346	FOLH1	1	4	0	4	0
1287	COL4A5	2	0	0	4	0
6038	RNASE4	4	5	9.25	4	0
5078	PAX4	6	7	2	4	0
10885	WDR3	2	4	0	4	0
7031	TFF1	5	4	0	4	3
339390	CLEC4G	3	0	0	4	0
6749	SSRP1	2	0	0	4	0
11249	NXPH2	1	4	0	4	0
5362	PLXNA2	3	4	0	4	0
144501	KRT80	2	0	0	4	0
1385	CREB1	3	0	0	4	0
51474	LIMA1	2	0	0	4	0
9788	MTSS1	2	0	0	4	0
723961	INS-IGF2	1	0	0	4	0
5327	PLAT	5	10	2	4	0
5245	PHB	2	0	0	4	0
3316	HSPB2	2	0	0	4	0
53905	DUOX1	3	4	0	4	0
3439	IFNA1	4	4	0	4	0
5156	PDGFRA	6	4	0	4	0
916	CD3E	7	11.5	0	4	0
50945	TBX22	6	7	2	4	0
5737	PTGFR	6	4	0	4	0
1800	DPEP1	3	4	0	4	0
3117	HLA-DQA1	1	1	0	3.875	0
941	CD80	1	1	0	3.875	0
140805	HT	1	1	0	3.875	0
940	CD28	1	1	0	3.875	0
51172	NAGPA	1	1	0	3.875	0
80381	CD276	1	1	0	3.875	0
7039	TGFA	1	0	0	3.75	0
6277	S100A6	5	8.25	0	3.75	0
3146	HMGB1	6	0.75	4.5	3.5	0
7345	UCHL1	4	2.5	3	3.5	2.5
4255	MGMT	4	2.5	3	3.5	2.5
3417	IDH1	8	0	6	3.5	0
3418	IDH2	8	0	6	3.5	0
3159	HMGA1	6	0.75	4.5	3.5	0
160728	SLC5A8	4	2.5	3	3.5	2.5
1612	DAPK1	4	2.5	3	3.5	2.5
11146	GLMN	7	3.25	0	3.5	10
2103	ESRRB	4	2.5	3	3.5	2.5
285	ANGPT2	10	3.5	2.5	3.5	2.5
284	ANGPT1	10	3.5	2.5	3.5	2.5
7010	TEK	10	3.5	2.5	3.5	2.5
2693	GHSR	4	0	0	3.25	2
2691	GHRH	4	0	0	3.25	2
5934	RBL2	3	6	5.75	3.125	0
5933	RBL1	3	6	5.75	3.125	0
25802	LMOD1	2	0	0	3.125	1

## Sheet: MTC
ID	SYMBOL	TC	PTC	ATC	FTC	MTC
796	CALCA	2995	230.5	47.5	279.25	6173.12
5979	RET	2043	249	4	71.5	3879.62
6750	SST	480	32.875	17	36.75	1015.88
7038	TG	280	143.875	39	229.75	546.75
1084	CEACAM3	222	19.25	8	15.5	461.5
2520	GAST	183	4.25	3.25	4.5	366.5
56971	CEACAM19	172	25	3.5	30.625	365
1113	CHGA	180	25.625	3.75	9.75	353.375
5443	POMC	147	4.75	4.25	7.625	333.5
7294	TXK	189	13	5.5	3.5	325
2026	ENO2	110	22	6.25	15.125	259.875
4914	NTRK1	127	23.5	0.5	11.5	223.5
5921	RASA1	122	41.5	2.5	25.75	208.5
7157	TP53	106	24.5	9.75	9	206
1956	EGFR	80	3.5	2.75	2	177.25
8178	ELL	104	8	0.5	0.5	177.25
207	AKT1	98	9.5	3	5.5	168.5
3791	KDR	94	9	0	8.5	161.5
6751	SSTR1	79	0.875	0	1.375	161
596	BCL2	73	1.5	10.25	1.5	147
2922	GRP	63	0	0.5	0.375	146.125
797	CALCB	67	1	0	1	146
885	CCK	77	2	1	2	145
836	CASP3	71	0	0	0	142.75
429	ASCL1	73	0	0	0	132
5594	MAPK1	82	27.5	0	12	130
2641	GCG	53	0.5	0	0.75	129.5
5894	RAF1	58	0.5	0	0.5	125.5
5595	MAPK3	61	4	0	0	107.5
7422	VEGFA	62	17.5	0	25	102.5
6755	SSTR5	40	0	0	0	93.75
887	CCKBR	53	1.5	1	1.5	92.5
6855	SYP	33	0.5	0	1.25	89.25
22882	ZHX2	50	12.5	0	13	89
673	BRAF	63	28	1.5	19	86.5
1087	CEACAM7	39	1	0	1	84.5
2475	MTOR	56	20.5	0	9	84
920	CD4	30	0	0	0	81.5
2321	FLT1	42	8.5	0	8.5	79.5
3558	IL2	27	0	0	0	79
3265	HRAS	36	9.75	0.5	3	78
9842	PLEKHM1	40	0	0	0	77.5
4851	NOTCH1	44	0	0	0	76
1392	CRH	33	0	0	0	75.5
1950	EGF	50	7.25	7.5	5.75	73.5
5743	PTGS2	35	2	0	0	72.5
6752	SSTR2	30	2.5	0	2	69.5
4609	MYC	30	3	0	3	69.5
4233	MET	39	0	0	1	69.5
5670	PSG2	34	6	0	0	68
925	CD8A	20	0	0	0	65.5
595	CCND1	33	0	0	0	64.5
3630	INS	27	0.5	0	0.75	64.5
6774	STAT3	38	4	0	0	64
4922	NTS	30	0	0	0	62.5
7253	TSHR	48	9.5	2.25	11.25	59.625
5925	RB1	31	0	0	0	59.5
3396	ICT1	19	0	0	0	58.5
6646	SOAT1	28	0	0	0	58.5
6717	SRI	26	0	0	0	57.5
5741	PTH	22	0	0	0	57.25
1026	CDKN1A	30	0.5	7.25	1	57
3479	IGF1	21	1	7.75	1	55.75
5111	PCNA	21	0	0	0	54.5
2324	FLT4	27	0	0	0	52
7432	VIP	28	0	0	3	51.5
7080	NKX2-1	32	4	0	14.125	51
4214	MAP3K1	34	12	0	12	48.5
2674	GFRA1	21	0	0	0	48.5
142	PARP1	24	0	0	0	47.5
10534	SSSCA1	21	1.25	0	1.25	47.5
6198	RPS6KB1	21	0	0	0	47
1027	CDKN1B	23	1.25	0	1.25	46.5
3717	JAK2	21	0	0	0	46.5
3976	LIF	21	0	0	0	46
3565	IL4	20	0	0	0	44.5
5130	PCYT1A	31	0	0	0	43.5
1437	CSF2	18	0	0	0	43.5
4893	NRAS	20	0	0	0	42.5
2277	FIGF	20	0	0	0	42
7431	VIM	19	8.875	0	11.625	41.75
598	BCL2L1	23	0	0	0	41
581	BAX	24	0	0	0	41
6336	SCN10A	21	13	0	1.5	41
5727	PTCH1	34	40	0.5	5	39.5
3371	TNC	18	1	0	0	38.75
4288	MKI67	18	0	0	0	38
6343	SCT	21	0	0	0	38
4613	MYCN	14	0	0	0	37.5
1081	CGA	18	0.25	0	4.25	37
4489	MT1A	22	0	0	0	35.5
5617	PRL	21	0	0	0	35.5
5604	MAP2K1	17	0.5	0	0.5	35.5
3850	KRT3	12	0	0	0	34.75
4888	NPY6R	20	2	0	0	34.5
999	CDH1	17	0	0	0	34.5
60482	SLC5A7	15	0	0	0	34.5
1869	E2F1	16	0	0	0	34.5
5243	ABCB1	15	0	0	0	34.5
118429	ANTXR2	16	0.125	0.125	8.5	34.125
5623	PSPN	14	2	0	0	34
7490	WT1	15	0	0	0	31.5
5159	PDGFRB	18	4.5	0	4	31.5
94233	OPN4	12	1.125	1.25	1.875	31.125
839	CASP6	20	1	3	1	31
5747	PTK2	18	0	0	0	30.5
3082	HGF	18	0	0	1	30.5
5294	PIK3CG	19	4.5	0	4.5	30.5
7086	TKT	17	11.5	0	0	30.5
3375	IAPP	19	0	0	0	30.5
3848	KRT1	19	2.5	2.25	3	30.25
7124	TNF	15	0	0	0	30
7200	TRH	19	0	0	0.5	30
4221	MEN1	14	0	0	0	30
8842	PROM1	18	0	0	0	30
7428	VHL	13	0	0	0	29.5
6863	TAC1	11	0	0	0	29
3458	IFNG	12	0	0	0	28.5
3502	IGHG3	11	0	0	0	28.5
947	CD34	13	1	0	0	28
10428	CFDP1	18	1	0	0	28
3845	KRAS	19	4.5	0	4.5	27.5
26	AOC1	11	0	0	0	27.25
7252	TSHB	16	8.5	2.75	12.5	27.25
5742	PTGS1	11	0	0	0	27
4012	LNPEP	13	0	0	0	27
22934	RPIA	13	0	0	0	26.5
1910	EDNRB	15	0	0	0	26.5
53373	TPCN1	22	20	0.5	4.5	26.5
10367	MICU1	11	0	0.125	0	26.5
841	CASP8	16	1	3	1	26.5
3725	JUN	13	5	7.25	5	26.25
8883	NAE1	18	2	1.5	2	26
7083	TK1	16	9	0	0	26
2688	GH1	11	0	0	0	25.75
22943	DKK1	14	0	0	0	25.5
87	ACTN1	18	4	0	0.75	25
3576	IL8	12	0	0	0	25
4902	NRTN	9	0	0	0	24.5
11146	GLMN	13	3.25	0	3.5	24.5
3480	IGF1R	8	0	0	0	24.5
5265	SERPINA1	10	1	0	1	24
902	CCNH	14	0	0	0	24
7031	TFF1	14	4	0	4	23.5
799	CALCR	11	0	0	0	23.5
133482	SLCO6A1	14	2	0	0	23.5
6285	S100B	11	0	0	3	23
8851	CDK5R1	19	0	0	0	23
100507703	LOC100507703	4	0	0	0	23
5080	PAX6	4	0	0	0	23
1020	CDK5	19	0	0	0	23
4916	NTRK3	11	0	0	0	22.5
4915	NTRK2	11	0	0	0	22.5
89941	RHOT2	9	0.5	0.5	0.5	22.5
2675	GFRA2	11	0	0	0	22.5
2069	EREG	9	0	0	0	22
494324	MIR375	14	0	0	0	22
5608	MAP2K6	9	0	0	0	22
6464	SHC1	10	0	0	0	22
3716	JAK1	16	4	0	0	21.5
3958	LGALS3	19	1.5	0	2.625	21.5
122042	RXFP2	6	0	0	0	21
59350	RXFP1	6	0	0	0	21
3948	LDHC	9	0	0	0	21
3640	INSL3	6	0	0	0	21
6013	RLN1	6	0	0	0	21
6690	SPINK1	8	0	0	0	21
2099	ESR1	10	7.375	0	7.25	20.625
7173	TPO	16	6.125	2.25	9.75	20.5
6714	SRC	11	0	0	0	20.5
921	CD5	9	0.5	0.5	0.5	20.5
2064	ERBB2	14	0	0	0	20.5
2806	GOT2	9	0	0	0	20.5
50943	FOXP3	12	0	0	0	20.5
3060	HCRT	6	0	0	0	20
6753	SSTR3	11	0	0	0	19.5
5175	PECAM1	9	1	0	0	19.5
6402	SELL	8	0.375	0	0.375	19.5
355	FAS	8	0	0	0	19.5
3815	KIT	11	0	0	0	19.5
406902	MIR10A	13	0	0	0	19.5
1029	CDKN2A	10	7.5	1	3	19.25
5068	REG3A	7	0	7	0.125	19
6237	RRAS	11	3	0.5	0.5	19
846	CASR	8	0	0	0	18.75
54738	FEV	15	7.5	0	7.5	18.5
7857	SCG2	11	2	0	8.125	18
1030	CDKN2B	10	7.5	1	3	18
25992	SNED1	10	0	0	0	18
7077	TIMP2	10	0	0	0	17.75
4313	MMP2	10	0	0	0	17.75
1572	CYP2F1	11	2	0	2	17.5
7389	UROD	10	0	0	0	17.5
10	NAT2	11	2	0	2	17.5
2875	GPT	11	0	0	0	17.5
2526	FUT4	7	0	0	0	17.5
2950	GSTP1	11	2	0	2	17.5
5179	PENK	7	0	0	0.125	17.125
6038	RNASE4	6	0	0	0	17
1031	CDKN2C	7	0	0	0	17
6647	SOD1	9	0	0	0	17
4790	NFKB1	14	6	11.75	6	16.75
7040	TGFB1	9	7.5	1	3	16.5
338413	TAS2R63P	10	0	0	0	16.5
2668	GDNF	8	2	0	0	16.5
5291	PIK3CB	13	4	0	0	16.5
5562	PRKAA1	10	0	0	0	16.5
9451	EIF2AK3	10	0	0	0	16.5
3938	LCT	5	0	0	0	16
6528	SLC5A5	12	8	5.5	10	16
4803	NGF	5	0	0	0	16
842	CASP9	13	1	3	1	16
174	AFP	5	0	0	0	15.5
5471	PPAT	6	0	0	0	15.5
2720	GLB1	8	0	0	0	15.5
54828	BCAS3	6	0	0	0	15.5
2689	GH2	7	0	0	0	15
886	CCKAR	9	1	1	1	15
2740	GLP1R	9	0	0	0	15
2676	GFRA3	7	0	0	0	15
4852	NPY	5	0	0	0	15
4684	NCAM1	6	0	0	0	14.5
407050	MIR93	8	0	0	0	14.5
442897	MIR323A	8	0	0	0	14.5
407009	MIR224	8	0	0	0	14.5
3342	HTC2	5	0	0	0	14.5
1278	COL1A2	6	0	0	0	14.5
706	TSPO	4	0	0	0	14.5
11082	ESM1	6	0	0	0	14.5
1277	COL1A1	6	0	0	0	14.5
3875	KRT18	6	0	0	0	14.5
406991	MIR21	8	0	0	0	14.5
406959	MIR183	8	0	0	0	14.5
3274	HRH2	5	0	0	0	14.5
27250	PDCD4	8	0	0	0	14.5
406914	MIR127	8	0	0	0	14.5
572	BAD	6	0	0	0	14.5
9900	SV2A	6	0	0	0	14.5
406946	MIR154	8	0	0	0	14.5
1160	CKMT2	8	0	0	0	14.5
5764	PTN	6	0	0	0	14.5
442915	MIR370	8	0	0	0	14.5
292	SLC25A5	11	0	0	2.25	14
94025	MUC16	8	0	0	0	14
5707	PSMD1	5	0	0	0	14
5744	PTHLH	5	0	0	0	14
58492	ZNF77	10	0	0	0	14
793	CALB1	5	0	0	0	14
7054	TH	5	0	0	0	14
2353	FOS	6	0	0	0	14
100508689	LOC100508689	5	0.5	0	0.5	13.75
627	BDNF	5	0	0	0	13.5
28514	DLL1	7	0	0	0	13.5
2248	FGF3	8	0	0	0	13.5
847	CAT	6	0	0	0	13.5
2670	GFAP	8	0	0	0	13.5
10252	SPRY1	8	0	0	0	13.5
1757	SARDH	7	0	0	0	13
2147	F2	6	0	0	0	13
50818	DYT10	4	0	0	0	13
2100	ESR2	6	0	0	0	13
54474	KRT20	12	6	0	6	13
891	CCNB1	7	0	0	0	13
3643	INSR	5	0	0	0	13
6392	SDHD	7	0	0	0	13
10671	DCTN6	7	0	0	0	13
5829	PXN	8	0	0	0	12.5
5266	PI3	4	0	0	0	12.5
9734	HDAC9	6	0	0	0	12.5
25	ABL1	6	0	0	0	12.5
9564	BCAR1	8	0	0	0	12.5
2796	GNRH1	5	0	0	0	12.5
3014	H2AFX	7	0	0	0	12.5
3693	ITGB5	8	0	0	0	12.5
1125	CHR	6	0	0	0	12.5
5934	RBL2	8	0	0	0	12.5
2580	GAK	5	0	0	0	12.5
6194	RPS6	14	12	0	0.5	12.5
3955	LFNG	7	0	0	0	12.5
840	CASP7	6	0	0	0	12.5
1111	CHEK1	7	0	0	0	12.5
3851	KRT4	6	0	0	0	12
4685	NCAM2	4	0	0	0	12
1999	ELF3	7	0	0	0	12
190	NR0B1	6	0	0	0	12
6935	ZEB1	7	0	0	0	12
406930	MIR138-2	7	0	0	0	12
5536	PPP5C	4	0	0	0	12
7149	TOC	10	0	0	0	12
23552	CDK20	7	0	0	0	12
406968	MIR193A	7	0	0	0	12
1644	DDC	6	0	0	0	12
6745	SSR1	6	0	0	0	12
4763	NF1	4	4.5	0	4.5	12
6625	SNRNP70	5	0	0	0	12
574460	MIR498	7	0	0	0	12
1610	DAO	6	0	0	0	12
5596	MAPK4	7	0	0	0	12
929	CD14	6	0	0	0	12
9839	ZEB2	7	0	0	0	12
6678	SPARC	6	0	0	0	12
5328	PLAU	6	0	0	0	12
407026	MIR29C	7	0	0	0	12
121549	ASCL4	5	0	0	0	12
406919	MIR130A	7	0	0	0	12
960	CD44	6	0	0	0	12
406985	MIR200C	7	0	0	0	12
114568	NMTC1	5	0.5	0	1	12
5706	PSMC6	7	0	0	0	12
10859	LILRB1	7	0	0	0	12
1896	EDA	10	0	0	0	12
442918	MIR373	7	0	0	0	12
93659	CGB5	6	0	0	0	12
4853	NOTCH2	6	0	0	0	12
4193	MDM2	4	0	0	0	11.75
1791	DNTT	5	0	0	0	11.5
648	BMI1	8	2	0	0	11.5
3340	NDST1	5	0	0	0	11.5
4860	PNP	7	0	0	0	11.5
5664	PSEN2	5	0	0	2	11.5
597	BCL2A1	8	2	0	0	11.5
5362	PLXNA2	5	0	0	0	11.5
2735	GLI1	8	2	0	0	11.5
2736	GLI2	8	2	0	0	11.5
2737	GLI3	8	2	0	0	11.5
7472	WNT2	8	2	0	0	11.5
3988	LIPA	9	0	0	0	11.5
94241	TP53INP1	8	0	0	0	11.5
26503	SLC17A5	9	0	0	0	11.5
6469	SHH	8	2	0	0	11.5
3428	IFI16	5	0	0	0	11.5
5657	PRTN3	4	0	0	0	11
1629	DBT	5	0	0	0	11
9338	TCEAL1	8	0	0	0	11
28907	IGKV5-2	8	0	0	0	11
100125288	ZGLP1	8	0	0	0	11
3481	IGF2	4	0.5	0.5	0.5	11
9993	DGCR2	6	0	0	0	11
1385	CREB1	4	0	0	0	11
1114	CHGB	7	0	0	0	11
3559	IL2RA	4	0	0	0	10.5
11069	RAPGEF4	4	0	0	0	10.5
590	BCHE	4	0	0	0	10.5
599	BCL2L2	4	0	0	0	10.5
275	AMT	4	0	0	0	10.5
11005	SPINK5	7	0	0	0	10.5
5783	PTPN13	4	0	0	0	10.5
6202	RPS8	5	0	0	0	10.5
551	AVP	4	0	0	0	10.5
1499	CTNNB1	7	0	0	0	10.5
3439	IFNA1	4	0	0	0	10.5
8797	TNFRSF10A	4	0	0	0	10.5
7526	YESP	5	0	0	0	10.5
154141	MBOAT1	4	0	0	0	10.5
1048	CEACAM5	7	0	0	0	10.5
6772	STAT1	4	0	0	0	10.5
3002	GZMB	4	0	0	0	10.5
10189	ALYREF	4	0	0	0	10.5
7424	VEGFC	7	0	0	0	10.5
5786	PTPRA	5	0	0	0	10.5
5606	MAP2K3	7	0	0	0	10.5
602	BCL3	4	0	0	0	10.5
140805	HT	3	0	0	0	10
1019	CDK4	4	0	0	0	10
57324	TSE2	6	2	0	0	10
54858	PGPEP1	3	0	0	0	10
7528	YY1	3	0	0	0	10
3669	ISG20	8	0	0	0	10
518	ATP5G3	8	0	0	0	10
4342	MOS	4	0	0	0	10
54802	TRIT1	3	0	0	0	10
2691	GHRH	5	0	0	0	10
4576	TRNT	3	0	0	0	10
2241	FER	6	0	0	0	10
2937	GSS	3	0	0	0	10
5241	PGR	3	0	0	0	10
140821	RSS	5	0	0	0	10
9043	SPAG9	3	0	0	0	10
5788	PTPRC	8	0	0	0	10
1890	TYMP	12	9	0	7	10
5473	PPBP	11	8.5	1.75	9	9.75
5777	PTPN6	4	0	0	0	9.5
79812	MMRN2	6	1	0	0	9.5
5464	PPA1	6	2	0	0	9.5
7137	TNNI3	4	0	0	0	9.5
10301	DLEU1	5	0	0	0	9.5
9232	PTTG1	5	0.5	0	0	9.5
5597	MAPK6	4	0	0	0	9.5
4792	NFKBIA	9	5.5	4.5	5.5	9.5
2074	ERCC6	6	0	0	0	9.5
348654	GEN1	5	0.5	0	0	9.5
10076	PTPRU	4	0	0	0	9.5
6271	S100A1	4	0	0	0.125	9.125
7044	LEFTY2	3	0	0	0	9
6654	SOS1	4	0	0	0	9
55835	CENPJ	13	5	0.5	5	9
6508	SLC4A3	4	0	0	0	9
5792	PTPRF	3	0	0	0	9
388677	NOTCH2NL	4	0	0	0	9
6571	SLC18A2	6	0	0	0	9
9247	GCM2	4	0	0	0	9
1436	CSF1R	4	0	0	0	9
1871	E2F3	4	0	0	0	9
2247	FGF2	5	0	0	0	9
6521	SLC4A1	4	0	0	0	9
728695	SPANXB1	5	9	0	9	9
3685	ITGAV	5	0	0	0	9
5290	PIK3CA	4	0	0	0	9
7057	THBS1	5	0	0	0	9
652170	COX4I1P2	6	0	0	0	9
27087	B3GAT1	4	0	0.5	0	9
10178	TENM1	4	0	0	0	9
3881	KRT31	4	0	0	0	8.5
260330	ALPPP	3	0	0.125	0	8.5
4125	MAN2B1	3	0	0	0	8.5
4830	NME1	7	1	3.5	0	8.5
6286	S100P	4	0	0	0	8.5
1978	EIF4EBP1	7	8	0	0.5	8.5
1977	EIF4E	7	8	0	0.5	8.5
55	ACPP	4	0.5	0	0.5	8.5
113	ADCY7	4	0	0	0	8.5
2268	FGR	3	0	0	0	8.25
2264	FGFR4	3	0	0	0	8.25
4771	NF2	3	0	0	0	8.25
5539	PPY	3	0	0	0	8.25
2246	FGF1	3	0	0	0	8.25
3553	IL1B	3	0	0	0	8
10308	ZNF267	3	0	0	0	8
8859	STK19	5	0	0	0	8
8766	RAB11A	5	0	0	0	8
51083	GAL	5	0	0	0	8
9622	KLK4	3	0	0	0	8
3827	KNG1	3	0	0	0	8
3572	IL6ST	3	0	0	0	8
7434	VIPR2	3	0	0	0	8
7846	TUBA1A	3	0	0	0	8
7471	WNT1	5	0	0	0	8
4017	LOXL2	5	0	0	0	8
1774	DNASE1L1	3	0	0	0	8
302	ANXA2	5	0	0	0	8
1636	ACE	5	0	0	0	8
27121	DKK4	5	0	0	0	8
6239	RREB1	3	0	0	0	8
4582	MUC1	8	4.5	5.75	5	8
10413	YAP1	6	0	0	0	7.5
6567	SLC16A2	6	0	0	0	7.5
10987	COPS5	3	1.25	0	1.25	7.5
619556	MIR455	6	0	0	0	7.5
1024	CDK8	4	0	0	0	7.5
2994	GYPB	5	0	0	3	7.5
9970	NR1I3	5	0	0	0	7.5
26768	RNU105A	3	0	0	0	7.5
1490	CTGF	2	0	0	0	7.25
834	CASP1	5	0.5	7.25	0.5	7.25
471	ATIC	2	0	0	0	7.25
9771	RAPGEF5	3	0	0	0	7
2048	EPHB2	5	0	0	0	7
1244	ABCC2	5	0	0	0	7
7345	UCHL1	3	0	0	0	7
23436	CELA3B	3	0	0	0	7
10841	FTCD	8	0	0	7	7
1056	CEL	8	7.5	0	7.5	7
1280	COL2A1	4	0	0	0	7
4041	LRP5	4	0	0	0	7
6789	STK4	4	0	0	0	7
3592	IL12A	3	0	0	0	7
11156	PTP4A3	3	0	0	0	7
3440	IFNA2	3	0	0	0	7
64096	GFRA4	3	0	0	0	7
57822	GRHL3	2	0.25	0	1.25	7
2802	GOLGA3	3	0	0	2	7
7570	ZNF22	4	0	0	0	7
9048	ARTN	3	0	0	0	7
4513	COX2	5	0	0	0	7
9261	MAPKAPK2	8	7.5	0	7.5	7
5335	PLCG1	5	0	0	0	7
1806	DPYD	8	0	0	7	7
5347	PLK1	4	0	0	0	7
6495	SIX1	5	0	0	0	7
4363	ABCC1	5	0	0	0	7
26765	SNORD12C	4	0	0	0	7
7298	TYMS	8	0	0	7	7
26471	NUPR1	3	0	0	0	6.5
3551	IKBKB	2	0	0	0	6.5
1401	CRP	5	0	0	0	6.5
976	CD97	7	0	1	0	6.5
2885	GRB2	4	0	0	0	6.5
9402	GRAP2	4	0	0	0	6.5
3445	IFNA8	5	0.5	0.5	0.75	6.5
3441	IFNA4	5	0.5	0.5	0.75	6.5
1147	CHUK	2	0	0	0	6.5
8517	IKBKG	2	0	0	0	6.5
780	DDR1	5	6.5	0	0	6.5
5970	RELA	2	0	0	0	6.5
5293	PIK3CD	2	0	0	0	6.5
1604	CD55	7	0	1	0	6.5
25830	SULT4A1	4	0.5	0.5	0.5	6.5
4782	NFIC	2	4.5	0	4.5	6
3258	HPT	2	0	0	0	6
100126299	VTRNA2-1	9	4	0	0	6
6790	AURKA	2	0	0	0	6
196	AHR	2	0	0	0.75	6
5708	PSMD2	2	0	0	0	6
50975	TCO	2	0	0	0	6
27344	PCSK1N	2	0	0	0	6
8165	AKAP1	2	0.25	0	0.25	6
943	TNFRSF8	6	7	4.5	6.5	6
8767	RIPK2	3	0	0	0	6
2539	G6PD	2	0	0	0	6
686	BTD	2	0	0	0.125	6
8879	SGPL1	2	0	0	0	6
6667	SP1	2	4.5	0	4.5	6
339390	CLEC4G	2	0	0	0	6
148252	DIRAS1	2	0	0	0	6
9054	NFS1	2	0	0	0	6
64428	NARFL	3	0.5	0	1	6
27151	CPAMD8	2	0	0	0	6
27152	INTU	2	0	0	0	6
1471	CST3	2	0	0	0	6
733	C8G	2	0	0	0	6
7114	TMSB4X	2	0	0	0	6
5054	SERPINE1	2	0	0	0	6
6554	SLC10A1	2	0	0	0	6
406982	MIR20A	9	4	0	0	6
9049	AIP	2	0	0	0.75	6
4953	ODC1	2	0	0	0	6
768	CA9	2	0	0	0	6
4333	MNG1	3	0.5	0	1	6
3487	IGFBP4	2	0	0	0	6
262	AMD1	2	0	0	0	6
115	ADCY9	2	0	0	0	6
117	ADCYAP1R1	2	0	0	0	6
116	ADCYAP1	2	0	0	0	6
111	ADCY5	2	0	0	0	6
51350	KRT76	2	6	0	6	6
3172	HNF4A	2	0	0	0	6
1021	CDK6	2	0	0	0	6
835	CASP2	2	0	0	0	5.75
966	CD59	2	0	0	0	5.75
11168	PSIP1	3	0	0	0	5.5
10882	C1QL1	3	0	0	0	5.5
10058	ABCB6	3	0	0	0	5.5
9374	PPT2	3	0	0	0	5.5
5089	PBX2	3	0	0	0	5.5
1017	CDK2	2	0	0	0	5
90226	UCN2	2	0	0	0	5
1991	ELANE	2	0	0	0	5
100271873	AIRN	2	0.5	0.5	0.5	5
5460	POU5F1	6	3.5	0	5	5
5697	PYY	2	0	0	0	5
51752	ERAP1	2	0	0	0	5
29922	NME7	2	0	0	0	5
27319	BHLHE22	2	0	0	0	5
1509	CTSD	2	0	0	0	5
10018	BCL2L11	2	0	0	0	5
1543	CYP1A1	3	0	0	0	5
54808	DYM	2	0.5	0.5	0.5	5
134	ADORA1	2	0	0	0	5
4752	NEK3	2	0	0	0	5
5644	PRSS1	1	0	0	0	5
112	ADCY6	2	0	0	0	5
308	ANXA5	2	0	0	0	5
2002	ELK1	2	0	0	0	5
1909	EDNRA	2	0	0	0	4.75
51285	RASL12	2	0	0	0	4.5
6473	SHOX	2	0	0	0	4.5
23373	CRTC1	8	4.5	0	4.5	4.5
820	CAMP	2	0	0	0	4.5
29844	TFPT	5	0.5	0.5	0.5	4.5
1870	E2F2	2	0	0	0	4.5
28955	DEXI	2	0	0	0	4.5
200186	CRTC2	8	4.5	0	4.5	4.5
2932	GSK3B	2	0	0	0	4.5
112401	BIRC8	2	0	0	0	4.5
5728	PTEN	8	4.5	0	4.5	4.5
8031	NCOA4	6	11	0	0	4.5
8030	CCDC6	6	11	0	0	4.5
8558	CDK10	2	0	0	0	4.5
5465	PPARA	7	1.5	0	1.625	4
1236	CCR7	6	4	0	0.75	4
3248	HPGD	1	0	0	0	4
4435	CITED1	7	1.5	0	1.625	4
6366	CCL21	6	4	0	0.75	4
23237	ARC	1	0	0	0	4
3880	KRT19	7	1.5	0	1.625	4
2335	FN1	7	1.5	0	1.625	4
5618	PRLR	6	0	0	0	4
1351	COX8A	1	0	0	0	4
3688	ITGB1	6	4	0	0.75	4
3046	HBE1	7	1.5	0	1.625	4
7010	TEK	3	0	0	0	4
7011	TEP1	5	4	0	4	4
5949	RBP3	4	0	0	0	4
2642	GCGR	1	0	0	0	4
2322	FLT3	3	0	0	0	4
1211	CLTA	4	1.5	1.75	2	3.75
3052	HCCS	5	2.5	0	2.5	3.5
8718	TNFRSF25	4	2.5	0	2.5	3.5
6520	SLC3A2	6	0	3	0	3.5
3139	HLA-L	4	2.5	0	2.5	3.5
5468	PPARG	7	2	1.5	2	3
642	BLMH	6	1	3	1	3
90427	BMF	6	1	3	1	3
8837	CFLAR	6	1	3	1	3
1796	DOK1	2	0	0	0	3
666	BOK	6	1	3	1	3
8626	TP63	6	6.5	0	6	3
5599	MAPK8	7	5.5	4.5	5.5	3
23303	KIF13B	2	0	0	0	3
7849	PAX8	7	2	1.5	2	3
638	BIK	6	1	3	1	3
354	KLK3	2	0	0	0	3
139818	DOCK11	2	0	0	0	3
1633	DCK	4	9	0	0	3
