# Supplementary material for: Molecular profiling of thyroid cancer subtypes using large-scale text mining
Source: BMC Med Genomics. 2014 Dec 8;7(Suppl 3):S3. doi: 10.1186/1755-8794-7-S3-S3 (PMC4290788; doi:10.1186/1755-8794-7-S3-S3)
Supplement: Additional File 5 — Text-mined pathway results. The .xlsx (Excel) file contains the text mining results for TC-related pathways. The file contains a mapping between TC-related documents and their associated pathways, categorized by subtypes. [file 1755-8794-7-S3-S3-S5.xlsx]

## Sheet: PTC_Count
Row Labels	Count of doc_id
Apoptosis	210
Cell cycle	101
MAPK pathway	93
Angiogenesis	61
DNA Repair	34
S Phase	27
PI3K/Akt pathway	22
Matrix Metalloproteinases	22
Glucose transport	19
PI3K pathway	18
Wnt/beta-catenin pathway	16
TGF-beta pathway	14
mTOR pathway	12
Oxidative Stress	12
MAPK/ERK pathway	11
MEK/ERK pathway	11
cAMP pathway	10
Focal Adhesion	10
Notch pathway	9
Glycolysis	9
Glucose metabolism	9
Wnt pathway	9
DNA replication	8
Erk pathway	7
ERK activation	7
Cytokinesis	7
RET/PTC-RAS-BRAF pathway	7
BRAF pathway	7
DNA damage response	6
Gap junction	6
Hedgehog (Hh) pathway	6
Akt pathway	5
RET kinase pathway	5
Ras pathway	5
RET pathway	5
thyroid hormone biosynthesis	5
STAT3 pathway	4
Homologous recombination	4
MST1 pathway	4
NF-kB pathway	4
Fas pathway	3
Estrogen metabolism	3
thyroid hormone production	3
Double-Strand Break Repair	3
Rb/E2F pathway	3
Homologous Recombination Repair	3
BRAF kinase pathway	3
hormone pathway	3
PI3K/Akt/Bad pathway	3
M Phase	3
RAS/RAF/MAPK pathway	3
MET pathway	3
FAK/PI3K/Akt pathway	3
Tight junction	3
Nucleotide excision repair	3
G1 Phase	3
RET/PTC pathway	2
RASSF1A-MST1-FoxO3 pathway	2
Src pathway	2
IGF pathway	2
BRAF/MEK/MAPK pathway	2
E-cadherin pathway	2
Coagulation pathway	2
caspase pathway	2
Nrf2 pathway	2
PDGF pathway	2
Thyroxine production	2
TSHR pathway	2
TSH pathway	2
Glucuronidation	2
RET/PTC-1 pathway	2
prostanoid biosynthesis	2
SAPK/JNK pathway	2
Mismatch repair	2
BRAF/MEK/ERK pathway	2
c-Met/AKT pathway	2
Ras/Raf/MEK/MAPK pathway	2
Oxidative phosphorylation	2
AMPK pathway	2
ERK1/2 pathway	2
TLR3 pathway	2
Non-homologous end-joining	2
Notch1 pathway	2
cell-cell pathway	2
RET-induced pathway	1
Ras/Raf-mediated pathway	1
MetaCore immune function pathway	1
MTOR complex 1 pathway	1
Fatty acid biosynthesis	1
BMP pathway	1
Energy Metabolism	1
ERalpha pathway	1
mRNA Processing	1
glioma pathway	1
Integrin pathway	1
ALOX5/MMP9 pathway	1
RET/PTC-RAS-BRAF-MAPK pathway	1
GLP-1 pathway	1
SAPK/JNK cytoplasmic pathway	1
ERbeta transcriptional pathway	1
TFAR19-related apoptotic pathway	1
Arachidonic acid metabolism	1
Epigenetic mechanisms pathway	1
class II MHC pathway	1
Toll-like receptor pathway	1
BRAFV600E/ERK1/2 pathway	1
CXCR4/SDF-1alpha receptor-lig pathway	1
p55 pathway	1
JAK/STAT3 pathway	1
p75 TNF-alpha receptor pathway	1
RET/PTC-RAS/ERK pathway	1
growth factor signaling	1
RET/RAS/RAF pathway	1
vitamin D pathway	1
RNA degradation	1
TSH-Prx1-Trx1-HIF-1 pathway	1
BRAF/MAPK pathway	1
cytokine pathway	1
TCR pathway	1
tyrosine kinase pathway	1
MEK/MAPK pathway	1
Collagen formation	1
thyroid-stimulating hormone-peroxiredoxin1 pathway	1
Bone morphogenetic proteins pathway	1
TLR3 expression pathway	1
HIV Infection	1
TNF-alpha pathway	1
PI3K/Akt-mediated pathway	1
mRNA Splicing	1
PI3K/PTEN/Akt pathway	1
RASSF1A-MST1 pathway	1
PITX2-cycin A1 pathway	1
eicosanoid pathway	1
PKA pathway	1
RET or BRAF pathway	1
PKA-mediated cAMP pathway	1
RET tyrosine phosphorylation pathway	1
Porphyrin and chlorophyll metabolism	1
BER pathway	1
programmed cell death pathway	1
MAPK/ERK feedback pathway	1
HO-1 pathway	1
RET/PTC-RAS-BRAF-MEK-MAPK kinase pathway	1
protein kinase C (PKC) pathway	1
RET/RAS/RAF/MAPK pathway	1
PTEN pathway	1
Retroviral transduction	1
Purine metabolism	1
bone remodeling	1
purinergic receptors	1
SAPK/JNK MAPK pathway	1
RAF activation	1
beta-catenin pathway	1
RAF/MEK/ERK pathway	1
Synthesis of PG	1
homolog B1 pathway	1
Telomere Maintenance	1
Ras/MAPK (ERK1/2) pathway	1
TGF-beta EMT pathway	1
Ras/MAPK kinase/MAPK pathway	1
FoxM1 pathway	1
RAS/MAPK pathway	1
thyroid hormone receptor (TR) pathway	1
Ras/Raf/MAP/ERK pathway	1
thyrotropin-adenylate cyclase-cyclic adenosine 3	1
Ras/Raf/MAPK kinase/ERK pathway	1
Mitochondrial Electron Transport Chain	1
c-jun N-terminal kinase pathway	1
TLR3 levels pathway	1
Ras/Raf/MEK/ERK pathway	1
TLR4/CXCR7 pathway	1
RAS/RAF/MEK/ERK/MAPK pathway	1
TNF-inducible pathway	1
RAS/RAF/MEK/MAPK kinase pathway	1
TRAIL pathway	1
Chemical carcinogenesis	1
G2 Phase	1
Ras/Raf-1 pathway	1
TUTHYREF pathway	1
Y1062 pathway	1
Vitamin D metabolism	1
BRAF(V600E)-mediated pathway	1
PI3K/AKT activation	1
phospho-ERK1/2 pathway	1
Wnt5a pathway	1
phospho-MEK1/2 pathway	1
phospho-SMAD pathway	1
BMP-9-induced osteogenic pathway	1
(blank)
Grand Total	1049

## Sheet: ATC_COUNT
Row Labels	Count of doc_id
Apoptosis	315
Cell cycle	105
Angiogenesis	45
PI3K/Akt pathway	26
MAPK pathway	15
S Phase	11
M Phase	10
NF-kB pathway	9
Glucose transport	8
Focal Adhesion	7
Wnt pathway	7
Glycolysis	6
Notch1 pathway	6
G1 Phase	6
mTOR pathway	6
Hedgehog (Hh) pathway	4
STAT3 pathway	3
Wnt/beta-catenin pathway	3
Matrix Metalloproteinases	3
p21 pathway	3
Rb/E2F pathway	3
JNK pathway	3
Potassium Channels	2
EGFR1 pathway	2
thyroid hormone biosynthesis	2
ERK1/2 pathway	2
PI3K pathway	2
Eukaryotic Translation Initiation	2
Src pathway	2
Akt pathway	2
DNA damage response	2
Glucose metabolism	2
p53 pathway	2
caspase pathway	2
DNA replication	2
inhibition of matrix metalloproteinases	2
EGF pathway	2
MAPK/ERK pathway	2
EGFR/ERK pathway	2
Cytokinesis	2
ubiquitin-proteasome pathway	2
Notch pathway	2
Oxidative Stress	2
thyroid stimulating hormone (TSH) pathway	1
Rho/ROCK-mediated pathway	1
VEGFR-2 phosphorylation pathway	1
Ad-p53 transduction	1
EGFR pathway	1
MAPK/ERK kinase pathway	1
ubiquitin pathway	1
FoxO pathway	1
Rho geranylgeranylation pathway	1
Centrosome maturation	1
RTAMs pathway	1
Adherens junction	1
ERK1/ERK2 pathway	1
Degradation of beta catenin	1
Tight junction	1
G2 Phase	1
VEGFR pathway	1
Epstein-Barr virus infection	1
caspase-3 pathway	1
Adipogenesis	1
Rho/ROCK pathway	1
Endocytosis	1
RhoA/ROCK pathway	1
p27 cytostatic pathway	1
RTKs pathway	1
cAMP pathway	1
IGF鈥?-Akt1-GSK3beta-cyclin聽D1 pathway	1
growth factor signaling	1
intrinsic apoptotic pathway	1
PI3K/AKT activation	1
thyrotropin pathway	1
FAK/paxillin pathway	1
TSH pathway	1
PI3K/AKT/FOXO3a pathway	1
ABC transporters	1
IGF-I pathway	1
VEGFR-2 pathway	1
protein (MAP) kinase pathway	1
EGFR/MAPK pathway	1
IGF-IR pathway	1
retinoblastoma (RB) pathway	1
DNA Repair	1
(blank)
Grand Total	688

## Sheet: FTC_COUNT
Row Labels	Count of doc_id
Apoptosis	118
Angiogenesis	46
Cell cycle	37
PI3K/Akt pathway	30
DNA Repair	21
S Phase	20
MAPK pathway	19
Matrix Metalloproteinases	14
PI3K pathway	13
Focal Adhesion	12
Oxidative Stress	9
TGF-beta pathway	9
Glucose transport	9
thyroid hormone production	8
Glucose metabolism	7
cAMP pathway	6
thyroid hormone biosynthesis	6
Cytokinesis	6
Hedgehog (Hh) pathway	6
Glycolysis	5
VEGF pathway	5
RET kinase pathway	5
mTOR pathway	5
MAPK/ERK pathway	4
M Phase	4
Wnt pathway	4
Nucleotide excision repair	3
NF-泻Bp65 pathway	3
NF-kB pathway	3
BRAF kinase pathway	3
Notch pathway	3
Homologous Recombination Repair	3
DNA replication	3
ceramide biosynthesis	3
DNA damage response	3
Double-Strand Break Repair	2
Ras/Raf/MEK/MAPK pathway	2
Thyroxine production	2
Homologous recombination	2
Glucuronidation	2
Akt pathway	2
Endocytosis	2
Notch1 pathway	2
Tight junction	2
p38 MAPK pathway	2
BRAF pathway	2
Ras/Raf/MEK/ERK pathway	1
thyroid hormone receptor (TR) pathway	1
RTKs pathway	1
caspase-3 pathway	1
ERbeta transcriptional pathway	1
AKT-mTOR-p70 S6K pathway	1
RET pathway	1
cellular actin pathway	1
TCR pathway	1
Bone morphogenetic proteins pathway	1
TSH pathway	1
vitamin D pathway	1
Ras/Raf/MAPK kinase/ERK pathway	1
GSK-3beta pathway	1
Rb/E2F pathway	1
Chemical carcinogenesis	1
RET/Ras/BRAF pathway	1
G1/S Transition	1
STAT3 pathway	1
Gap junction	1
inhibition of matrix metalloproteinases	1
Non-homologous end-joining	1
IP3/Ca2+/DAG pathway	1
bone remodeling	1
TUTHYREF pathway	1
Akt/FOXO3a pathway	1
Ras/MAPK kinase/MAPK pathway	1
Fas pathway	1
RAS/RAF/MAPK pathway	1
class II MHC pathway	1
G-protein activation	1
homolog B1 pathway	1
beta-catenin pathway	1
PDGF pathway	1
RET tyrosine phosphorylation pathway	1
BER pathway	1
RET-induced pathway	1
Erk pathway	1
Fatty acid biosynthesis	1
PI3K-initiated pathway	1
stimulatory G-protein (Gs)-linked pathway	1
PKA activation	1
IGF pathway	1
PLC pathway	1
ERalpha pathway	1
Vitamin D metabolism	1
Intrinsic pathway	1
Protein folding	1
TRAIL pathway	1
purinergic receptors	1
TSH-Gs-cAMP pathway	1
RA-dependent pathway	1
ubiquitin/proteasome degradation pathway	1
Ras pathway	1
JNK pathway	1
Ras/MAPK (ERK1/2) pathway	1
PRC pathway	1
MET pathway	1
Mismatch repair	1
(blank)
Grand Total	536

## Sheet: MTC_COUNT
Row Labels	Count of doc_id
Apoptosis	124
Cell cycle	43
Angiogenesis	23
RET pathway	14
mTOR pathway	13
S Phase	13
Focal Adhesion	13
MAPK pathway	12
Hedgehog (Hh) pathway	12
Notch1 pathway	11
bone remodeling	8
mRNA Processing	8
Raf-1 pathway	7
PI3K pathway	6
Notch pathway	6
ERK activation	5
PI3K/Akt pathway	5
Glucose transport	4
EGFR pathway	4
Glycolysis	4
Raf-1/MEK/ERK pathway	4
STAT3 pathway	4
RET kinase pathway	4
Ras pathway	3
G1 Phase	3
Monoamine Transport	3
Akt pathway	3
Extrinsic pathway	2
DNA Repair	2
receptor tyrosine kinase pathway	2
Pancreatic secretion	2
ERK1/2 pathway	2
Ca2+ pathway	2
Ras/Raf/MEK/ERK pathway	2
MEK/ERK pathway	2
Synthesis of PG	2
Prolactin pathway	2
DNA replication	2
GSK-3ss pathway	2
G(q/11) pathway	2
M Phase	2
Oxidative Stress	2
S-adenosyl-L-methionine biosynthesis	1
homolog B1 pathway	1
LIF-mediated pathway	1
Ca2+/calmodulin pathway	1
RET-activated pathway	1
Energy Metabolism	1
Telomere Maintenance	1
Matrix Metalloproteinases	1
Dopamine receptors	1
caspase pathway	1
IL-1beta pathway	1
MEK/ERK-mediated intracellular cell-autonomous pathway	1
RET-MEN2A pathway	1
MET escape pathway	1
Interferon type I	1
Erk pathway	1
trans-Golgi pathway	1
CaSR-stimulated pathway	1
RAS/MEK/ERK pathway	1
mTOR intracellular pathway	1
RB1 (retinoblastoma) pathway	1
Akt/mTOR prosurvival pathway	1
RET downstream pathway	1
mTOR/6SK pathway	1
RET receptor pathway	1
mTOR/p70S6K/pS6 pathway	1
RET-induced pathway	1
Neural Crest Differentiation	1
RNA degradation	1
non-ERE-mediated pathway	1
SBHA activates Notch-1 pathway	1
noradrenaline and adrenaline degradation	1
strontium biases CaSR pathway	1
Chk1 pathway	1
Tight junction	1
COX-2 pathway	1
ubiquitin-proteasome pathway	1
Xenobiotics metabolism	1
Ras/ERK1/2/STAT3 Ser(727) pathway	1
achaete-scute homologue-1 pathway	1
Ras/Raf/MAPK kinase/ERK pathway	1
p38MAPK/caspase-8/caspase-3 pathway	1
Ras/Raf-1 pathway	1
p53 pathway	1
RB1/TP53 pathway	1
CREB phosphorylation	1
RET dimerization pathway	1
pERK pathway	1
Homologous recombination	1
Gastric acid secretion	1
RET proto-oncogene pathway	1
GLP-1 pathway	1
RET receptor TK pathway	1
PI3K/Akt/Bad pathway	1
RET-FAK pathway	1
PI3K/Akt/mTOR pathway	1
retinoblastoma (RB) pathway	1
PKC pathway	1
RET-MEN2B pathway	1
Glucose metabolism	1
Immunological effector recruitment pathway	1
PSPN pathway	1
same classical ERE-mediated pathway	1
Purine metabolism	1
Spliceosome	1
RAF activation	1
Steroidogenesis	1
Raf pathway	1
JAK/STAT3 pathway	1
Deranged adhesion pathway	1
TGF-beta pathway	1
BSE and/or transduction	1
TORC2 pathway	1
raf-1/MEK/ERK1/2 pathway	1
TUTHYREF pathway	1
AKT-mTOR-p70 S6K pathway	1
VEGF pathway	1
Ras/ERK1/2 pathway	1
Ras/ERK1/2/ELK-1 pathway	1
p38MAPK/caspase-8 pathway	1
(blank)
Grand Total	469

## Sheet: PTC
doc_id	pathway_mention	Subtype Label
12853977	Y1062 pathway	PTC
17525119	Wnt5a pathway	PTC
12107263	Wnt/beta-catenin pathway	PTC
12107263	Wnt/beta-catenin pathway	PTC
16115225	Wnt/beta-catenin pathway	PTC
20470206	Wnt/beta-catenin pathway	PTC
21814573	Wnt/beta-catenin pathway	PTC
21814573	Wnt/beta-catenin pathway	PTC
21814573	Wnt/beta-catenin pathway	PTC
21814573	Wnt/beta-catenin pathway	PTC
22204713	Wnt/beta-catenin pathway	PTC
22204713	Wnt/beta-catenin pathway	PTC
22204713	Wnt/beta-catenin pathway	PTC
23261982	Wnt/beta-catenin pathway	PTC
23261982	Wnt/beta-catenin pathway	PTC
23796566	Wnt/beta-catenin pathway	PTC
23796566	Wnt/beta-catenin pathway	PTC
24002705	Wnt/beta-catenin pathway	PTC
11696170	Wnt pathway	PTC|FTC
12107263	Wnt pathway	PTC
15681857	Wnt pathway	PTC|FTC
16115225	Wnt pathway	PTC
17916995	Wnt pathway	PTC
17916995	Wnt pathway	PTC
19415957	Wnt pathway	PTC
21814573	Wnt pathway	PTC
21814573	Wnt pathway	PTC
22511602	vitamin D pathway	PTC|FTC
22511602	Vitamin D metabolism	PTC|FTC
15378648	tyrosine kinase pathway	PTC
22078085	TUTHYREF pathway	MTC|PTC|FTC
17220349	TSHR pathway	PTC
19082310	TSHR pathway	PTC
19558833	TSH-Prx1-Trx1-HIF-1 pathway	PTC
21220306	TSH pathway	PTC
21220306	TSH pathway	PTC
10438545	TRAIL pathway	PTC|FTC
18474871	Toll-like receptor pathway	PTC
22993562	TNF-inducible pathway	PTC
8875753	TNF-alpha pathway	PTC
24363762	TLR4/CXCR7 pathway	PTC
17525119	TLR3 pathway	PTC
17525119	TLR3 pathway	PTC
17525119	TLR3 levels pathway	PTC
17525119	TLR3 expression pathway	PTC
11369990	Tight junction	PTC
16676402	Tight junction	PTC|PDTC
19578981	Tight junction	PTC
10727003	Thyroxine production	PTC|FTC
11729583	Thyroxine production	PTC|FTC
8957475	thyrotropin-adenylate cyclase-cyclic adenosine 3	PTC
19558833	thyroid-stimulating hormone-peroxiredoxin1 pathway	PTC
15550503	thyroid hormone receptor (TR) pathway	PTC|FTC
11523623	thyroid hormone production	PTC
16405405	thyroid hormone production	PTC
23806737	thyroid hormone production	PTC
8137584	thyroid hormone biosynthesis	PTC|FTC
8538619	thyroid hormone biosynthesis	PTC|ATC|FTC
11523623	thyroid hormone biosynthesis	PTC
21220306	thyroid hormone biosynthesis	PTC
23724969	thyroid hormone biosynthesis	PTC
19861538	TGF-beta pathway	PTC
20685810	TGF-beta pathway	PTC
20685810	TGF-beta pathway	PTC
21383698	TGF-beta pathway	PTC|PDTC
21874046	TGF-beta pathway	PTC
21874046	TGF-beta pathway	PTC
21874046	TGF-beta pathway	PTC
21874046	TGF-beta pathway	PTC
21874046	TGF-beta pathway	PTC
22109972	TGF-beta pathway	PTC
22109972	TGF-beta pathway	PTC
22847364	TGF-beta pathway	PTC
22969748	TGF-beta pathway	PTC
22969748	TGF-beta pathway	PTC
21938494	TGF-beta EMT pathway	PTC
12921612	TFAR19-related apoptotic pathway	PTC
11421607	Telomere Maintenance	PTC
18505566	TCR pathway	PTC|FTC
15475935	Synthesis of PG	PTC
12647789	STAT3 pathway	PTC|FTC
18498667	STAT3 pathway	PTC
21577321	STAT3 pathway	PTC
21577321	STAT3 pathway	PTC
19293266	Src pathway	PTC|ATC
22586301	Src pathway	PTC|ATC
20629553	SAPK/JNK pathway	PTC
20629553	SAPK/JNK pathway	PTC
20629553	SAPK/JNK MAPK pathway	PTC
20629553	SAPK/JNK cytoplasmic pathway	PTC
3202993	S Phase	PTC
3202993	S Phase	PTC
3202993	S Phase	PTC
3202993	S Phase	PTC
3202993	S Phase	PTC
7300245	S Phase	PTC
8635070	S Phase	PTC
8635070	S Phase	PTC
9841750	S Phase	PTC
9841750	S Phase	PTC
10760768	S Phase	PTC
11186427	S Phase	PTC
12610352	S Phase	PTC
15142440	S Phase	PTC
15184868	S Phase	PTC
17914108	S Phase	PTC
21478229	S Phase	PTC
21573476	S Phase	PTC|FTC
21573476	S Phase	PTC|FTC
21573476	S Phase	PTC|FTC
21573476	S Phase	PTC|FTC
21573476	S Phase	PTC|FTC
21573476	S Phase	PTC|FTC
21879253	S Phase	PTC
21998631	S Phase	PTC|MTC
22329804	S Phase	PTC
22329804	S Phase	PTC
17655865	RNA degradation	PTC
11389034	Retroviral transduction	PTC
23828865	RET-induced pathway	MTC|PTC|FTC
18226854	RET/RAS/RAF/MAPK pathway	PTC
17721188	RET/RAS/RAF pathway	PTC
16181240	RET/PTC-RAS-BRAF-MEK-MAPK kinase pathway	PTC
19956384	RET/PTC-RAS-BRAF-MAPK pathway	PTC
12670889	RET/PTC-RAS-BRAF pathway	PTC
15761501	RET/PTC-RAS-BRAF pathway	PTC
16254036	RET/PTC-RAS-BRAF pathway	PTC
16365291	RET/PTC-RAS-BRAF pathway	PTC
17900235	RET/PTC-RAS-BRAF pathway	PTC
17900235	RET/PTC-RAS-BRAF pathway	PTC
17900235	RET/PTC-RAS-BRAF pathway	PTC
15184868	RET/PTC-RAS/ERK pathway	PTC
12605035	RET/PTC-1 pathway	PTC
14870776	RET/PTC-1 pathway	PTC
14981541	RET/PTC pathway	PTC
19060924	RET/PTC pathway	PTC
10850426	RET tyrosine phosphorylation pathway	PTC|FTC
11314023	RET pathway	PTC
15119004	RET pathway	PTC
17063805	RET pathway	PTC|MTC
17220349	RET pathway	PTC
18418222	RET pathway	PTC|FTC
17709622	RET or BRAF pathway	PTC
18418222	RET kinase pathway	PTC|FTC
18418222	RET kinase pathway	PTC|FTC
21289252	RET kinase pathway	MTC|PTC|FTC
21289252	RET kinase pathway	MTC|PTC|FTC
21289252	RET kinase pathway	MTC|PTC|FTC
15118916	Rb/E2F pathway	PTC|ATC
15118916	Rb/E2F pathway	PTC|ATC
15118916	Rb/E2F pathway	PTC|ATC
21249150	RASSF1A-MST1-FoxO3 pathway	PTC
21249150	RASSF1A-MST1-FoxO3 pathway	PTC
21249150	RASSF1A-MST1 pathway	PTC
22007921	Ras/Raf-mediated pathway	PTC
23457043	Ras/Raf-1 pathway	PTC
12853977	Ras/Raf/MEK/MAPK pathway	PTC
14508525	Ras/Raf/MEK/MAPK pathway	PTC
17201587	RAS/RAF/MEK/MAPK kinase pathway	PTC
12907632	RAS/RAF/MEK/ERK/MAPK pathway	PTC
21289252	Ras/Raf/MEK/ERK pathway	MTC|PTC|FTC
17464312	RAS/RAF/MAPK pathway	PTC
17689531	RAS/RAF/MAPK pathway	PTC
20564403	RAS/RAF/MAPK pathway	PTC|FTC
21289252	Ras/Raf/MAPK kinase/ERK pathway	MTC|PTC|FTC
19255327	Ras/Raf/MAP/ERK pathway	PTC
20186005	RAS/MAPK pathway	PTC
11889192	Ras/MAPK kinase/MAPK pathway	PTC|FTC
17174366	Ras/MAPK (ERK1/2) pathway	PTC|FTC
9811335	Ras pathway	PTC
12853977	Ras pathway	PTC
14996725	Ras pathway	PTC|FTC
15867345	Ras pathway	PTC|MTC
21131195	Ras pathway	PTC
22376167	RAF/MEK/ERK pathway	PTC
22563563	RAF activation	PTC
19017759	purinergic receptors	PTC|FTC
15978330	Purine metabolism	PTC|MTC
18226854	PTEN pathway	PTC
12947323	protein kinase C (PKC) pathway	PTC
14555660	prostanoid biosynthesis	PTC
14555660	prostanoid biosynthesis	PTC
20736296	programmed cell death pathway	PTC
22136817	Porphyrin and chlorophyll metabolism	PTC
21479404	PKA-mediated cAMP pathway	PTC
19082310	PKA pathway	PTC
24002705	PITX2-cycin A1 pathway	PTC
21407159	PI3K/PTEN/Akt pathway	PTC
20186503	PI3K/Akt-mediated pathway	PTC
24220341	PI3K/Akt/Bad pathway	PTC
24220341	PI3K/Akt/Bad pathway	PTC
24220341	PI3K/Akt/Bad pathway	PTC
15994200	PI3K/Akt pathway	PTC
17989125	PI3K/Akt pathway	ATC|PTC|FTC
18000091	PI3K/Akt pathway	PTC
18000091	PI3K/Akt pathway	PTC
19124005	PI3K/Akt pathway	PTC
20008098	PI3K/Akt pathway	PTC
20008098	PI3K/Akt pathway	PTC
20008098	PI3K/Akt pathway	PTC
20008098	PI3K/Akt pathway	PTC
20186503	PI3K/Akt pathway	PTC
20186503	PI3K/Akt pathway	PTC
20186503	PI3K/Akt pathway	PTC
20186503	PI3K/Akt pathway	PTC
20186503	PI3K/Akt pathway	PTC
20564403	PI3K/Akt pathway	PTC|FTC
21750869	PI3K/Akt pathway	PTC
22158616	PI3K/Akt pathway	PTC
22583421	PI3K/Akt pathway	PTC|FTC
22654559	PI3K/Akt pathway	PTC|FTC
22744707	PI3K/Akt pathway	PTC
22993562	PI3K/Akt pathway	PTC
23293329	PI3K/Akt pathway	PTC
20877637	PI3K/AKT activation	PTC
15940252	PI3K pathway	PTC
18762555	PI3K pathway	PTC
18762555	PI3K pathway	PTC
18762555	PI3K pathway	PTC
18762555	PI3K pathway	PTC
18762555	PI3K pathway	PTC
19060924	PI3K pathway	PTC
20372779	PI3K pathway	PTC|FTC
20473281	PI3K pathway	PTC
20564403	PI3K pathway	PTC|FTC
20564403	PI3K pathway	PTC|FTC
20804548	PI3K pathway	PTC
20804548	PI3K pathway	PTC
21831957	PI3K pathway	MTC|PTC|FTC
21831957	PI3K pathway	MTC|PTC|FTC
21831957	PI3K pathway	MTC|PTC|FTC
22583421	PI3K pathway	PTC|FTC
22654559	PI3K pathway	PTC|FTC
22847364	phospho-SMAD pathway	PTC
21321384	phospho-MEK1/2 pathway	PTC
21321384	phospho-ERK1/2 pathway	PTC
21653734	PDGF pathway	PTC
24399106	PDGF pathway	PTC|FTC
9848725	p75 TNF-alpha receptor pathway	PTC
9848725	p55 pathway	PTC
9774495	Oxidative Stress	PTC|FTC
12187333	Oxidative Stress	PTC
12187333	Oxidative Stress	PTC
16868055	Oxidative Stress	PTC|FTC
16868055	Oxidative Stress	PTC|FTC
16868055	Oxidative Stress	PTC|FTC
19014326	Oxidative Stress	PTC|FTC
19375609	Oxidative Stress	PTC|FTC
20204550	Oxidative Stress	PTC
20424115	Oxidative Stress	PTC
22389382	Oxidative Stress	PTC
23766517	Oxidative Stress	PTC
12187333	Oxidative phosphorylation	PTC
22136817	Oxidative phosphorylation	PTC
23982724	Nucleotide excision repair	PTC|FTC
23982724	Nucleotide excision repair	PTC|FTC
23982724	Nucleotide excision repair	PTC|FTC
23766517	Nrf2 pathway	PTC
23766517	Nrf2 pathway	PTC
19190121	Notch1 pathway	PTC|FTC
19190121	Notch1 pathway	PTC|FTC
23544172	Notch pathway	PTC
23544172	Notch pathway	PTC
23544172	Notch pathway	PTC
23544172	Notch pathway	PTC
23544172	Notch pathway	PTC
23544172	Notch pathway	PTC
23544172	Notch pathway	PTC
23544172	Notch pathway	PTC
23544172	Notch pathway	PTC
19092295	Non-homologous end-joining	PTC
23183621	Non-homologous end-joining	PTC|FTC
23457043	NF-kB pathway	PTC
23520464	NF-kB pathway	PTC
23528368	NF-kB pathway	PTC
24405857	NF-kB pathway	PTC|FTC
19723757	mTOR pathway	ATC|PTC|FTC
19723757	mTOR pathway	ATC|PTC|FTC
19723757	mTOR pathway	ATC|PTC|FTC
21822208	mTOR pathway	PTC
21822208	mTOR pathway	PTC
21831957	mTOR pathway	MTC|PTC|FTC
22136849	mTOR pathway	PTC|MTC
22136849	mTOR pathway	PTC|MTC
22136849	mTOR pathway	PTC|MTC
22136849	mTOR pathway	PTC|MTC
22136849	mTOR pathway	PTC|MTC
23828865	mTOR pathway	MTC|PTC|FTC
21822208	MTOR complex 1 pathway	PTC
21249150	MST1 pathway	PTC
21249150	MST1 pathway	PTC
21249150	MST1 pathway	PTC
21249150	MST1 pathway	PTC
8640758	mRNA Splicing	PTC
11314023	mRNA Processing	PTC
16818623	Mitochondrial Electron Transport Chain	PTC
20450746	Mismatch repair	PTC
20450746	Mismatch repair	PTC
24297791	MetaCore immune function pathway	PTC
15767811	MET pathway	PTC|FTC
21220347	MET pathway	PTC
21220347	MET pathway	PTC
17317846	MEK/MAPK pathway	PTC
14555660	MEK/ERK pathway	PTC
16601293	MEK/ERK pathway	PTC
16601293	MEK/ERK pathway	PTC
19861538	MEK/ERK pathway	PTC
20629553	MEK/ERK pathway	PTC
20629553	MEK/ERK pathway	PTC
20629553	MEK/ERK pathway	PTC
20877637	MEK/ERK pathway	PTC
21725210	MEK/ERK pathway	PTC
21750869	MEK/ERK pathway	PTC
23000762	MEK/ERK pathway	PTC
9927064	Matrix Metalloproteinases	PTC
11253113	Matrix Metalloproteinases	PTC
11253113	Matrix Metalloproteinases	PTC
12001695	Matrix Metalloproteinases	PTC
15946492	Matrix Metalloproteinases	PTC
15946492	Matrix Metalloproteinases	PTC
16613343	Matrix Metalloproteinases	ATC|PTC|FTC
16613808	Matrix Metalloproteinases	ATC|PTC|FTC
17008280	Matrix Metalloproteinases	PTC
17940185	Matrix Metalloproteinases	PTC
18664479	Matrix Metalloproteinases	PTC|FTC
18774544	Matrix Metalloproteinases	PTC|FTC
19863615	Matrix Metalloproteinases	PTC
20193458	Matrix Metalloproteinases	PTC|FTC
20193458	Matrix Metalloproteinases	PTC|FTC
21086628	Matrix Metalloproteinases	PTC
21086628	Matrix Metalloproteinases	PTC
22049175	Matrix Metalloproteinases	PTC
22049175	Matrix Metalloproteinases	PTC
22253131	Matrix Metalloproteinases	PTC
22820140	Matrix Metalloproteinases	PTC
23467939	Matrix Metalloproteinases	PTC
19500021	MAPK/ERK pathway	PTC|ATC
22158616	MAPK/ERK pathway	PTC
22426956	MAPK/ERK pathway	PTC
22583421	MAPK/ERK pathway	PTC|FTC
22654559	MAPK/ERK pathway	PTC|FTC
22744707	MAPK/ERK pathway	PTC
24094449	MAPK/ERK pathway	PTC
24094449	MAPK/ERK pathway	PTC
24094449	MAPK/ERK pathway	PTC
24094449	MAPK/ERK pathway	PTC
24094449	MAPK/ERK pathway	PTC
24094449	MAPK/ERK feedback pathway	PTC
11889192	MAPK pathway	PTC|FTC
12970315	MAPK pathway	PTC
14508525	MAPK pathway	PTC
15378648	MAPK pathway	PTC
15613458	MAPK pathway	PTC
15630436	MAPK pathway	PTC
15689324	MAPK pathway	PTC
16299399	MAPK pathway	PTC
16299399	MAPK pathway	PTC
16407496	MAPK pathway	PTC
16501605	MAPK pathway	PTC
16551863	MAPK pathway	PTC
16708643	MAPK pathway	PTC
16818623	MAPK pathway	PTC
16896265	MAPK pathway	PTC
16896265	MAPK pathway	PTC
16896265	MAPK pathway	PTC
16946010	MAPK pathway	PTC
17174366	MAPK pathway	PTC|FTC
17174366	MAPK pathway	PTC|FTC
17186541	MAPK pathway	PTC
17199737	MAPK pathway	PTC
17199737	MAPK pathway	PTC
17317846	MAPK pathway	PTC
17317846	MAPK pathway	PTC
17317846	MAPK pathway	PTC
17415708	MAPK pathway	PTC
17415708	MAPK pathway	PTC
17689531	MAPK pathway	PTC
17940185	MAPK pathway	PTC
17989125	MAPK pathway	ATC|PTC|FTC
18000091	MAPK pathway	PTC
18018555	MAPK pathway	PTC
18225562	MAPK pathway	PTC
18697864	MAPK pathway	PTC|FTC
18697864	MAPK pathway	PTC|FTC
18757433	MAPK pathway	PTC
18948674	MAPK pathway	PTC
18948674	MAPK pathway	PTC
19040996	MAPK pathway	PTC
19107232	MAPK pathway	PTC
19356676	MAPK pathway	PTC
19356676	MAPK pathway	PTC
19370505	MAPK pathway	PTC
19500021	MAPK pathway	PTC|ATC
19500021	MAPK pathway	PTC|ATC
19500021	MAPK pathway	PTC|ATC
19500021	MAPK pathway	PTC|ATC
19627734	MAPK pathway	PTC
19627734	MAPK pathway	PTC
19725779	MAPK pathway	PTC
19725779	MAPK pathway	PTC
19898969	MAPK pathway	PTC|FTC
19956384	MAPK pathway	PTC
20230995	MAPK pathway	PTC
20473281	MAPK pathway	PTC
20564403	MAPK pathway	PTC|FTC
20564403	MAPK pathway	PTC|FTC
21049459	MAPK pathway	PTC
21316205	MAPK pathway	PTC
21383698	MAPK pathway	PTC|PDTC
21479404	MAPK pathway	PTC
21479404	MAPK pathway	PTC
21479404	MAPK pathway	PTC
21479404	MAPK pathway	PTC
21479404	MAPK pathway	PTC
21479404	MAPK pathway	PTC
21725210	MAPK pathway	PTC
21900390	MAPK pathway	PTC|ATC
21903858	MAPK pathway	PTC
22007921	MAPK pathway	PTC
22078085	MAPK pathway	MTC|PTC|FTC
22105775	MAPK pathway	PTC
22150560	MAPK pathway	PTC
22150560	MAPK pathway	PTC
22551618	MAPK pathway	PTC
22654872	MAPK pathway	PTC
22752848	MAPK pathway	PTC
22823995	MAPK pathway	PTC
22823995	MAPK pathway	PTC
22858857	MAPK pathway	PTC
22863493	MAPK pathway	PTC
22870129	MAPK pathway	PTC
22930660	MAPK pathway	PTC
23218882	MAPK pathway	PTC|FTC
23288646	MAPK pathway	PTC|ATC|FTC
23404751	MAPK pathway	PTC|FTC
23544172	MAPK pathway	PTC
23544172	MAPK pathway	PTC
23544172	MAPK pathway	PTC
23544172	MAPK pathway	PTC
23544999	MAPK pathway	PTC
23806056	MAPK pathway	PTC
1978945	M Phase	PTC|FTC|MTC
10760768	M Phase	PTC
19356627	M Phase	PTC
23056499	JAK/STAT3 pathway	PTC|MTC
17296934	Integrin pathway	PTC
17621275	IGF pathway	PTC
22415807	IGF pathway	PTC|FTC
22224819	hormone pathway	PTC
22224819	hormone pathway	PTC
22224819	hormone pathway	PTC
21414327	Homologous Recombination Repair	PTC|FTC
23022340	Homologous Recombination Repair	PTC|FTC
24377596	Homologous Recombination Repair	PTC|FTC
17712314	Homologous recombination	PTC
19092295	Homologous recombination	PTC
22481871	Homologous recombination	PTC|FTC
24377596	Homologous recombination	PTC|FTC
24240178	homolog B1 pathway	MTC|PTC|FTC
15258907	HO-1 pathway	PTC
19657751	HIV Infection	PTC
20797751	Hedgehog (Hh) pathway	PTC|FTC
20797751	Hedgehog (Hh) pathway	PTC|FTC
20797751	Hedgehog (Hh) pathway	PTC|FTC
20797751	Hedgehog (Hh) pathway	PTC|FTC
20797751	Hedgehog (Hh) pathway	PTC|FTC
20797751	Hedgehog (Hh) pathway	PTC|FTC
12738763	growth factor signaling	PTC
3155492	Glycolysis	ATC|MTC|PTC|FTC
3155492	Glycolysis	ATC|MTC|PTC|FTC
3155492	Glycolysis	ATC|MTC|PTC|FTC
14715833	Glycolysis	PTC|FTC
20017617	Glycolysis	PTC|FTC
23115614	Glycolysis	PTC|ATC
23846818	Glycolysis	PTC
23846818	Glycolysis	PTC
23846818	Glycolysis	PTC
21317830	Glucuronidation	PTC|FTC
21317830	Glucuronidation	PTC|FTC
14715833	Glucose transport	PTC|FTC
16273245	Glucose transport	PTC|FTC
16273245	Glucose transport	PTC|FTC
16944537	Glucose transport	PTC
16944537	Glucose transport	PTC
17488796	Glucose transport	PTC
17667446	Glucose transport	PTC|FTC
18509003	Glucose transport	PTC
19014326	Glucose transport	PTC|FTC
20017617	Glucose transport	PTC|FTC
21606885	Glucose transport	PTC
22248072	Glucose transport	PTC|FTC
22376167	Glucose transport	PTC
22376167	Glucose transport	PTC
22888973	Glucose transport	PTC
22888973	Glucose transport	PTC
23407367	Glucose transport	PTC|FTC
23688271	Glucose transport	PTC
23722225	Glucose transport	PTC|FTC
7562053	Glucose metabolism	PTC
7675641	Glucose metabolism	PTC|FTC
17268018	Glucose metabolism	PTC|FTC
18806930	Glucose metabolism	PTC|FTC
19433487	Glucose metabolism	PTC|FTC
20473281	Glucose metabolism	PTC
23115614	Glucose metabolism	PTC|ATC
23688271	Glucose metabolism	PTC
24102584	Glucose metabolism	PTC|FTC
22031513	GLP-1 pathway	PTC|MTC
19784728	glioma pathway	PTC
6616422	Gap junction	PTC
17914110	Gap junction	PTC
18191019	Gap junction	PTC|FTC
21875346	Gap junction	PTC
21875346	Gap junction	PTC
21875346	Gap junction	PTC
23861775	G2 Phase	PTC
17693985	G1 Phase	PTC
20629553	G1 Phase	PTC
21478229	G1 Phase	PTC
22049175	FoxM1 pathway	PTC
19293266	Focal Adhesion	PTC|ATC
19293266	Focal Adhesion	PTC|ATC
20955590	Focal Adhesion	PTC
21998631	Focal Adhesion	PTC|MTC
21998631	Focal Adhesion	PTC|MTC
22513979	Focal Adhesion	ATC|PTC|FTC
22513979	Focal Adhesion	ATC|PTC|FTC
22513979	Focal Adhesion	ATC|PTC|FTC
22513979	Focal Adhesion	ATC|PTC|FTC
22513979	Focal Adhesion	ATC|PTC|FTC
22136817	Fatty acid biosynthesis	PTC
10566680	Fas pathway	PTC
12933692	Fas pathway	PTC
19594419	Fas pathway	PTC|FTC
21191179	FAK/PI3K/Akt pathway	PTC
21191179	FAK/PI3K/Akt pathway	PTC
21191179	FAK/PI3K/Akt pathway	PTC
24156385	Estrogen metabolism	PTC
24156385	Estrogen metabolism	PTC
24156385	Estrogen metabolism	PTC
23132790	ERK1/2 pathway	PTC|ATC|PDTC
23132790	ERK1/2 pathway	PTC|ATC|PDTC
19223551	Erk pathway	PTC
19903742	Erk pathway	PTC
19903742	Erk pathway	PTC
19903742	Erk pathway	PTC
21831957	Erk pathway	MTC|PTC|FTC
22823995	Erk pathway	PTC
23000762	Erk pathway	PTC
15761501	ERK activation	PTC
16551863	ERK activation	PTC
19903742	ERK activation	PTC
19903742	ERK activation	PTC
21470995	ERK activation	PTC|MTC
21470995	ERK activation	PTC|MTC
21750869	ERK activation	PTC
20372779	ERbeta transcriptional pathway	PTC|FTC
20372779	ERalpha pathway	PTC|FTC
22993562	Epigenetic mechanisms pathway	PTC
22376167	Energy Metabolism	PTC
23520464	eicosanoid pathway	PTC
23261982	E-cadherin pathway	PTC
23261982	E-cadherin pathway	PTC
15933498	Double-Strand Break Repair	PTC|FTC
15933498	Double-Strand Break Repair	PTC|FTC
24105688	Double-Strand Break Repair	PTC
8528355	DNA replication	PTC
19145676	DNA replication	PTC
19818763	DNA replication	PTC
21998631	DNA replication	PTC|MTC
21998631	DNA replication	PTC|MTC
22586128	DNA replication	PTC
23162534	DNA replication	PTC|FTC
23821456	DNA replication	PTC|FTC
10607373	DNA Repair	PTC
10838496	DNA Repair	PTC
11059731	DNA Repair	PTC|ATC
12127404	DNA Repair	PTC
18470905	DNA Repair	PTC
18470905	DNA Repair	PTC
18470905	DNA Repair	PTC
18648806	DNA Repair	PTC|FTC
18648806	DNA Repair	PTC|FTC
19092295	DNA Repair	PTC
19092295	DNA Repair	PTC
19092295	DNA Repair	PTC
19092295	DNA Repair	PTC
19092295	DNA Repair	PTC
19191745	DNA Repair	PTC|FTC
19350799	DNA Repair	PTC
20660387	DNA Repair	PTC|FTC
20660387	DNA Repair	PTC|FTC
21049466	DNA Repair	PTC
21414327	DNA Repair	PTC|FTC
21414327	DNA Repair	PTC|FTC
21414327	DNA Repair	PTC|FTC
21414327	DNA Repair	PTC|FTC
21606360	DNA Repair	PTC
21642358	DNA Repair	PTC
21860547	DNA Repair	PTC
21987112	DNA Repair	PTC|FTC
21987112	DNA Repair	PTC|FTC
22136207	DNA Repair	PTC|FTC
23022340	DNA Repair	PTC|FTC
23022340	DNA Repair	PTC|FTC
23183621	DNA Repair	PTC|FTC
23183621	DNA Repair	PTC|FTC
24171036	DNA Repair	PTC|FTC
15041723	DNA damage response	PTC
19092295	DNA damage response	PTC
19286843	DNA damage response	PTC
19286843	DNA damage response	PTC
19286843	DNA damage response	PTC
24004175	DNA damage response	PTC
15886755	Cytokinesis	PTC|FTC
15886755	Cytokinesis	PTC|FTC
16676402	Cytokinesis	PTC|PDTC
21605002	Cytokinesis	PTC|FTC
23337621	Cytokinesis	FTC|PTC
23337621	Cytokinesis	FTC|PTC
23790177	Cytokinesis	PTC|FTC
18474871	cytokine pathway	PTC
15184868	CXCR4/SDF-1alpha receptor-lig pathway	PTC
10583556	Collagen formation	PTC
23520464	Coagulation pathway	PTC
23520464	Coagulation pathway	PTC
22113498	c-Met/AKT pathway	PTC
22113498	c-Met/AKT pathway	PTC
23162534	class II MHC pathway	PTC|FTC
17621275	c-jun N-terminal kinase pathway	PTC
15179755	Chemical carcinogenesis	PTC|FTC
15806164	cell-cell pathway	PTC|HCTC
15947106	cell-cell pathway	PTC
9949353	Cell cycle	PTC
10980597	Cell cycle	PTC
11007042	Cell cycle	PTC
12114790	Cell cycle	PTC
12114790	Cell cycle	PTC
12114790	Cell cycle	PTC
12610352	Cell cycle	PTC
12894512	Cell cycle	PTC
12943231	Cell cycle	PTC
12947323	Cell cycle	PTC
14568170	Cell cycle	PTC|FTC
14568170	Cell cycle	PTC|FTC
14735186	Cell cycle	PTC
15041723	Cell cycle	PTC
15118916	Cell cycle	PTC|ATC
15142440	Cell cycle	PTC
15142440	Cell cycle	PTC
15142440	Cell cycle	PTC
15172989	Cell cycle	PTC
15258907	Cell cycle	PTC
15709169	Cell cycle	PTC
15709169	Cell cycle	PTC
15709169	Cell cycle	PTC
15929668	Cell cycle	PTC
15947106	Cell cycle	PTC
16259106	Cell cycle	PTC|FTC
17188145	Cell cycle	PTC|FTC
17693985	Cell cycle	PTC
17703498	Cell cycle	PTC
17882495	Cell cycle	PTC|FTC
17882495	Cell cycle	PTC|FTC
17882495	Cell cycle	PTC|FTC
17914108	Cell cycle	PTC
17914108	Cell cycle	PTC
17914108	Cell cycle	PTC
17914108	Cell cycle	PTC
18583418	Cell cycle	PTC
18676765	Cell cycle	PTC
18682509	Cell cycle	PTC
18766473	Cell cycle	PTC
18828274	Cell cycle	PTC
18925698	Cell cycle	PTC
18985036	Cell cycle	PTC
19060924	Cell cycle	PTC
19190121	Cell cycle	PTC|FTC
19194115	Cell cycle	PTC
19194115	Cell cycle	PTC
19194115	Cell cycle	PTC
19194115	Cell cycle	PTC
19194115	Cell cycle	PTC
19356627	Cell cycle	PTC
19356627	Cell cycle	PTC
19380355	Cell cycle	PTC
19461157	Cell cycle	PTC
19818763	Cell cycle	PTC
19956384	Cell cycle	PTC
19956384	Cell cycle	PTC
20172376	Cell cycle	PTC
20172376	Cell cycle	PTC
20172376	Cell cycle	PTC
20172376	Cell cycle	PTC
20615140	Cell cycle	PTC
20615140	Cell cycle	PTC
20615140	Cell cycle	PTC
20615140	Cell cycle	PTC
20615140	Cell cycle	PTC
20627053	Cell cycle	PTC
20627053	Cell cycle	PTC
20629553	Cell cycle	PTC
21049466	Cell cycle	PTC
21220347	Cell cycle	PTC
21249150	Cell cycle	PTC
21605002	Cell cycle	PTC|FTC
21605002	Cell cycle	PTC|FTC
21642358	Cell cycle	PTC
21725210	Cell cycle	PTC
21831957	Cell cycle	MTC|PTC|FTC
21874046	Cell cycle	PTC
21879253	Cell cycle	PTC
21956418	Cell cycle	PTC|FTC
22204713	Cell cycle	PTC
22477067	Cell cycle	ATC|PDTC|PTC|FTC
22477067	Cell cycle	ATC|PDTC|PTC|FTC
22477067	Cell cycle	ATC|PDTC|PTC|FTC
22586301	Cell cycle	PTC|ATC
22586301	Cell cycle	PTC|ATC
22688732	Cell cycle	PTC|ATC
22688732	Cell cycle	PTC|ATC
22688732	Cell cycle	PTC|ATC
22688732	Cell cycle	PTC|ATC
22688732	Cell cycle	PTC|ATC
23023232	Cell cycle	PTC
23023232	Cell cycle	PTC
23231932	Cell cycle	PTC|ATC
23231932	Cell cycle	PTC|ATC
23412977	Cell cycle	PTC
23861775	Cell cycle	PTC
24002705	Cell cycle	PTC
24002705	Cell cycle	PTC
24081676	Cell cycle	PTC
24081676	Cell cycle	PTC
21503841	caspase pathway	PTC
24124924	caspase pathway	PTC
8957475	cAMP pathway	PTC
9062474	cAMP pathway	PDTC|PTC|FTC
15671779	cAMP pathway	PTC
21220306	cAMP pathway	PTC
21479404	cAMP pathway	PTC
21479404	cAMP pathway	PTC
21479404	cAMP pathway	PTC
21479404	cAMP pathway	PTC
21479404	cAMP pathway	PTC
23145146	cAMP pathway	PTC
21321384	BRAFV600E/ERK1/2 pathway	PTC
17317846	BRAF/MEK/MAPK pathway	PTC
17317846	BRAF/MEK/MAPK pathway	PTC
18676742	BRAF/MEK/ERK pathway	PTC
18676742	BRAF/MEK/ERK pathway	PTC
22993650	BRAF/MAPK pathway	PTC
20473281	BRAF(V600E)-mediated pathway	PTC
15980887	BRAF pathway	PTC
17535994	BRAF pathway	PTC
18426810	BRAF pathway	PTC|FTC
21512141	BRAF pathway	PTC
23000762	BRAF pathway	PTC
23893334	BRAF pathway	PTC
24399106	BRAF pathway	PTC|FTC
18697864	BRAF kinase pathway	PTC|FTC
18697864	BRAF kinase pathway	PTC|FTC
19200582	BRAF kinase pathway	PTC|FTC
18390987	bone remodeling	PTC|FTC
12782592	Bone morphogenetic proteins pathway	PTC|FTC
23177617	BMP-9-induced osteogenic pathway	PTC
23255945	BMP pathway	PTC
19223551	beta-catenin pathway	PTC
18779313	BER pathway	PTC|FTC
23520464	Arachidonic acid metabolism	PTC
9052406	Apoptosis	PTC
9052406	Apoptosis	PTC
9068103	Apoptosis	PTC
9068103	Apoptosis	PTC
9068103	Apoptosis	PTC
9068103	Apoptosis	PTC
10438545	Apoptosis	PTC|FTC
10566680	Apoptosis	PTC
11059731	Apoptosis	PTC|ATC
11704822	Apoptosis	PTC
11889175	Apoptosis	PTC
11889192	Apoptosis	PTC|FTC
11889192	Apoptosis	PTC|FTC
11889192	Apoptosis	PTC|FTC
11889192	Apoptosis	PTC|FTC
12187333	Apoptosis	PTC
12187333	Apoptosis	PTC
12187333	Apoptosis	PTC
12733712	Apoptosis	PTC
12907632	Apoptosis	PTC
12921612	Apoptosis	PTC
12921612	Apoptosis	PTC
12921612	Apoptosis	PTC
12921612	Apoptosis	PTC
12933692	Apoptosis	PTC
12933692	Apoptosis	PTC
12933692	Apoptosis	PTC
12933692	Apoptosis	PTC
12933692	Apoptosis	PTC
12933692	Apoptosis	PTC
12933692	Apoptosis	PTC
12933692	Apoptosis	PTC
14534528	Apoptosis	PTC
14534528	Apoptosis	PTC
14712216	Apoptosis	PTC
14712216	Apoptosis	PTC
14712216	Apoptosis	PTC
15258907	Apoptosis	PTC
15258907	Apoptosis	PTC
15258907	Apoptosis	PTC
15258907	Apoptosis	PTC
15258907	Apoptosis	PTC
15475567	Apoptosis	ATC|MTC|PTC|FTC
15475567	Apoptosis	ATC|MTC|PTC|FTC
15475567	Apoptosis	ATC|MTC|PTC|FTC
15475567	Apoptosis	ATC|MTC|PTC|FTC
15475567	Apoptosis	ATC|MTC|PTC|FTC
15756057	Apoptosis	PTC
15781663	Apoptosis	PTC
15781663	Apoptosis	PTC
15781663	Apoptosis	PTC
15886500	Apoptosis	PTC
15940252	Apoptosis	PTC
15940252	Apoptosis	PTC
15947106	Apoptosis	PTC
16080480	Apoptosis	PTC
16080480	Apoptosis	PTC
16350729	Apoptosis	PTC
16432709	Apoptosis	PTC
16438077	Apoptosis	PTC
16531921	Apoptosis	PTC|FTC
16531921	Apoptosis	PTC|FTC
16531921	Apoptosis	PTC|FTC
16531921	Apoptosis	PTC|FTC
16531921	Apoptosis	PTC|FTC
16531921	Apoptosis	PTC|FTC
16613343	Apoptosis	ATC|PTC|FTC
16613808	Apoptosis	ATC|PTC|FTC
16728577	Apoptosis	PTC
17156473	Apoptosis	PTC
17174366	Apoptosis	PTC|FTC
17174366	Apoptosis	PTC|FTC
17174366	Apoptosis	PTC|FTC
17188145	Apoptosis	PTC|FTC
17355635	Apoptosis	PTC
17598974	Apoptosis	PTC
17598974	Apoptosis	PTC
17891237	Apoptosis	PTC
17947359	Apoptosis	PTC
18085520	Apoptosis	PTC|ATC
18085520	Apoptosis	PTC|ATC
18327775	Apoptosis	PTC
18327775	Apoptosis	PTC
18409152	Apoptosis	PTC|FTC
18581271	Apoptosis	PTC
18604733	Apoptosis	PTC
18604733	Apoptosis	PTC
18604733	Apoptosis	PTC
18648806	Apoptosis	PTC|FTC
18648806	Apoptosis	PTC|FTC
18648806	Apoptosis	PTC|FTC
18676765	Apoptosis	PTC
18682509	Apoptosis	PTC
18682509	Apoptosis	PTC
18682509	Apoptosis	PTC
18985036	Apoptosis	PTC
19014326	Apoptosis	PTC|FTC
19014326	Apoptosis	PTC|FTC
19124005	Apoptosis	PTC
19124005	Apoptosis	PTC
19124005	Apoptosis	PTC
19355825	Apoptosis	PTC
19355825	Apoptosis	PTC
19380355	Apoptosis	PTC
19513551	Apoptosis	PTC
19683979	Apoptosis	PTC|ATC
19683979	Apoptosis	PTC|ATC
19683979	Apoptosis	PTC|ATC
19683979	Apoptosis	PTC|ATC
19723757	Apoptosis	ATC|PTC|FTC
19825987	Apoptosis	PTC
19825987	Apoptosis	PTC
19825987	Apoptosis	PTC
19825987	Apoptosis	PTC
19825987	Apoptosis	PTC
20008098	Apoptosis	PTC
20587665	Apoptosis	PTC
20615140	Apoptosis	PTC
20629553	Apoptosis	PTC
20736296	Apoptosis	PTC
20804548	Apoptosis	PTC
20955590	Apoptosis	PTC
20972735	Apoptosis	PTC
21049466	Apoptosis	PTC
21180995	Apoptosis	PTC
21214962	Apoptosis	PTC
21249150	Apoptosis	PTC
21270757	Apoptosis	PTC
21478229	Apoptosis	PTC
21478229	Apoptosis	PTC
21503841	Apoptosis	PTC
21503841	Apoptosis	PTC
21642358	Apoptosis	PTC
21643629	Apoptosis	PTC|FTC
21879253	Apoptosis	PTC
21949582	Apoptosis	PTC
21949582	Apoptosis	PTC
22049175	Apoptosis	PTC
22049175	Apoptosis	PTC
22049175	Apoptosis	PTC
22113498	Apoptosis	PTC
22113498	Apoptosis	PTC
22113498	Apoptosis	PTC
22113498	Apoptosis	PTC
22120515	Apoptosis	PTC
22120515	Apoptosis	PTC
22293278	Apoptosis	PTC
22438958	Apoptosis	PTC|FTC
22438958	Apoptosis	PTC|FTC
22438958	Apoptosis	PTC|FTC
22438958	Apoptosis	PTC|FTC
22477067	Apoptosis	ATC|PDTC|PTC|FTC
22477067	Apoptosis	ATC|PDTC|PTC|FTC
22477067	Apoptosis	ATC|PDTC|PTC|FTC
22477067	Apoptosis	ATC|PDTC|PTC|FTC
22586301	Apoptosis	PTC|ATC
22586301	Apoptosis	PTC|ATC
22654559	Apoptosis	PTC|FTC
22944270	Apoptosis	PTC
22993562	Apoptosis	PTC
23056499	Apoptosis	PTC|MTC
23231932	Apoptosis	PTC|ATC
23231932	Apoptosis	PTC|ATC
23231932	Apoptosis	PTC|ATC
23231932	Apoptosis	PTC|ATC
23231932	Apoptosis	PTC|ATC
23236561	Apoptosis	PTC|FTC
23261982	Apoptosis	PTC
23264400	Apoptosis	PTC
23264400	Apoptosis	PTC
23414714	Apoptosis	PTC
23414714	Apoptosis	PTC
23457043	Apoptosis	PTC
23457043	Apoptosis	PTC
23457043	Apoptosis	PTC
23457043	Apoptosis	PTC
23533107	Apoptosis	PTC
23645777	Apoptosis	PTC
23729178	Apoptosis	PTC
23790177	Apoptosis	PTC|FTC
23790177	Apoptosis	PTC|FTC
23790177	Apoptosis	PTC|FTC
23790177	Apoptosis	PTC|FTC
23790177	Apoptosis	PTC|FTC
23790177	Apoptosis	PTC|FTC
23790177	Apoptosis	PTC|FTC
23821365	Apoptosis	PTC|ATC
23821365	Apoptosis	PTC|ATC
23821365	Apoptosis	PTC|ATC
23821365	Apoptosis	PTC|ATC
23821365	Apoptosis	PTC|ATC
23821365	Apoptosis	PTC|ATC
23821365	Apoptosis	PTC|ATC
23821365	Apoptosis	PTC|ATC
23821365	Apoptosis	PTC|ATC
23821365	Apoptosis	PTC|ATC
23828865	Apoptosis	MTC|PTC|FTC
24081676	Apoptosis	PTC
24081676	Apoptosis	PTC
24081676	Apoptosis	PTC
24124924	Apoptosis	PTC
24124924	Apoptosis	PTC
24171036	Apoptosis	PTC|FTC
24199968	Apoptosis	PTC
24220341	Apoptosis	PTC
24220341	Apoptosis	PTC
24220341	Apoptosis	PTC
24220341	Apoptosis	PTC
24220341	Apoptosis	PTC
24342307	Apoptosis	PTC
8291446	Angiogenesis	PTC
9068103	Angiogenesis	PTC
9769366	Angiogenesis	PTC
9769366	Angiogenesis	PTC
9769366	Angiogenesis	PTC
10821490	Angiogenesis	PTC
10821490	Angiogenesis	PTC
10821490	Angiogenesis	PTC
11331447	Angiogenesis	PTC
12006528	Angiogenesis	PTC
12006528	Angiogenesis	PTC
12533838	Angiogenesis	PTC
12752224	Angiogenesis	PTC
12947323	Angiogenesis	PTC
14555660	Angiogenesis	PTC
15041723	Angiogenesis	PTC
15338719	Angiogenesis	PTC|FTC
15475935	Angiogenesis	PTC
15690202	Angiogenesis	PTC
15693548	Angiogenesis	PTC
15962085	Angiogenesis	PTC
15962085	Angiogenesis	PTC
15962085	Angiogenesis	PTC
15962085	Angiogenesis	PTC
16859137	Angiogenesis	PTC
16859137	Angiogenesis	PTC
16859137	Angiogenesis	PTC
17219991	Angiogenesis	PTC|FTC
17219991	Angiogenesis	PTC|FTC
17219991	Angiogenesis	PTC|FTC
17374490	Angiogenesis	PTC|FTC
18583418	Angiogenesis	PTC
18597952	Angiogenesis	PTC
18661355	Angiogenesis	PTC|FTC
19258410	Angiogenesis	MTC|PTC|FTC
19759871	Angiogenesis	PTC
20142332	Angiogenesis	PTC|FTC
20142332	Angiogenesis	PTC|FTC
20205098	Angiogenesis	PTC|FTC
20473281	Angiogenesis	PTC
21042739	Angiogenesis	PTC
21167375	Angiogenesis	PTC|FTC
21214962	Angiogenesis	PTC
21339735	Angiogenesis	PTC
21339735	Angiogenesis	PTC
21400522	Angiogenesis	PTC
21503841	Angiogenesis	PTC
21897114	Angiogenesis	PTC
22078085	Angiogenesis	MTC|PTC|FTC
22369326	Angiogenesis	HCTC|PTC|FTC
22432054	Angiogenesis	PTC
22530159	Angiogenesis	PTC|FTC
22649416	Angiogenesis	PTC
22711876	Angiogenesis	PTC
22711876	Angiogenesis	PTC
22711876	Angiogenesis	PTC
22711876	Angiogenesis	PTC
22711876	Angiogenesis	PTC
23528368	Angiogenesis	PTC
23718885	Angiogenesis	PTC
23898059	Angiogenesis	PTC|FTC
23904275	AMPK pathway	PTC
23904275	AMPK pathway	PTC
22253131	ALOX5/MMP9 pathway	PTC
15378648	Akt pathway	PTC
18682509	Akt pathway	PTC
18682509	Akt pathway	PTC
21903858	Akt pathway	PTC
22136270	Akt pathway	PTC|FTC

## Sheet: ATC
doc_id	pathway_mention	Subtype Label
16263821	Wnt/beta-catenin pathway	ATC
17218945	Wnt/beta-catenin pathway	ATC
17218945	Wnt/beta-catenin pathway	ATC
15650354	Wnt pathway	ATC
15650354	Wnt pathway	ATC
15650354	Wnt pathway	ATC
15650354	Wnt pathway	ATC
15650354	Wnt pathway	ATC
15650354	Wnt pathway	ATC
16263821	Wnt pathway	ATC
17671138	VEGFR-2 phosphorylation pathway	ATC
17671138	VEGFR-2 pathway	ATC
17671138	VEGFR pathway	ATC
16849420	ubiquitin-proteasome pathway	ATC|MTC
23055533	ubiquitin-proteasome pathway	ATC
19802013	ubiquitin pathway	ATC
19404394	TSH pathway	ATC
8532409	Tight junction	ATC
16030158	thyrotropin pathway	ATC
17600478	thyroid stimulating hormone (TSH) pathway	ATC
8538619	thyroid hormone biosynthesis	PTC|ATC|FTC
17045167	thyroid hormone biosynthesis	ATC
22328572	STAT3 pathway	ATC
22328572	STAT3 pathway	ATC
22328572	STAT3 pathway	ATC
19293266	Src pathway	PTC|ATC
22586301	Src pathway	PTC|ATC
10815936	S Phase	ATC
10815936	S Phase	ATC
16030158	S Phase	ATC
17485079	S Phase	ATC
18478924	S Phase	ATC
18541361	S Phase	ATC
18813835	S Phase	ATC|PDTC
18813835	S Phase	ATC|PDTC
19223553	S Phase	ATC
22919068	S Phase	ATC
23594881	S Phase	ATC
18492751	RTKs pathway	ATC|FTC
21811634	RTAMs pathway	ATC
16172195	RhoA/ROCK pathway	ATC
21907187	Rho/ROCK-mediated pathway	ATC
16172195	Rho/ROCK pathway	ATC
16172195	Rho geranylgeranylation pathway	ATC
18583996	retinoblastoma (RB) pathway	ATC
15118916	Rb/E2F pathway	PTC|ATC
15118916	Rb/E2F pathway	PTC|ATC
15118916	Rb/E2F pathway	PTC|ATC
21596819	protein (MAP) kinase pathway	ATC
22889737	Potassium Channels	ATC
22889737	Potassium Channels	ATC
22919068	PI3K/AKT/FOXO3a pathway	ATC
16777971	PI3K/Akt pathway	ATC
17317825	PI3K/Akt pathway	ATC
17317825	PI3K/Akt pathway	ATC
17317825	PI3K/Akt pathway	ATC
17317825	PI3K/Akt pathway	ATC
17317825	PI3K/Akt pathway	ATC
17989125	PI3K/Akt pathway	ATC|PTC|FTC
18492751	PI3K/Akt pathway	ATC|FTC
18492751	PI3K/Akt pathway	ATC|FTC
18492751	PI3K/Akt pathway	ATC|FTC
18492751	PI3K/Akt pathway	ATC|FTC
18492751	PI3K/Akt pathway	ATC|FTC
20578891	PI3K/Akt pathway	ATC|FTC
20578891	PI3K/Akt pathway	ATC|FTC
20578891	PI3K/Akt pathway	ATC|FTC
20578891	PI3K/Akt pathway	ATC|FTC
20578891	PI3K/Akt pathway	ATC|FTC
20578891	PI3K/Akt pathway	ATC|FTC
20578891	PI3K/Akt pathway	ATC|FTC
20578891	PI3K/Akt pathway	ATC|FTC
20578891	PI3K/Akt pathway	ATC|FTC
22718346	PI3K/Akt pathway	ATC
22918703	PI3K/Akt pathway	ATC
22918703	PI3K/Akt pathway	ATC
22918703	PI3K/Akt pathway	ATC
23386415	PI3K/Akt pathway	ATC
19638576	PI3K/AKT activation	ATC
16288007	PI3K pathway	ATC
19513966	PI3K pathway	ATC
19885592	p53 pathway	ATC
23055533	p53 pathway	ATC
12495476	p27 cytostatic pathway	ATC
12495476	p21 pathway	ATC
22918703	p21 pathway	ATC
22918703	p21 pathway	ATC
16410725	Oxidative Stress	ATC
16410725	Oxidative Stress	ATC
22991264	Notch1 pathway	ATC
23594881	Notch1 pathway	ATC
23594881	Notch1 pathway	ATC
23594881	Notch1 pathway	ATC
23594881	Notch1 pathway	ATC
23594881	Notch1 pathway	ATC
22991264	Notch pathway	ATC
23594881	Notch pathway	ATC
14715879	NF-kB pathway	ATC
14715879	NF-kB pathway	ATC
14715879	NF-kB pathway	ATC
19158360	NF-kB pathway	ATC
19230027	NF-kB pathway	ATC
19230027	NF-kB pathway	ATC
19854299	NF-kB pathway	ATC
19885592	NF-kB pathway	ATC
23055533	NF-kB pathway	ATC
19723757	mTOR pathway	ATC|PTC|FTC
19723757	mTOR pathway	ATC|PTC|FTC
19723757	mTOR pathway	ATC|PTC|FTC
20689131	mTOR pathway	ATC
20689131	mTOR pathway	ATC
20689131	mTOR pathway	ATC
16613343	Matrix Metalloproteinases	ATC|PTC|FTC
16613808	Matrix Metalloproteinases	ATC|PTC|FTC
20053778	Matrix Metalloproteinases	ATC
19500021	MAPK/ERK pathway	PTC|ATC
23386415	MAPK/ERK pathway	ATC
17406368	MAPK/ERK kinase pathway	ATC|PDTC
16410725	MAPK pathway	ATC
17989125	MAPK pathway	ATC|PTC|FTC
18492751	MAPK pathway	ATC|FTC
18492751	MAPK pathway	ATC|FTC
19500021	MAPK pathway	PTC|ATC
19500021	MAPK pathway	PTC|ATC
19500021	MAPK pathway	PTC|ATC
19500021	MAPK pathway	PTC|ATC
20053778	MAPK pathway	ATC
20053778	MAPK pathway	ATC
20578891	MAPK pathway	ATC|FTC
20578891	MAPK pathway	ATC|FTC
20578891	MAPK pathway	ATC|FTC
21900390	MAPK pathway	PTC|ATC
23288646	MAPK pathway	PTC|ATC|FTC
2375116	M Phase	ATC|PDTC
11272092	M Phase	ATC
11453659	M Phase	ATC
12679488	M Phase	ATC
16278386	M Phase	ATC
19230027	M Phase	ATC
19300411	M Phase	ATC
20219414	M Phase	ATC
22399519	M Phase	ATC
23509868	M Phase	ATC|PDTC
16571083	JNK pathway	ATC
16571083	JNK pathway	ATC
23982257	JNK pathway	ATC
16410725	intrinsic apoptotic pathway	ATC
9349574	inhibition of matrix metalloproteinases	ATC
9349574	inhibition of matrix metalloproteinases	ATC
21637923	IGF鈥?-Akt1-GSK3beta-cyclin聽D1 pathway	ATC
16899627	IGF-IR pathway	ATC
21637923	IGF-I pathway	ATC
23860623	Hedgehog (Hh) pathway	ATC
23860623	Hedgehog (Hh) pathway	ATC
23860623	Hedgehog (Hh) pathway	ATC
23860623	Hedgehog (Hh) pathway	ATC
22718346	growth factor signaling	ATC
3155492	Glycolysis	ATC|MTC|PTC|FTC
3155492	Glycolysis	ATC|MTC|PTC|FTC
3155492	Glycolysis	ATC|MTC|PTC|FTC
22190384	Glycolysis	ATC
22190384	Glycolysis	ATC
23115614	Glycolysis	PTC|ATC
12667615	Glucose transport	ATC
12667615	Glucose transport	ATC
12667615	Glucose transport	ATC
12667615	Glucose transport	ATC
12667615	Glucose transport	ATC
21811634	Glucose transport	ATC
22228332	Glucose transport	ATC|PDTC
22228332	Glucose transport	ATC|PDTC
23055533	Glucose metabolism	ATC
23115614	Glucose metabolism	PTC|ATC
18541361	G2 Phase	ATC
9038381	G1 Phase	ATC
11453659	G1 Phase	ATC
16030158	G1 Phase	ATC
18478924	G1 Phase	ATC
18541361	G1 Phase	ATC
21907187	G1 Phase	ATC
18541361	FoxO pathway	ATC
19293266	Focal Adhesion	PTC|ATC
19293266	Focal Adhesion	PTC|ATC
22513979	Focal Adhesion	ATC|PTC|FTC
22513979	Focal Adhesion	ATC|PTC|FTC
22513979	Focal Adhesion	ATC|PTC|FTC
22513979	Focal Adhesion	ATC|PTC|FTC
22513979	Focal Adhesion	ATC|PTC|FTC
16172195	FAK/paxillin pathway	ATC
12186496	Eukaryotic Translation Initiation	ATC
12186496	Eukaryotic Translation Initiation	ATC
12519884	ERK1/ERK2 pathway	ATC
23132790	ERK1/2 pathway	PTC|ATC|PDTC
23132790	ERK1/2 pathway	PTC|ATC|PDTC
11172203	Epstein-Barr virus infection	ATC
23569377	Endocytosis	ATC
22007939	EGFR1 pathway	ATC|PDTC
22007939	EGFR1 pathway	ATC|PDTC
21725973	EGFR/MAPK pathway	ATC
21725973	EGFR/ERK pathway	ATC
21725973	EGFR/ERK pathway	ATC
24170107	EGFR pathway	ATC
22007939	EGF pathway	ATC|PDTC
22007939	EGF pathway	ATC|PDTC
12915687	DNA replication	ATC
15899946	DNA replication	ATC
11059731	DNA Repair	PTC|ATC
23839822	DNA damage response	ATC
23839822	DNA damage response	ATC
10213482	Degradation of beta catenin	ATC
18430894	Cytokinesis	ATC
21071467	Cytokinesis	ATC
23509868	Centrosome maturation	ATC|PDTC
2654483	Cell cycle	ATC
2654483	Cell cycle	ATC
2654483	Cell cycle	ATC
8561866	Cell cycle	ATC|FTC
8631011	Cell cycle	ATC
9038381	Cell cycle	ATC
10815936	Cell cycle	ATC
11272092	Cell cycle	ATC
11272092	Cell cycle	ATC
11272092	Cell cycle	ATC
11272092	Cell cycle	ATC
11349829	Cell cycle	ATC
11349829	Cell cycle	ATC
11349829	Cell cycle	ATC
11349829	Cell cycle	ATC
11453659	Cell cycle	ATC
11453659	Cell cycle	ATC
12186496	Cell cycle	ATC
12186496	Cell cycle	ATC
12495476	Cell cycle	ATC
12495476	Cell cycle	ATC
15118916	Cell cycle	PTC|ATC
15562011	Cell cycle	ATC
16030158	Cell cycle	ATC
16278386	Cell cycle	ATC
16278386	Cell cycle	ATC
16278386	Cell cycle	ATC
16331265	Cell cycle	ATC
16392960	Cell cycle	ATC
16551737	Cell cycle	ATC
16676399	Cell cycle	ATC
16777971	Cell cycle	ATC
16777971	Cell cycle	ATC
17088416	Cell cycle	ATC
17115102	Cell cycle	ATC
17188136	Cell cycle	ATC|PDTC
17188136	Cell cycle	ATC|PDTC
17188136	Cell cycle	ATC|PDTC
17327374	Cell cycle	ATC
17393983	Cell cycle	ATC
17485079	Cell cycle	ATC
17485079	Cell cycle	ATC
17981789	Cell cycle	ATC
17981789	Cell cycle	ATC
17981789	Cell cycle	ATC
17981789	Cell cycle	ATC
17981789	Cell cycle	ATC
18430894	Cell cycle	ATC
18430894	Cell cycle	ATC
18541361	Cell cycle	ATC
18541361	Cell cycle	ATC
18541361	Cell cycle	ATC
18806740	Cell cycle	ATC
18806740	Cell cycle	ATC
18987168	Cell cycle	ATC
19223553	Cell cycle	ATC
19230027	Cell cycle	ATC
19300411	Cell cycle	ATC
19300411	Cell cycle	ATC
19300411	Cell cycle	ATC
19300411	Cell cycle	ATC
19360347	Cell cycle	ATC
19470727	Cell cycle	ATC
19470727	Cell cycle	ATC
20418080	Cell cycle	ATC
20689131	Cell cycle	ATC
21182945	Cell cycle	ATC
21214672	Cell cycle	ATC|FTC|PDTC
21214672	Cell cycle	ATC|FTC|PDTC
21400508	Cell cycle	ATC
21637923	Cell cycle	ATC
21725973	Cell cycle	ATC
21725973	Cell cycle	ATC
21907187	Cell cycle	ATC
22194735	Cell cycle	ATC
22202162	Cell cycle	ATC
22399519	Cell cycle	ATC
22477067	Cell cycle	ATC|PDTC|PTC|FTC
22477067	Cell cycle	ATC|PDTC|PTC|FTC
22477067	Cell cycle	ATC|PDTC|PTC|FTC
22477151	Cell cycle	ATC
22477151	Cell cycle	ATC
22586301	Cell cycle	PTC|ATC
22586301	Cell cycle	PTC|ATC
22688732	Cell cycle	PTC|ATC
22688732	Cell cycle	PTC|ATC
22688732	Cell cycle	PTC|ATC
22688732	Cell cycle	PTC|ATC
22688732	Cell cycle	PTC|ATC
22718346	Cell cycle	ATC
22718346	Cell cycle	ATC
22718346	Cell cycle	ATC
23055533	Cell cycle	ATC
23055533	Cell cycle	ATC
23055533	Cell cycle	ATC
23089471	Cell cycle	ATC|FTC|PDTC
23231932	Cell cycle	PTC|ATC
23231932	Cell cycle	PTC|ATC
23283368	Cell cycle	ATC
23534290	Cell cycle	ATC
23534290	Cell cycle	ATC
23594881	Cell cycle	ATC
24114422	Cell cycle	ATC
24170107	Cell cycle	ATC
24170107	Cell cycle	ATC
23569377	caspase-3 pathway	ATC
11349829	caspase pathway	ATC
21501031	caspase pathway	ATC
11158054	cAMP pathway	ATC|FTC
9122032	Apoptosis	ATC
9768682	Apoptosis	ATC
10192728	Apoptosis	ATC
10192728	Apoptosis	ATC
10628390	Apoptosis	ATC
11059731	Apoptosis	PTC|ATC
11095436	Apoptosis	ATC
11272092	Apoptosis	ATC
11349829	Apoptosis	ATC
11349829	Apoptosis	ATC
11349829	Apoptosis	ATC
11349829	Apoptosis	ATC
11396137	Apoptosis	ATC
11396137	Apoptosis	ATC
11396137	Apoptosis	ATC
11600533	Apoptosis	ATC
11600533	Apoptosis	ATC
11600533	Apoptosis	ATC
11600533	Apoptosis	ATC
12423550	Apoptosis	ATC
12423550	Apoptosis	ATC
12423550	Apoptosis	ATC
12423550	Apoptosis	ATC
12423550	Apoptosis	ATC
12574211	Apoptosis	ATC
12574211	Apoptosis	ATC
12574211	Apoptosis	ATC
12574211	Apoptosis	ATC
12680148	Apoptosis	ATC
12680148	Apoptosis	ATC
12707822	Apoptosis	ATC
12736725	Apoptosis	ATC
12736725	Apoptosis	ATC
12736725	Apoptosis	ATC
12736725	Apoptosis	ATC
12736725	Apoptosis	ATC
12736725	Apoptosis	ATC
12736725	Apoptosis	ATC
12736725	Apoptosis	ATC
12843138	Apoptosis	ATC
12843138	Apoptosis	ATC
12843138	Apoptosis	ATC
12843138	Apoptosis	ATC
12843138	Apoptosis	ATC
12843138	Apoptosis	ATC
12915687	Apoptosis	ATC
12915687	Apoptosis	ATC
12915687	Apoptosis	ATC
12933658	Apoptosis	ATC
12933658	Apoptosis	ATC
12933658	Apoptosis	ATC
12933658	Apoptosis	ATC
12933658	Apoptosis	ATC
12933658	Apoptosis	ATC
12933658	Apoptosis	ATC
14557490	Apoptosis	ATC
14654945	Apoptosis	ATC
14654945	Apoptosis	ATC
14715879	Apoptosis	ATC
15010879	Apoptosis	ATC
15010879	Apoptosis	ATC
15010879	Apoptosis	ATC
15044368	Apoptosis	ATC
15044368	Apoptosis	ATC
15044368	Apoptosis	ATC
15475567	Apoptosis	ATC|MTC|PTC|FTC
15475567	Apoptosis	ATC|MTC|PTC|FTC
15475567	Apoptosis	ATC|MTC|PTC|FTC
15475567	Apoptosis	ATC|MTC|PTC|FTC
15475567	Apoptosis	ATC|MTC|PTC|FTC
15623643	Apoptosis	ATC
15623643	Apoptosis	ATC
15623643	Apoptosis	ATC
15769983	Apoptosis	ATC
15769983	Apoptosis	ATC
15769983	Apoptosis	ATC
15769983	Apoptosis	ATC
15769983	Apoptosis	ATC
15769983	Apoptosis	ATC
15827337	Apoptosis	ATC
15827337	Apoptosis	ATC
16001179	Apoptosis	ATC
16010429	Apoptosis	ATC
16010429	Apoptosis	ATC
16010429	Apoptosis	ATC
16010429	Apoptosis	ATC
16010429	Apoptosis	ATC
16010429	Apoptosis	ATC
16093430	Apoptosis	ATC
16093430	Apoptosis	ATC
16093430	Apoptosis	ATC
16093430	Apoptosis	ATC
16172195	Apoptosis	ATC
16213899	Apoptosis	ATC
16215682	Apoptosis	ATC
16263821	Apoptosis	ATC
16264365	Apoptosis	ATC
16278386	Apoptosis	ATC
16278386	Apoptosis	ATC
16278386	Apoptosis	ATC
16331265	Apoptosis	ATC
16331265	Apoptosis	ATC
16392960	Apoptosis	ATC
16392960	Apoptosis	ATC
16410725	Apoptosis	ATC
16410725	Apoptosis	ATC
16410725	Apoptosis	ATC
16410725	Apoptosis	ATC
16410725	Apoptosis	ATC
16410725	Apoptosis	ATC
16410725	Apoptosis	ATC
16410725	Apoptosis	ATC
16410725	Apoptosis	ATC
16410725	Apoptosis	ATC
16435154	Apoptosis	ATC
16435154	Apoptosis	ATC
16551737	Apoptosis	ATC
16571083	Apoptosis	ATC
16613343	Apoptosis	ATC|PTC|FTC
16613808	Apoptosis	ATC|PTC|FTC
16676399	Apoptosis	ATC
16676399	Apoptosis	ATC
16777971	Apoptosis	ATC
16777971	Apoptosis	ATC
16849420	Apoptosis	ATC|MTC
16849420	Apoptosis	ATC|MTC
16899627	Apoptosis	ATC
16924234	Apoptosis	ATC
17079354	Apoptosis	ATC
17088416	Apoptosis	ATC
17088416	Apoptosis	ATC
17188136	Apoptosis	ATC|PDTC
17188136	Apoptosis	ATC|PDTC
17188136	Apoptosis	ATC|PDTC
17316109	Apoptosis	ATC
17316109	Apoptosis	ATC
17327374	Apoptosis	ATC
17327374	Apoptosis	ATC
17327374	Apoptosis	ATC
17327374	Apoptosis	ATC
17327374	Apoptosis	ATC
17327374	Apoptosis	ATC
17327374	Apoptosis	ATC
17327374	Apoptosis	ATC
17327374	Apoptosis	ATC
17327374	Apoptosis	ATC
17393983	Apoptosis	ATC
17575107	Apoptosis	ATC
17671138	Apoptosis	ATC
17848408	Apoptosis	ATC|MTC
17848408	Apoptosis	ATC|MTC
17848408	Apoptosis	ATC|MTC
17914112	Apoptosis	ATC
17967301	Apoptosis	ATC
17967301	Apoptosis	ATC
18085520	Apoptosis	PTC|ATC
18085520	Apoptosis	PTC|ATC
18197164	Apoptosis	ATC
18197164	Apoptosis	ATC
18316577	Apoptosis	ATC
18316577	Apoptosis	ATC
18429962	Apoptosis	ATC
18430894	Apoptosis	ATC
18430894	Apoptosis	ATC
18478924	Apoptosis	ATC
18478924	Apoptosis	ATC
18478924	Apoptosis	ATC
18478924	Apoptosis	ATC
18541361	Apoptosis	ATC
18572621	Apoptosis	ATC
18653704	Apoptosis	ATC
18653704	Apoptosis	ATC
18653704	Apoptosis	ATC
18806740	Apoptosis	ATC
18806740	Apoptosis	ATC
18806740	Apoptosis	ATC
18958156	Apoptosis	ATC
18987168	Apoptosis	ATC
19088401	Apoptosis	ATC
19199318	Apoptosis	ATC
19199318	Apoptosis	ATC
19230027	Apoptosis	ATC
19230027	Apoptosis	ATC
19230027	Apoptosis	ATC
19230027	Apoptosis	ATC
19230027	Apoptosis	ATC
19230027	Apoptosis	ATC
19230027	Apoptosis	ATC
19230027	Apoptosis	ATC
19300411	Apoptosis	ATC
19300411	Apoptosis	ATC
19300411	Apoptosis	ATC
19360347	Apoptosis	ATC
19360347	Apoptosis	ATC
19360347	Apoptosis	ATC
19360347	Apoptosis	ATC
19683979	Apoptosis	PTC|ATC
19683979	Apoptosis	PTC|ATC
19683979	Apoptosis	PTC|ATC
19683979	Apoptosis	PTC|ATC
19723757	Apoptosis	ATC|PTC|FTC
19802013	Apoptosis	ATC
19802013	Apoptosis	ATC
19802013	Apoptosis	ATC
19802013	Apoptosis	ATC
19825993	Apoptosis	ATC
19825993	Apoptosis	ATC
19885592	Apoptosis	ATC
19885592	Apoptosis	ATC
20061417	Apoptosis	ATC
20067110	Apoptosis	ATC
20067110	Apoptosis	ATC
20067110	Apoptosis	ATC
20067110	Apoptosis	ATC
20067110	Apoptosis	ATC
20067110	Apoptosis	ATC
20067110	Apoptosis	ATC
20219414	Apoptosis	ATC
20219414	Apoptosis	ATC
20219414	Apoptosis	ATC
20219414	Apoptosis	ATC
20418080	Apoptosis	ATC
20734161	Apoptosis	ATC
21214672	Apoptosis	ATC|FTC|PDTC
21389145	Apoptosis	ATC
21389145	Apoptosis	ATC
21400508	Apoptosis	ATC
21423091	Apoptosis	ATC
21423091	Apoptosis	ATC
21501031	Apoptosis	ATC
21501031	Apoptosis	ATC
21568723	Apoptosis	ATC
21568723	Apoptosis	ATC
21568723	Apoptosis	ATC
21568723	Apoptosis	ATC
21568723	Apoptosis	ATC
21571321	Apoptosis	ATC
21571321	Apoptosis	ATC
21725973	Apoptosis	ATC
21725973	Apoptosis	ATC
21725973	Apoptosis	ATC
21907187	Apoptosis	ATC
22042554	Apoptosis	ATC
22043992	Apoptosis	ATC
22072743	Apoptosis	ATC
22136818	Apoptosis	ATC
22136818	Apoptosis	ATC
22191389	Apoptosis	ATC
22328572	Apoptosis	ATC
22477067	Apoptosis	ATC|PDTC|PTC|FTC
22477067	Apoptosis	ATC|PDTC|PTC|FTC
22477067	Apoptosis	ATC|PDTC|PTC|FTC
22477067	Apoptosis	ATC|PDTC|PTC|FTC
22477151	Apoptosis	ATC
22586301	Apoptosis	PTC|ATC
22586301	Apoptosis	PTC|ATC
22633083	Apoptosis	ATC
22650230	Apoptosis	ATC
22650230	Apoptosis	ATC
22650230	Apoptosis	ATC
22650230	Apoptosis	ATC
22718346	Apoptosis	ATC
22991264	Apoptosis	ATC
23055533	Apoptosis	ATC
23055533	Apoptosis	ATC
23055533	Apoptosis	ATC
23055533	Apoptosis	ATC
23089471	Apoptosis	ATC|FTC|PDTC
23135100	Apoptosis	ATC
23135100	Apoptosis	ATC
23135100	Apoptosis	ATC
23143780	Apoptosis	ATC
23143780	Apoptosis	ATC
23143780	Apoptosis	ATC
23231932	Apoptosis	PTC|ATC
23231932	Apoptosis	PTC|ATC
23231932	Apoptosis	PTC|ATC
23231932	Apoptosis	PTC|ATC
23231932	Apoptosis	PTC|ATC
23376608	Apoptosis	ATC
23376608	Apoptosis	ATC
23376608	Apoptosis	ATC
23376608	Apoptosis	ATC
23376608	Apoptosis	ATC
23376608	Apoptosis	ATC
23429749	Apoptosis	ATC
23429749	Apoptosis	ATC
23462194	Apoptosis	ATC
23462194	Apoptosis	ATC
23509868	Apoptosis	ATC|PDTC
23509868	Apoptosis	ATC|PDTC
23569377	Apoptosis	ATC
23594881	Apoptosis	ATC
23821365	Apoptosis	PTC|ATC
23821365	Apoptosis	PTC|ATC
23821365	Apoptosis	PTC|ATC
23821365	Apoptosis	PTC|ATC
23821365	Apoptosis	PTC|ATC
23821365	Apoptosis	PTC|ATC
23821365	Apoptosis	PTC|ATC
23821365	Apoptosis	PTC|ATC
23821365	Apoptosis	PTC|ATC
23821365	Apoptosis	PTC|ATC
23845866	Apoptosis	ATC
23982257	Apoptosis	ATC
24114422	Apoptosis	ATC
24114422	Apoptosis	ATC
24114422	Apoptosis	ATC
24152827	Apoptosis	ATC
24216474	Apoptosis	ATC
24216474	Apoptosis	ATC
24216474	Apoptosis	ATC
24216474	Apoptosis	ATC
24216474	Apoptosis	ATC
24345332	Apoptosis	ATC
2651830	Angiogenesis	ATC
9314059	Angiogenesis	ATC
9314059	Angiogenesis	ATC
9768682	Angiogenesis	ATC
9768682	Angiogenesis	ATC
9768682	Angiogenesis	ATC
9768682	Angiogenesis	ATC
11297616	Angiogenesis	ATC
11297616	Angiogenesis	ATC
11297616	Angiogenesis	ATC
11297616	Angiogenesis	ATC
11297616	Angiogenesis	ATC
12490072	Angiogenesis	ATC
12490072	Angiogenesis	ATC
15658667	Angiogenesis	ATC
16001179	Angiogenesis	ATC
16001179	Angiogenesis	ATC
16093430	Angiogenesis	ATC
16154259	Angiogenesis	ATC
16474910	Angiogenesis	ATC
16943578	Angiogenesis	ATC|FTC
17429874	Angiogenesis	ATC
17431111	Angiogenesis	ATC
17575107	Angiogenesis	ATC
17575107	Angiogenesis	ATC
17575107	Angiogenesis	ATC
17671138	Angiogenesis	ATC
18423422	Angiogenesis	ATC
19158360	Angiogenesis	ATC
19158360	Angiogenesis	ATC
19158360	Angiogenesis	ATC
19158360	Angiogenesis	ATC
19854299	Angiogenesis	ATC
19854299	Angiogenesis	ATC
19854299	Angiogenesis	ATC
19854299	Angiogenesis	ATC
20053778	Angiogenesis	ATC
20053778	Angiogenesis	ATC
20628483	Angiogenesis	ATC
21220477	Angiogenesis	ATC
22918703	Angiogenesis	ATC
22919068	Angiogenesis	ATC
23135100	Angiogenesis	ATC
23135100	Angiogenesis	ATC
23598436	Angiogenesis	ATC
17317825	Akt pathway	ATC
23598436	Akt pathway	ATC
19727716	Ad-p53 transduction	ATC
14654945	Adipogenesis	ATC
16263821	Adherens junction	ATC
20596658	ABC transporters	ATC

## Sheet: FTC
doc_id	pathway_mention	Subtype Label
18727708	Wnt pathway	FTC
18727708	Wnt pathway	FTC
15681857	Wnt pathway	PTC|FTC
11696170	Wnt pathway	PTC|FTC
22511602	vitamin D pathway	PTC|FTC
22511602	Vitamin D metabolism	PTC|FTC
14605010	VEGF pathway	FTC
18509004	VEGF pathway	FTC
16260429	VEGF pathway	FTC
16740767	VEGF pathway	FTC
18509004	VEGF pathway	FTC
16189643	ubiquitin/proteasome degradation pathway	FTC
22078085	TUTHYREF pathway	MTC|PTC|FTC
9426438	TSH-Gs-cAMP pathway	FTC
16178055	TSH pathway	FTC
10438545	TRAIL pathway	PTC|FTC
12481943	Tight junction	FTC
7913660	Tight junction	FTC|MTC
11729583	Thyroxine production	PTC|FTC
10727003	Thyroxine production	PTC|FTC
15550503	thyroid hormone receptor (TR) pathway	PTC|FTC
8851687	thyroid hormone production	FTC
8851687	thyroid hormone production	FTC
10794546	thyroid hormone production	FTC
21809831	thyroid hormone production	FTC
2261908	thyroid hormone production	FTC
3704707	thyroid hormone production	FTC
2743634	thyroid hormone production	FTC
8851687	thyroid hormone production	FTC
12820316	thyroid hormone biosynthesis	FTC
2663577	thyroid hormone biosynthesis	FTC
21809831	thyroid hormone biosynthesis	FTC
8538619	thyroid hormone biosynthesis	PTC|ATC|FTC
3285378	thyroid hormone biosynthesis	FTC
8137584	thyroid hormone biosynthesis	PTC|FTC
12952364	TGF-beta pathway	FTC
10942134	TGF-beta pathway	FTC
10942134	TGF-beta pathway	FTC
12952364	TGF-beta pathway	FTC
23998804	TGF-beta pathway	FTC
23998804	TGF-beta pathway	FTC
24335009	TGF-beta pathway	FTC
24335009	TGF-beta pathway	FTC
24335009	TGF-beta pathway	FTC
18505566	TCR pathway	PTC|FTC
9426438	stimulatory G-protein (Gs)-linked pathway	FTC
12647789	STAT3 pathway	PTC|FTC
22553813	S Phase	FTC
16532025	S Phase	FTC
2001879	S Phase	FTC
7884588	S Phase	FTC
2874658	S Phase	FTC
2874658	S Phase	FTC
2368430	S Phase	FTC
2368430	S Phase	FTC
11355166	S Phase	FTC
11355166	S Phase	FTC
2329899	S Phase	FTC
7055095	S Phase	FTC
21573476	S Phase	PTC|FTC
21573476	S Phase	PTC|FTC
21573476	S Phase	PTC|FTC
21573476	S Phase	PTC|FTC
21573476	S Phase	PTC|FTC
1573886	S Phase	FTC
3103324	S Phase	FTC
21573476	S Phase	PTC|FTC
18492751	RTKs pathway	ATC|FTC
23828865	RET-induced pathway	MTC|PTC|FTC
16557281	RET/Ras/BRAF pathway	FTC
10850426	RET tyrosine phosphorylation pathway	PTC|FTC
18418222	RET pathway	PTC|FTC
21289252	RET kinase pathway	MTC|PTC|FTC
21289252	RET kinase pathway	MTC|PTC|FTC
18418222	RET kinase pathway	PTC|FTC
18418222	RET kinase pathway	PTC|FTC
21289252	RET kinase pathway	MTC|PTC|FTC
17127711	Rb/E2F pathway	FTC
16555627	Ras/Raf/MEK/MAPK pathway	FTC
16555627	Ras/Raf/MEK/MAPK pathway	FTC
21289252	Ras/Raf/MEK/ERK pathway	MTC|PTC|FTC
20564403	RAS/RAF/MAPK pathway	PTC|FTC
21289252	Ras/Raf/MAPK kinase/ERK pathway	MTC|PTC|FTC
11889192	Ras/MAPK kinase/MAPK pathway	PTC|FTC
17174366	Ras/MAPK (ERK1/2) pathway	PTC|FTC
14996725	Ras pathway	PTC|FTC
8980993	RA-dependent pathway	FTC
19017759	purinergic receptors	PTC|FTC
18316623	Protein folding	FTC
21454643	PRC pathway	FTC
9467574	PLC pathway	FTC
8216254	PKA activation	FTC
18199538	PI3K-initiated pathway	FTC
21196179	PI3K/Akt pathway	FTC
22654559	PI3K/Akt pathway	PTC|FTC
22583421	PI3K/Akt pathway	PTC|FTC
21196179	PI3K/Akt pathway	FTC
20578891	PI3K/Akt pathway	ATC|FTC
18492751	PI3K/Akt pathway	ATC|FTC
18492751	PI3K/Akt pathway	ATC|FTC
17426084	PI3K/Akt pathway	FTC
16002527	PI3K/Akt pathway	FTC
20578891	PI3K/Akt pathway	ATC|FTC
17426084	PI3K/Akt pathway	FTC
17989125	PI3K/Akt pathway	ATC|PTC|FTC
20578891	PI3K/Akt pathway	ATC|FTC
17426084	PI3K/Akt pathway	FTC
17426084	PI3K/Akt pathway	FTC
17426084	PI3K/Akt pathway	FTC
20578891	PI3K/Akt pathway	ATC|FTC
20578891	PI3K/Akt pathway	ATC|FTC
20578891	PI3K/Akt pathway	ATC|FTC
20578891	PI3K/Akt pathway	ATC|FTC
20578891	PI3K/Akt pathway	ATC|FTC
20578891	PI3K/Akt pathway	ATC|FTC
18492751	PI3K/Akt pathway	ATC|FTC
18492751	PI3K/Akt pathway	ATC|FTC
20179899	PI3K/Akt pathway	FTC
17283127	PI3K/Akt pathway	FTC
17283127	PI3K/Akt pathway	FTC
18199538	PI3K/Akt pathway	FTC
20564403	PI3K/Akt pathway	PTC|FTC
18492751	PI3K/Akt pathway	ATC|FTC
23128507	PI3K pathway	FTC
21831957	PI3K pathway	MTC|PTC|FTC
20564403	PI3K pathway	PTC|FTC
23128507	PI3K pathway	FTC
18199538	PI3K pathway	FTC
22583421	PI3K pathway	PTC|FTC
22654559	PI3K pathway	PTC|FTC
21196179	PI3K pathway	FTC
21831957	PI3K pathway	MTC|PTC|FTC
21831957	PI3K pathway	MTC|PTC|FTC
20372779	PI3K pathway	PTC|FTC
20676139	PI3K pathway	FTC
20564403	PI3K pathway	PTC|FTC
24399106	PDGF pathway	PTC|FTC
20133453	p38 MAPK pathway	FTC
16583356	p38 MAPK pathway	FTC
19375609	Oxidative Stress	PTC|FTC
16868055	Oxidative Stress	PTC|FTC
16868055	Oxidative Stress	PTC|FTC
16868055	Oxidative Stress	PTC|FTC
19014326	Oxidative Stress	PTC|FTC
9774495	Oxidative Stress	PTC|FTC
22331172	Oxidative Stress	FTC
22331172	Oxidative Stress	FTC
22331172	Oxidative Stress	FTC
23982724	Nucleotide excision repair	PTC|FTC
23982724	Nucleotide excision repair	PTC|FTC
23982724	Nucleotide excision repair	PTC|FTC
19190121	Notch1 pathway	PTC|FTC
19190121	Notch1 pathway	PTC|FTC
23998804	Notch pathway	FTC
23998804	Notch pathway	FTC
23998804	Notch pathway	FTC
23183621	Non-homologous end-joining	PTC|FTC
22558476	NF-泻Bp65 pathway	FTCC
22558476	NF-泻Bp65 pathway	FTCC
22558476	NF-泻Bp65 pathway	FTCT
16314832	NF-kB pathway	FTC
16314832	NF-kB pathway	FTC
24405857	NF-kB pathway	PTC|FTC
23828865	mTOR pathway	MTC|PTC|FTC
19723757	mTOR pathway	ATC|PTC|FTC
21831957	mTOR pathway	MTC|PTC|FTC
19723757	mTOR pathway	ATC|PTC|FTC
19723757	mTOR pathway	ATC|PTC|FTC
9135503	Mismatch repair	FTC
15767811	MET pathway	PTC|FTC
22280229	Matrix Metalloproteinases	FTC
16430475	Matrix Metalloproteinases	FTC
16430475	Matrix Metalloproteinases	FTC
16613343	Matrix Metalloproteinases	ATC|PTC|FTC
21193210	Matrix Metalloproteinases	FTC
16613808	Matrix Metalloproteinases	ATC|PTC|FTC
20193458	Matrix Metalloproteinases	PTC|FTC
20193458	Matrix Metalloproteinases	PTC|FTC
15671765	Matrix Metalloproteinases	FTC
15671765	Matrix Metalloproteinases	FTC
18664479	Matrix Metalloproteinases	PTC|FTC
19480010	Matrix Metalloproteinases	FTC
10524570	Matrix Metalloproteinases	FTC
18774544	Matrix Metalloproteinases	PTC|FTC
21196179	MAPK/ERK pathway	FTC
22654559	MAPK/ERK pathway	PTC|FTC
22583421	MAPK/ERK pathway	PTC|FTC
21196179	MAPK/ERK pathway	FTC
20578891	MAPK pathway	ATC|FTC
18492751	MAPK pathway	ATC|FTC
18492751	MAPK pathway	ATC|FTC
20564403	MAPK pathway	PTC|FTC
18697864	MAPK pathway	PTC|FTC
17174366	MAPK pathway	PTC|FTC
17174366	MAPK pathway	PTC|FTC
20578891	MAPK pathway	ATC|FTC
22078085	MAPK pathway	MTC|PTC|FTC
18697864	MAPK pathway	PTC|FTC
11889192	MAPK pathway	PTC|FTC
20564403	MAPK pathway	PTC|FTC
20578891	MAPK pathway	ATC|FTC
23218882	MAPK pathway	PTC|FTC
18045949	MAPK pathway	FTC
23288646	MAPK pathway	PTC|ATC|FTC
19898969	MAPK pathway	PTC|FTC
23404751	MAPK pathway	PTC|FTC
17989125	MAPK pathway	ATC|PTC|FTC
1978945	M Phase	PTC|FTC|MTC
2329899	M Phase	FTC
3103324	M Phase	FTC
3103324	M Phase	FTC
22280229	JNK pathway	FTC
8977426	IP3/Ca2+/DAG pathway	FTC
24213562	Intrinsic pathway	FTC
16430475	inhibition of matrix metalloproteinases	FTC
22415807	IGF pathway	PTC|FTC
21414327	Homologous Recombination Repair	PTC|FTC
24377596	Homologous Recombination Repair	PTC|FTC
23022340	Homologous Recombination Repair	PTC|FTC
22481871	Homologous recombination	PTC|FTC
24377596	Homologous recombination	PTC|FTC
24240178	homolog B1 pathway	MTC|PTC|FTC
20797751	Hedgehog (Hh) pathway	PTC|FTC
20797751	Hedgehog (Hh) pathway	PTC|FTC
20797751	Hedgehog (Hh) pathway	PTC|FTC
20797751	Hedgehog (Hh) pathway	PTC|FTC
20797751	Hedgehog (Hh) pathway	PTC|FTC
20797751	Hedgehog (Hh) pathway	PTC|FTC
19552924	GSK-3beta pathway	FTC
16178055	G-protein activation	FTC
20017617	Glycolysis	PTC|FTC
3155492	Glycolysis	ATC|MTC|PTC|FTC
3155492	Glycolysis	ATC|MTC|PTC|FTC
3155492	Glycolysis	ATC|MTC|PTC|FTC
14715833	Glycolysis	PTC|FTC
21317830	Glucuronidation	PTC|FTC
21317830	Glucuronidation	PTC|FTC
20017617	Glucose transport	PTC|FTC
14715833	Glucose transport	PTC|FTC
19014326	Glucose transport	PTC|FTC
22248072	Glucose transport	PTC|FTC
23407367	Glucose transport	PTC|FTC
17667446	Glucose transport	PTC|FTC
23722225	Glucose transport	PTC|FTC
16273245	Glucose transport	PTC|FTC
16273245	Glucose transport	PTC|FTC
17284624	Glucose metabolism	FTC
18806930	Glucose metabolism	PTC|FTC
24102584	Glucose metabolism	PTC|FTC
19433487	Glucose metabolism	PTC|FTC
7675641	Glucose metabolism	PTC|FTC
17268018	Glucose metabolism	PTC|FTC
9744342	Glucose metabolism	FTC
18191019	Gap junction	PTC|FTC
15921011	G1/S Transition	FTC
22513979	Focal Adhesion	ATC|PTC|FTC
22513979	Focal Adhesion	ATC|PTC|FTC
22513979	Focal Adhesion	ATC|PTC|FTC
22513979	Focal Adhesion	ATC|PTC|FTC
20133453	Focal Adhesion	FTC
20225271	Focal Adhesion	FTC
20225271	Focal Adhesion	FTC
20225271	Focal Adhesion	FTC
17397984	Focal Adhesion	FTC
22513979	Focal Adhesion	ATC|PTC|FTC
20225271	Focal Adhesion	FTC
20133453	Focal Adhesion	FTC
10530562	Fatty acid biosynthesis	FTC
19594419	Fas pathway	PTC|FTC
21831957	Erk pathway	MTC|PTC|FTC
20372779	ERbeta transcriptional pathway	PTC|FTC
20372779	ERalpha pathway	PTC|FTC
1149781	Endocytosis	FTC
1149781	Endocytosis	FTC
15933498	Double-Strand Break Repair	PTC|FTC
15933498	Double-Strand Break Repair	PTC|FTC
20668010	DNA replication	FTC
23821456	DNA replication	PTC|FTC
23162534	DNA replication	PTC|FTC
19191745	DNA Repair	PTC|FTC
23183621	DNA Repair	PTC|FTC
18648806	DNA Repair	PTC|FTC
18648806	DNA Repair	PTC|FTC
20660387	DNA Repair	PTC|FTC
20660387	DNA Repair	PTC|FTC
21414327	DNA Repair	PTC|FTC
21414327	DNA Repair	PTC|FTC
21414327	DNA Repair	PTC|FTC
21414327	DNA Repair	PTC|FTC
24171036	DNA Repair	PTC|FTC
21987112	DNA Repair	PTC|FTC
21987112	DNA Repair	PTC|FTC
22331172	DNA Repair	FTC
22331172	DNA Repair	FTC
22331172	DNA Repair	FTC
22331172	DNA Repair	FTC
22136207	DNA Repair	PTC|FTC
23022340	DNA Repair	PTC|FTC
23022340	DNA Repair	PTC|FTC
23183621	DNA Repair	PTC|FTC
11272096	DNA damage response	FTC
21983636	DNA damage response	FTC
21983636	DNA damage response	FTC
21605002	Cytokinesis	PTC|FTC
23337621	Cytokinesis	FTC|PTC
23337621	Cytokinesis	FTC|PTC
23790177	Cytokinesis	PTC|FTC
15886755	Cytokinesis	PTC|FTC
15886755	Cytokinesis	PTC|FTC
23162534	class II MHC pathway	PTC|FTC
15179755	Chemical carcinogenesis	PTC|FTC
19027085	ceramide biosynthesis	FTC
19027085	ceramide biosynthesis	FTC
19027085	ceramide biosynthesis	FTC
7725746	cellular actin pathway	FTC
21974806	Cell cycle	FTC
11272096	Cell cycle	FTC
19190121	Cell cycle	PTC|FTC
15921011	Cell cycle	FTC
21605002	Cell cycle	PTC|FTC
21605002	Cell cycle	PTC|FTC
19552924	Cell cycle	FTC
19552924	Cell cycle	FTC
23998804	Cell cycle	FTC
23998804	Cell cycle	FTC
21956418	Cell cycle	PTC|FTC
2874658	Cell cycle	FTC
17188145	Cell cycle	PTC|FTC
14960641	Cell cycle	FTC
15379722	Cell cycle	FTC
17882495	Cell cycle	PTC|FTC
17882495	Cell cycle	PTC|FTC
15757201	Cell cycle	FTC
12767519	Cell cycle	FTC
21214672	Cell cycle	ATC|FTC|PDTC
21214672	Cell cycle	ATC|FTC|PDTC
16259106	Cell cycle	PTC|FTC
9504687	Cell cycle	FTC
9504687	Cell cycle	FTC
23089471	Cell cycle	ATC|FTC|PDTC
19797117	Cell cycle	FTC
14568170	Cell cycle	PTC|FTC
14568170	Cell cycle	PTC|FTC
22477067	Cell cycle	ATC|PDTC|PTC|FTC
22477067	Cell cycle	ATC|PDTC|PTC|FTC
22477067	Cell cycle	ATC|PDTC|PTC|FTC
17203893	Cell cycle	FTC
17882495	Cell cycle	PTC|FTC
1998875	Cell cycle	FTC
8561866	Cell cycle	ATC|FTC
2368430	Cell cycle	FTC
21831957	Cell cycle	MTC|PTC|FTC
19027085	caspase-3 pathway	FTC
11158054	cAMP pathway	ATC|FTC
8977426	cAMP pathway	FTC
10566665	cAMP pathway	FTC
8977426	cAMP pathway	FTC
8977426	cAMP pathway	FTC
9062474	cAMP pathway	PDTC|PTC|FTC
18426810	BRAF pathway	PTC|FTC
24399106	BRAF pathway	PTC|FTC
19200582	BRAF kinase pathway	PTC|FTC
18697864	BRAF kinase pathway	PTC|FTC
18697864	BRAF kinase pathway	PTC|FTC
18390987	bone remodeling	PTC|FTC
12782592	Bone morphogenetic proteins pathway	PTC|FTC
23128507	beta-catenin pathway	FTC
18779313	BER pathway	PTC|FTC
21974806	Apoptosis	FTC
21974806	Apoptosis	FTC
15475567	Apoptosis	ATC|MTC|PTC|FTC
15475567	Apoptosis	ATC|MTC|PTC|FTC
15475567	Apoptosis	ATC|MTC|PTC|FTC
15475567	Apoptosis	ATC|MTC|PTC|FTC
15475567	Apoptosis	ATC|MTC|PTC|FTC
11272096	Apoptosis	FTC
22901190	Apoptosis	FTC
18648806	Apoptosis	PTC|FTC
18648806	Apoptosis	PTC|FTC
18648806	Apoptosis	PTC|FTC
16613343	Apoptosis	ATC|PTC|FTC
18409152	Apoptosis	PTC|FTC
21865726	Apoptosis	FTC
12975039	Apoptosis	FTC
19513386	Apoptosis	FTC
11889192	Apoptosis	PTC|FTC
11889192	Apoptosis	PTC|FTC
11889192	Apoptosis	PTC|FTC
11889192	Apoptosis	PTC|FTC
20668010	Apoptosis	FTC
20668010	Apoptosis	FTC
17188145	Apoptosis	PTC|FTC
22654559	Apoptosis	PTC|FTC
16613808	Apoptosis	ATC|PTC|FTC
19027085	Apoptosis	FTC
19027085	Apoptosis	FTC
22903648	Apoptosis	FTC
17493239	Apoptosis	FTC
17493239	Apoptosis	FTC
16531921	Apoptosis	PTC|FTC
16531921	Apoptosis	PTC|FTC
16531921	Apoptosis	PTC|FTC
16531921	Apoptosis	PTC|FTC
16531921	Apoptosis	PTC|FTC
16531921	Apoptosis	PTC|FTC
21643629	Apoptosis	PTC|FTC
18727708	Apoptosis	FTC
18727708	Apoptosis	FTC
18727708	Apoptosis	FTC
15379724	Apoptosis	FTC
15379722	Apoptosis	FTC
15379722	Apoptosis	FTC
15379722	Apoptosis	FTC
15379722	Apoptosis	FTC
15379722	Apoptosis	FTC
17122638	Apoptosis	FTC
17122638	Apoptosis	FTC
17122639	Apoptosis	FTC
16260429	Apoptosis	FTC
23236561	Apoptosis	PTC|FTC
19014326	Apoptosis	PTC|FTC
19014326	Apoptosis	PTC|FTC
17174366	Apoptosis	PTC|FTC
17174366	Apoptosis	PTC|FTC
17174366	Apoptosis	PTC|FTC
22438958	Apoptosis	PTC|FTC
22438958	Apoptosis	PTC|FTC
22438958	Apoptosis	PTC|FTC
16249278	Apoptosis	FTC
24171036	Apoptosis	PTC|FTC
19723757	Apoptosis	ATC|PTC|FTC
16619520	Apoptosis	FTC
16619520	Apoptosis	FTC
16619520	Apoptosis	FTC
23790177	Apoptosis	PTC|FTC
23790177	Apoptosis	PTC|FTC
23790177	Apoptosis	PTC|FTC
23790177	Apoptosis	PTC|FTC
23790177	Apoptosis	PTC|FTC
23790177	Apoptosis	PTC|FTC
23790177	Apoptosis	PTC|FTC
16740767	Apoptosis	FTC
21214672	Apoptosis	ATC|FTC|PDTC
15930290	Apoptosis	FTC
15930290	Apoptosis	FTC
21196179	Apoptosis	FTC
24213562	Apoptosis	FTC
24213562	Apoptosis	FTC
24213562	Apoptosis	FTC
24213562	Apoptosis	FTC
24213562	Apoptosis	FTC
24213562	Apoptosis	FTC
23828865	Apoptosis	MTC|PTC|FTC
23089471	Apoptosis	ATC|FTC|PDTC
11919168	Apoptosis	FTC
11919168	Apoptosis	FTC
11919168	Apoptosis	FTC
11919168	Apoptosis	FTC
11919168	Apoptosis	FTC
11919168	Apoptosis	FTC
11919168	Apoptosis	FTC
22477067	Apoptosis	ATC|PDTC|PTC|FTC
22477067	Apoptosis	ATC|PDTC|PTC|FTC
22477067	Apoptosis	ATC|PDTC|PTC|FTC
17006831	Apoptosis	FTC
17006831	Apoptosis	FTC
17006831	Apoptosis	FTC
8675602	Apoptosis	FTC
8675602	Apoptosis	FTC
8675602	Apoptosis	FTC
11820589	Apoptosis	FTC
8207614	Apoptosis	FTC
16314832	Apoptosis	FTC
16314832	Apoptosis	FTC
16314832	Apoptosis	FTC
19181273	Apoptosis	FTC
19181273	Apoptosis	FTC
19181273	Apoptosis	FTC
19181273	Apoptosis	FTC
19181273	Apoptosis	FTC
15379722	Apoptosis	FTC
22438958	Apoptosis	PTC|FTC
22477067	Apoptosis	ATC|PDTC|PTC|FTC
17006831	Apoptosis	FTC
19181273	Apoptosis	FTC
10438545	Apoptosis	PTC|FTC
17397984	Angiogenesis	FTC
11272096	Angiogenesis	FTC
17374490	Angiogenesis	PTC|FTC
16943578	Angiogenesis	ATC|FTC
15972966	Angiogenesis	FTC
20187783	Angiogenesis	FTC
20187783	Angiogenesis	FTC
20187783	Angiogenesis	FTC
22369326	Angiogenesis	HCTC|PTC|FTC
22530159	Angiogenesis	PTC|FTC
14960641	Angiogenesis	FTC
17219991	Angiogenesis	PTC|FTC
17219991	Angiogenesis	PTC|FTC
17219991	Angiogenesis	PTC|FTC
21167375	Angiogenesis	PTC|FTC
14605010	Angiogenesis	FTC
14605010	Angiogenesis	FTC
14605010	Angiogenesis	FTC
14605010	Angiogenesis	FTC
14605010	Angiogenesis	FTC
15707585	Angiogenesis	FTC
10862021	Angiogenesis	FTC
10862021	Angiogenesis	FTC
10862021	Angiogenesis	FTC
12148586	Angiogenesis	FTC
12148586	Angiogenesis	FTC
12148586	Angiogenesis	FTC
17127711	Angiogenesis	FTC
17127711	Angiogenesis	FTC
19258410	Angiogenesis	MTC|PTC|FTC
17185801	Angiogenesis	FTC
17185801	Angiogenesis	FTC
15338719	Angiogenesis	PTC|FTC
23898059	Angiogenesis	PTC|FTC
22078085	Angiogenesis	MTC|PTC|FTC
18661355	Angiogenesis	PTC|FTC
20142332	Angiogenesis	PTC|FTC
20142332	Angiogenesis	PTC|FTC
23259327	Angiogenesis	FTC
12193566	Angiogenesis	FTC
23824493	Angiogenesis	FTC
23824493	Angiogenesis	FTC
20205098	Angiogenesis	PTC|FTC
8888801	Angiogenesis	FTC
17185801	Angiogenesis	FTC
12193566	Angiogenesis	FTC
20062085	AKT-mTOR-p70 S6K pathway	FTC
21974806	Akt/FOXO3a pathway	FTC
17426084	Akt pathway	FTC
22136270	Akt pathway	PTC|FTC

## Sheet: MTC
doc_id	pathway_mention	Subtype Label
23059849	Xenobiotics metabolism	MTC
21422803	VEGF pathway	MTC
16849420	ubiquitin-proteasome pathway	ATC|MTC
22078085	TUTHYREF pathway	MTC|PTC|FTC
9021721	trans-Golgi pathway	MTC
22109971	TORC2 pathway	MTC
7913660	Tight junction	FTC|MTC
24127332	TGF-beta pathway	MTC
18296042	Telomere Maintenance	MTC
19281427	Synthesis of PG	MTC
19281427	Synthesis of PG	MTC
22942242	strontium biases CaSR pathway	MTC
233664	Steroidogenesis	MTC
15753368	STAT3 pathway	MTC
17145757	STAT3 pathway	MTC
17209045	STAT3 pathway	MTC
20570039	STAT3 pathway	MTC
23264394	Spliceosome	MTC
18305053	SBHA activates Notch-1 pathway	MTC
17951536	same classical ERE-mediated pathway	MTC
7958401	S-adenosyl-L-methionine biosynthesis	MTC
1483875	S Phase	MTC
1888139	S Phase	MTC
2222011	S Phase	MTC
2247843	S Phase	MTC
6823901	S Phase	MTC
16263812	S Phase	MTC
18791128	S Phase	MTC
18791128	S Phase	MTC
18791128	S Phase	MTC
18791128	S Phase	MTC
21973234	S Phase	MTC
21998631	S Phase	PTC|MTC
24346019	S Phase	MTC
24127332	RNA degradation	MTC
18756447	RET-MEN2B pathway	MTC
18756447	RET-MEN2A pathway	MTC
22674136	retinoblastoma (RB) pathway	MTC
23828865	RET-induced pathway	MTC|PTC|FTC
15657578	RET-FAK pathway	MTC
16882502	RET-activated pathway	MTC
20712590	RET receptor TK pathway	MTC
16519882	RET receptor pathway	MTC
17133107	RET proto-oncogene pathway	MTC
12490846	RET pathway	MTC
12811413	RET pathway	MTC
12869215	RET pathway	MTC
15316058	RET pathway	MTC
17063805	RET pathway	PTC|MTC
17638907	RET pathway	MTC
19027225	RET pathway	MTC
19027225	RET pathway	MTC
19383830	RET pathway	MTC
19934298	RET pathway	MTC
20712590	RET pathway	MTC
21741956	RET pathway	MTC
23059849	RET pathway	MTC
24276455	RET pathway	MTC
18445656	RET kinase pathway	MTC
21289252	RET kinase pathway	MTC|PTC|FTC
21289252	RET kinase pathway	MTC|PTC|FTC
21289252	RET kinase pathway	MTC|PTC|FTC
21690267	RET downstream pathway	MTC
12679485	RET dimerization pathway	MTC
9794240	receptor tyrosine kinase pathway	MTC
23640345	receptor tyrosine kinase pathway	MTC
19383830	RB1/TP53 pathway	MTC
19383830	RB1 (retinoblastoma) pathway	MTC
8751579	Ras/Raf-1 pathway	MTC
20570039	Ras/Raf/MEK/ERK pathway	MTC
21289252	Ras/Raf/MEK/ERK pathway	MTC|PTC|FTC
21289252	Ras/Raf/MAPK kinase/ERK pathway	MTC|PTC|FTC
22753663	RAS/MEK/ERK pathway	MTC
17209045	Ras/ERK1/2/STAT3 Ser(727) pathway	MTC
17209045	Ras/ERK1/2/ELK-1 pathway	MTC
17209045	Ras/ERK1/2 pathway	MTC
8816445	Ras pathway	MTC
9464534	Ras pathway	MTC
15867345	Ras pathway	PTC|MTC
16926634	raf-1/MEK/ERK1/2 pathway	MTC
19040998	Raf-1/MEK/ERK pathway	MTC
19040998	Raf-1/MEK/ERK pathway	MTC
19040998	Raf-1/MEK/ERK pathway	MTC
19040998	Raf-1/MEK/ERK pathway	MTC
16029117	Raf-1 pathway	MTC
17363508	Raf-1 pathway	MTC
17363508	Raf-1 pathway	MTC
20226902	Raf-1 pathway	MTC
20226902	Raf-1 pathway	MTC
23641144	Raf-1 pathway	MTC
23641144	Raf-1 pathway	MTC
8816445	Raf pathway	MTC
20570039	RAF activation	MTC
15978330	Purine metabolism	PTC|MTC
11116144	PSPN pathway	MTC
16166330	Prolactin pathway	MTC
16166330	Prolactin pathway	MTC
22374978	PKC pathway	MTC
22753663	PI3K/Akt/mTOR pathway	MTC
23329180	PI3K/Akt/Bad pathway	MTC
11389085	PI3K/Akt pathway	MTC
19081012	PI3K/Akt pathway	MTC
23329180	PI3K/Akt pathway	MTC
23934677	PI3K/Akt pathway	MTC
23934677	PI3K/Akt pathway	MTC
17188151	PI3K pathway	MTC
17188151	PI3K pathway	MTC
17188151	PI3K pathway	MTC
21831957	PI3K pathway	MTC|PTC|FTC
21831957	PI3K pathway	MTC|PTC|FTC
21831957	PI3K pathway	MTC|PTC|FTC
22389381	pERK pathway	MTC
706515	Pancreatic secretion	MTC
1761166	Pancreatic secretion	MTC
19383830	p53 pathway	MTC
23329180	p38MAPK/caspase-8/caspase-3 pathway	MTC
23329180	p38MAPK/caspase-8 pathway	MTC
23509102	Oxidative Stress	MTC
23509102	Oxidative Stress	MTC
18305053	Notch1 pathway	MTC
18305053	Notch1 pathway	MTC
18305053	Notch1 pathway	MTC
18520232	Notch1 pathway	MTC
18520232	Notch1 pathway	MTC
18520232	Notch1 pathway	MTC
18520232	Notch1 pathway	MTC
18563491	Notch1 pathway	MTC
19394967	Notch1 pathway	MTC
23641144	Notch1 pathway	MTC
23641144	Notch1 pathway	MTC
20182588	Notch pathway	MTC
20182588	Notch pathway	MTC
20182588	Notch pathway	MTC
20182588	Notch pathway	MTC
21184191	Notch pathway	MTC
21184191	Notch pathway	MTC
18480660	noradrenaline and adrenaline degradation	MTC
17951536	non-ERE-mediated pathway	MTC
8502252	Neural Crest Differentiation	MTC
22389381	mTOR/p70S6K/pS6 pathway	MTC
22389381	mTOR/6SK pathway	MTC
21831957	mTOR pathway	MTC|PTC|FTC
22136849	mTOR pathway	PTC|MTC
22136849	mTOR pathway	PTC|MTC
22136849	mTOR pathway	PTC|MTC
22136849	mTOR pathway	PTC|MTC
22136849	mTOR pathway	PTC|MTC
22389381	mTOR pathway	MTC
22753663	mTOR pathway	MTC
22753663	mTOR pathway	MTC
22753663	mTOR pathway	MTC
23158190	mTOR pathway	MTC
23509459	mTOR pathway	MTC
23828865	mTOR pathway	MTC|PTC|FTC
21543427	mTOR intracellular pathway	MTC
1761559	mRNA Processing	MTC
2229929	mRNA Processing	MTC
2582437	mRNA Processing	MTC
2582437	mRNA Processing	MTC
3024119	mRNA Processing	MTC
3024119	mRNA Processing	MTC
3485648	mRNA Processing	MTC
9046062	mRNA Processing	MTC
17639056	Monoamine Transport	MTC
22209341	Monoamine Transport	MTC
22209341	Monoamine Transport	MTC
23319867	MET escape pathway	MTC
15613280	MEK/ERK-mediated intracellular cell-autonomous pathway	MTC
15613280	MEK/ERK pathway	MTC
15613280	MEK/ERK pathway	MTC
9279566	Matrix Metalloproteinases	MTC
15746253	MAPK pathway	MTC
15746253	MAPK pathway	MTC
15746253	MAPK pathway	MTC
15746253	MAPK pathway	MTC
16931913	MAPK pathway	MTC
20943719	MAPK pathway	MTC
22078085	MAPK pathway	MTC|PTC|FTC
23201134	MAPK pathway	MTC
23822199	MAPK pathway	MTC
23934677	MAPK pathway	MTC
23934677	MAPK pathway	MTC
24256343	MAPK pathway	MTC
1978945	M Phase	PTC|FTC|MTC
16601140	M Phase	MTC
20570039	LIF-mediated pathway	MTC
23056499	JAK/STAT3 pathway	PTC|MTC
11335906	Interferon type I	MTC
14736730	Immunological effector recruitment pathway	MTC
15613280	IL-1beta pathway	MTC
9449631	Homologous recombination	MTC
24240178	homolog B1 pathway	MTC|PTC|FTC
23410206	Hedgehog (Hh) pathway	MTC
23410206	Hedgehog (Hh) pathway	MTC
23410206	Hedgehog (Hh) pathway	MTC
23410206	Hedgehog (Hh) pathway	MTC
23410206	Hedgehog (Hh) pathway	MTC
23410206	Hedgehog (Hh) pathway	MTC
23410206	Hedgehog (Hh) pathway	MTC
23410206	Hedgehog (Hh) pathway	MTC
23410206	Hedgehog (Hh) pathway	MTC
23410206	Hedgehog (Hh) pathway	MTC
23410206	Hedgehog (Hh) pathway	MTC
23410206	Hedgehog (Hh) pathway	MTC
19394967	GSK-3ss pathway	MTC
19394967	GSK-3ss pathway	MTC
1016086	Glycolysis	MTC
3155492	Glycolysis	ATC|MTC|PTC|FTC
3155492	Glycolysis	ATC|MTC|PTC|FTC
3155492	Glycolysis	ATC|MTC|PTC|FTC
9426419	Glucose transport	MTC
9426419	Glucose transport	MTC
9426419	Glucose transport	MTC
9426419	Glucose transport	MTC
23745775	Glucose metabolism	MTC
22031513	GLP-1 pathway	PTC|MTC
1709790	Gastric acid secretion	MTC
20570039	G1 Phase	MTC
21973234	G1 Phase	MTC
21973234	G1 Phase	MTC
22942242	G(q/11) pathway	MTC
22942242	G(q/11) pathway	MTC
12850460	Focal Adhesion	MTC
12850460	Focal Adhesion	MTC
12850460	Focal Adhesion	MTC
12850460	Focal Adhesion	MTC
12850460	Focal Adhesion	MTC
12850460	Focal Adhesion	MTC
12850460	Focal Adhesion	MTC
12850460	Focal Adhesion	MTC
15657578	Focal Adhesion	MTC
15657578	Focal Adhesion	MTC
16153436	Focal Adhesion	MTC
21998631	Focal Adhesion	PTC|MTC
21998631	Focal Adhesion	PTC|MTC
15572361	Extrinsic pathway	MTC
24276455	Extrinsic pathway	MTC
17209045	ERK1/2 pathway	MTC
22942242	ERK1/2 pathway	MTC
21831957	Erk pathway	MTC|PTC|FTC
19040998	ERK activation	MTC
19040998	ERK activation	MTC
20570039	ERK activation	MTC
21470995	ERK activation	PTC|MTC
21470995	ERK activation	PTC|MTC
22776298	Energy Metabolism	MTC
10327060	EGFR pathway	MTC
20065189	EGFR pathway	MTC
22025146	EGFR pathway	MTC
23202050	EGFR pathway	MTC
7419666	Dopamine receptors	MTC
21998631	DNA replication	PTC|MTC
21998631	DNA replication	PTC|MTC
16263812	DNA Repair	MTC
23264394	DNA Repair	MTC
12850460	Deranged adhesion pathway	MTC
12359227	CREB phosphorylation	MTC
16091477	COX-2 pathway	MTC
16263812	Chk1 pathway	MTC
9075733	Cell cycle	MTC
9075733	Cell cycle	MTC
9359494	Cell cycle	MTC
9359494	Cell cycle	MTC
9359494	Cell cycle	MTC
10614665	Cell cycle	MTC
10614665	Cell cycle	MTC
11114629	Cell cycle	MTC
15316058	Cell cycle	MTC
15316058	Cell cycle	MTC
15572361	Cell cycle	MTC
15613280	Cell cycle	MTC
15613280	Cell cycle	MTC
16095809	Cell cycle	MTC
16175894	Cell cycle	MTC
16601140	Cell cycle	MTC
16601140	Cell cycle	MTC
16601140	Cell cycle	MTC
16782438	Cell cycle	MTC
16782438	Cell cycle	MTC
16819281	Cell cycle	MTC
17090547	Cell cycle	MTC
17363508	Cell cycle	MTC
18316595	Cell cycle	MTC
18316595	Cell cycle	MTC
18563491	Cell cycle	MTC
18791128	Cell cycle	MTC
18791128	Cell cycle	MTC
18791128	Cell cycle	MTC
18791128	Cell cycle	MTC
18942719	Cell cycle	MTC
19815051	Cell cycle	MTC
20570039	Cell cycle	MTC
20943719	Cell cycle	MTC
21831957	Cell cycle	MTC|PTC|FTC
21883896	Cell cycle	MTC
21943074	Cell cycle	MTC
21973234	Cell cycle	MTC
21973234	Cell cycle	MTC
22048975	Cell cycle	MTC
23150029	Cell cycle	MTC
24346019	Cell cycle	MTC
24346019	Cell cycle	MTC
22942242	CaSR-stimulated pathway	MTC
19707315	caspase pathway	MTC
19215381	Ca2+/calmodulin pathway	MTC
3498624	Ca2+ pathway	MTC
10612479	Ca2+ pathway	MTC
10807059	BSE and/or transduction	MTC
2859145	bone remodeling	MTC
2859145	bone remodeling	MTC
6611007	bone remodeling	MTC
6611007	bone remodeling	MTC
6611007	bone remodeling	MTC
6611007	bone remodeling	MTC
7121251	bone remodeling	MTC
8363884	bone remodeling	MTC
7956909	Apoptosis	MTC
9075733	Apoptosis	MTC
9626044	Apoptosis	MTC
10414462	Apoptosis	MTC
10614665	Apoptosis	MTC
10614665	Apoptosis	MTC
10614665	Apoptosis	MTC
10614665	Apoptosis	MTC
10614665	Apoptosis	MTC
10614665	Apoptosis	MTC
10614665	Apoptosis	MTC
10999773	Apoptosis	MTC
11037345	Apoptosis	MTC
11037345	Apoptosis	MTC
11037345	Apoptosis	MTC
11037345	Apoptosis	MTC
11037345	Apoptosis	MTC
11045428	Apoptosis	MTC
11948421	Apoptosis	MTC
11948421	Apoptosis	MTC
11948421	Apoptosis	MTC
11948421	Apoptosis	MTC
12089864	Apoptosis	MTC
12114678	Apoptosis	MTC
12114678	Apoptosis	MTC
12114678	Apoptosis	MTC
12114678	Apoptosis	MTC
12114678	Apoptosis	MTC
12114678	Apoptosis	MTC
12114678	Apoptosis	MTC
12114678	Apoptosis	MTC
12490846	Apoptosis	MTC
12869215	Apoptosis	MTC
12944480	Apoptosis	MTC
15152949	Apoptosis	MTC
15152949	Apoptosis	MTC
15240638	Apoptosis	MTC
15240638	Apoptosis	MTC
15240638	Apoptosis	MTC
15240638	Apoptosis	MTC
15240641	Apoptosis	MTC
15316058	Apoptosis	MTC
15316058	Apoptosis	MTC
15475567	Apoptosis	ATC|MTC|PTC|FTC
15475567	Apoptosis	ATC|MTC|PTC|FTC
15475567	Apoptosis	ATC|MTC|PTC|FTC
15475567	Apoptosis	ATC|MTC|PTC|FTC
15475567	Apoptosis	ATC|MTC|PTC|FTC
15705875	Apoptosis	MTC
15805688	Apoptosis	MTC
16756963	Apoptosis	MTC
16782438	Apoptosis	MTC
16819281	Apoptosis	MTC
16819281	Apoptosis	MTC
16819281	Apoptosis	MTC
16819281	Apoptosis	MTC
16819281	Apoptosis	MTC
16849420	Apoptosis	ATC|MTC
16849420	Apoptosis	ATC|MTC
17188151	Apoptosis	MTC
17188151	Apoptosis	MTC
17848408	Apoptosis	ATC|MTC
17848408	Apoptosis	ATC|MTC
17848408	Apoptosis	ATC|MTC
17897902	Apoptosis	MTC
17951536	Apoptosis	MTC
17951536	Apoptosis	MTC
18075281	Apoptosis	MTC
18305053	Apoptosis	MTC
18305053	Apoptosis	MTC
18508109	Apoptosis	MTC
18520232	Apoptosis	MTC
18520232	Apoptosis	MTC
18520232	Apoptosis	MTC
18520232	Apoptosis	MTC
18563491	Apoptosis	MTC
18791128	Apoptosis	MTC
18791128	Apoptosis	MTC
19035299	Apoptosis	MTC
19035299	Apoptosis	MTC
19035299	Apoptosis	MTC
19372564	Apoptosis	MTC
19394967	Apoptosis	MTC
19707315	Apoptosis	MTC
19707315	Apoptosis	MTC
19815051	Apoptosis	MTC
20133461	Apoptosis	MTC
20704575	Apoptosis	MTC
21184191	Apoptosis	MTC
21184191	Apoptosis	MTC
21741956	Apoptosis	MTC
21741956	Apoptosis	MTC
21741956	Apoptosis	MTC
21741956	Apoptosis	MTC
21741956	Apoptosis	MTC
21741956	Apoptosis	MTC
21741956	Apoptosis	MTC
21943074	Apoptosis	MTC
21943074	Apoptosis	MTC
21973234	Apoptosis	MTC
21973234	Apoptosis	MTC
22109971	Apoptosis	MTC
22305971	Apoptosis	MTC
22305971	Apoptosis	MTC
22374978	Apoptosis	MTC
22374978	Apoptosis	MTC
22776298	Apoptosis	MTC
23056499	Apoptosis	PTC|MTC
23150029	Apoptosis	MTC
23158190	Apoptosis	MTC
23158190	Apoptosis	MTC
23158190	Apoptosis	MTC
23329180	Apoptosis	MTC
23329180	Apoptosis	MTC
23329180	Apoptosis	MTC
23410206	Apoptosis	MTC
23509102	Apoptosis	MTC
23828865	Apoptosis	MTC|PTC|FTC
23900743	Apoptosis	MTC
24276455	Apoptosis	MTC
24276455	Apoptosis	MTC
24276455	Apoptosis	MTC
24276455	Apoptosis	MTC
24346019	Apoptosis	MTC
8782200	Angiogenesis	MTC
8782200	Angiogenesis	MTC
8782200	Angiogenesis	MTC
8782200	Angiogenesis	MTC
10200298	Angiogenesis	MTC
10200298	Angiogenesis	MTC
16756963	Angiogenesis	MTC
16756963	Angiogenesis	MTC
18084343	Angiogenesis	MTC
19258410	Angiogenesis	MTC|PTC|FTC
20127950	Angiogenesis	MTC
20133461	Angiogenesis	MTC
20133461	Angiogenesis	MTC
20133461	Angiogenesis	MTC
20133461	Angiogenesis	MTC
21422803	Angiogenesis	MTC
21422803	Angiogenesis	MTC
22078085	Angiogenesis	MTC|PTC|FTC
22343387	Angiogenesis	MTC
23150029	Angiogenesis	MTC
23170308	Angiogenesis	MTC
23509459	Angiogenesis	MTC
23902240	Angiogenesis	MTC
19815051	AKT-mTOR-p70 S6K pathway	MTC
23158190	Akt/mTOR prosurvival pathway	MTC
23150029	Akt pathway	MTC
23822199	Akt pathway	MTC
24256343	Akt pathway	MTC
16029117	achaete-scute homologue-1 pathway	MTC
